# Supplementary material for: Entomopathogenic nematode-associated microbiota: from monoxenic paradigm to pathobiome
Source: Microbiome. 2020 Feb 24;8:25. doi: 10.1186/s40168-020-00800-5 (PMC7041241; doi:10.1186/s40168-020-00800-5)
Supplement: Supplementary file 13 — Additional file 13. a. List of OTUs obtained with the V3V4 marker. b. List of OTUs obtained with rpoB marker. c. Venn diagram table detailing compositions of core and non-core OTUs of Figure 2a. d. List and frequency of OTUs associated with the S. carpocapsae IJs obtained with the V3V4 marker for which abundance in the whole dataset exceeded 0.1% (plotted in Figure 5.b). e. List and frequency of OTUs associated with S. carpocapsae IJs obtained with the rpoB marker for which abundance in the whole dataset exceeded 0.1% (plotted in Figure 5.a). [file 40168_2020_800_MOESM13_ESM.xlsx]

## Sheet: OTUAbundanceTable_V3V4
Additional File 13.A: OTU abundance table after Illumina-amplicon sequencing of the V3V4 region of the 16S rRNA gene and FROGS analysis
#rdp_tax_and_bootstrap	blast_taxonomy	blast_subject	blast_perc_identity	blast_perc_query_coverage	blast_evalue	blast_aln_length	seed_id	seed_sequence	observation_name	observation_sum	16S-A-10_GCACGT_L001_R	16S-A-10mn_AATGAA_L001_R	16S-A-11_AGGGCA_L001_R	16S-A-11mn_TGCCAG_L001_R	16S-A-12_TCCAGA_L001_R	16S-A-12mn_CACTGT_L001_R	16S-A-13_GATCTG_L001_R	16S-A-13mn_GTGCCA_L001_R	16S-A-14_CGCGCC_L001_R	16S-A-14mn_AAATGT_L001_R	16S-A-15_GCCGCG_L001_R	16S-A-15mn_GTGACG_L001_R	16S-A-16_TAGGAA_L001_R	16S-A-16mn_GGTCCG_L001_R	16S-A-17mn_AACTTA_L001_R	16S-A-18_TATCGA_L001_R	16S-A-18mn_TGTGAG_L001_R	16S-A-19_TCGAGG_L001_R	16S-A-19mn_CAACGA_L001_R	16S-A-1_CTACTA_L001_R	16S-A-1mn_CTCATA_L001_R	16S-A-20_CGATAC_L001_R	16S-A-20mn_AAGGTG_L001_R	16S-A-21_CACCGG_L001_R	16S-A-21mn_TTCAAC_L001_R	16S-A-24_TCTCTC_L001_R	16S-A-24mn_GGAGGT_L001_R	16S-A-25_GTAGTT_L001_R	16S-A-25mn_GCATGG_L001_R	16S-A-26_CAGAAA_L001_R	16S-A-26mn_CTGCAC_L001_R	16S-A-27_AGTAAG_L001_R	16S-A-27mn_TTTCCG_L001_R	16S-A-28_TCCTTA_L001_R	16S-A-28mn_GACTCG_L001_R	16S-A-29_CTTGGG_L001_R	16S-A-2_TGCGCT_L001_R	16S-A-2mn_GAGTTG_L001_R	16S-A-30_GAACAC_L001_R
											Sc_ALL_01_06_16_fr2	Sc_ALL_01_06_16_fr2	B10_27_04_16_fr2	B10_27_04_16_fr2	B10_27_04_16_fr2	B10_27_04_16_fr2	Sc_DD136_20_04_16_fr2	Sc_DD136_20_04_16_fr2	Sc_DD136_20_04_16_fr2	Sc_DD136_20_04_16_fr2	Sc_DD136_20_04_16_fr2	Sc_DD136_20_04_16_fr2	TT01_22_06_16_fr2	TT01_22_06_16_fr2	TT01_22_06_16_fr2	TT01_22_06_16_fr2	TT01_22_06_16_fr2	TT01_15_03_16_fr2	TT01_15_03_16_fr2	Sc_CREA_t0_fr2	Sc_CREA_t0_fr2	TT01_15_03_16_fr2	TT01_15_03_16_fr2	TT01_15_03_16_fr2	TT01_15_03_16_fr2	TCH02_t1_fr2	TCH02_t1_fr2	TCH02_t1_fr2	TCH02_t1_fr2	SK27_23_08_16_fr2	SK27_23_08_16_fr2	SK27_23_08_16_fr2	SK27_23_08_16_fr2	SK27_23_08_16_fr2	SK27_23_08_16_fr2	Sc_DD136_Shapiro_t0_fr2	Sc_CREA_t0_fr2	Sc_CREA_t0_fr2	Sc_DD136_Shapiro_t0_fr2
Bacteria;(1.0);Firmicutes;(1.0);Bacilli;(1.0);Lactobacillales;(1.0);Enterococcaceae;(1.0);Enterococcus;(1.0);Enterococcus mundtii;(0.92);	Bacteria;Firmicutes;Bacilli;Lactobacillales;Enterococcaceae;Enterococcus;Multi-affiliation	multi-subject	100	100	0	426	M02944:147:000000000-AUVRY:1:1104:15299:15766	TAGGGAATCTTCGGCAATGGACGAAAGTCTGACCGAGCAACGCCGCGTGAGTGAAGAAGGTTTTCGGATCGTAAAACTCTGTTGTTAGAGAAGAACAAGGGTGAGAGTAACTGTTCACCCCTTGACGGTATCTAACCAGAAAGCCACGGCTAACTACGTGCCAGCAGCCGCGGTAATACGTAGGTGGCAAGCGTTGTCCGGATTTATTGGGCGTAAAGCGAGCGCAGGCGGTTTCTTAAGTCTGATGTGAAAGCCCCCGGCTCAACCGGGGAGGGTCATTGGAAACTGGGAGACTTGAGTGCAGAAGAGGAGAGTGGAATTCCATGTGTAGCGGTGAAATGCGTAGATATATGGAGGAACACCAGTGGCGAAGGCGGCTCTCTGGTCTGTAACTGACGC…	Cluster_1	707359	0	0	0	0	2	0	1	0	0	0	0	0	1	0	0	0	0	0	0	0	0	0	0	0	3	0	0	3	1	0	0	0	0	0	0	0	0	0	1
Bacteria;(1.0);Proteobacteria;(1.0);Gammaproteobacteria;(1.0);Betaproteobacteriales;(1.0);Burkholderiaceae;(1.0);Alcaligenes;(1.0);unknown species;(0.95);	Bacteria;Proteobacteria;Gammaproteobacteria;Betaproteobacteriales;Burkholderiaceae;Alcaligenes;Multi-affiliation	multi-subject	100	100	0	426	M02944:147:000000000-AUVRY:1:1102:17534:2362	TGGGGAATTTTGGACAATGGGGGAAACCCTGATCCAGCCATCCCGCGTGTATGATGAAGGCCTTCGGGTTGTAAAGTACTTTTGGCAGAGAAGAAAAGGTACCTCCTAATACGAGGTACTGCTGACGGTATCTGCAGAATAAGCACCGGCTAACTACGTGCCAGCAGCCGCGGTAATACGTAGGGTGCAAGCGTTAATCGGAATTACTGGGCGTAAAGCGTGTGTAGGCGGTTCGGAAAGAAAGATGTGAAATCCCAGGGCTCAACCTTGGAACTGCATTTTTAACTGCCGAGCTAGAGTATGTCAGAGGGGGGTAGAATTCCACGTGTAGCAGTGAAATGCGTAGATATGTGGAGGAATACCGATGGCGAAGGCAGCCCCCTGGGATAATACTGACGC…	Cluster_2	350699	4686	11208	25	98	8	11	349	827	507	1440	390	959	36	10	10	91	116	164	138	23	133	104	37	27	9	557	453	336	473	8724	11296	11455	11434	10158	16898	68	51	83	18
Bacteria;(1.0);Proteobacteria;(1.0);Alphaproteobacteria;(1.0);Sphingomonadales;(1.0);Sphingomonadaceae;(1.0);Sphingomonas;(1.0);unidentified marine bacterioplankton;(1.0);	Bacteria;Proteobacteria;Alphaproteobacteria;Sphingomonadales;Sphingomonadaceae;Multi-affiliation;Multi-affiliation	multi-subject	100	100	0	401	M02944:147:000000000-AUVRY:1:1107:16897:5100	TGGGGAATATTGGACAATGGGCGAAAGCCTGATCCAGCAATGCCGCGTGAGTGATGAAGGCCTTAGGGTTGTAAAGCTCTTTTACCCGGGATGATAATGACAGTACCGGGAGAATAAGCTCCGGCTAACTCCGTGCCAGCAGCCGCGGTAATACGGAGGGAGCTAGCGTTGTTCGGAATTACTGGGCGTAAAGCGCACGTAGGCGGCTTTGTAAGTTAGAGGTGAAAGCCTGGAGCTCAACTCCAGAATTGCCTTTAAGACTGCATCGCTTGAATCCAGGAGAGGTGAGTGGAATTCCGAGTGTAGAGGTGAAATTCGTAGATATTCGGAAGAACACCAGTGGCGAAGGCGGCTCACTGGACTGGTATTGACGCTGAGGTGCGAAAGCGTGGGGAGCAA…	Cluster_3	416201	19	57	214	674	511	255	702	838	1002	327	172	161	179	19	610	136	49	69	11	13	19	42	6	55	32	228	108	80	99	134	60	32	49	31	32	2645	11	6	1741
Bacteria;(1.0);Proteobacteria;(1.0);Alphaproteobacteria;(1.0);Rhizobiales;(1.0);Rhizobiaceae;(1.0);Brucella;(0.86);Brucella melitensis;(0.86);	Bacteria;Proteobacteria;Alphaproteobacteria;Rhizobiales;Rhizobiaceae;Multi-affiliation;Multi-affiliation	multi-subject	100	100	0	401	M02944:147:000000000-AUVRY:1:1102:9070:15058	TGGGGAATATTGGACAATGGGCGCAAGCCTGATCCAGCCATGCCGCGTGAGTGATGAAGGCCCTAGGGTTGTAAAGCTCTTTCACCGGTGAAGATAATGACGGTAACCGGAGAAGAAGCCCCGGCTAACTTCGTGCCAGCAGCCGCGGTAATACGAAGGGGGCTAGCGTTGTTCGGATTTACTGGGCGTAAAGCGCACGTAGGCGGACTTTTAAGTCAGGGGTGAAATCCCGGGGCTCAACCCCGGAACTGCCTTTGATACTGGAAGTCTTGAGTATGGTAGAGGTGAGTGGAATTCCGAGTGTAGAGGTGAAATTCGTAGATATTCGGAGGAACACCAGTGGCGAAGGCGGCTCACTGGACCATTACTGACGCTGAGGTGCGAAAGCGTGGGGAGCAA…	Cluster_4	286816	130	124	302	201	235	546	297	756	408	762	436	734	10522	11741	17902	9071	18997	15312	29050	119	141	18100	24584	18117	22280	112	262	128	283	33	29	41	193	16	282	20	105	95	1
Bacteria;(1.0);Proteobacteria;(1.0);Gammaproteobacteria;(1.0);Enterobacteriales;(1.0);Enterobacteriaceae;(1.0);Xenorhabdus;(1.0);Xenorhabdus nematophila;(1.0);	Bacteria;Proteobacteria;Gammaproteobacteria;Enterobacteriales;Enterobacteriaceae;Xenorhabdus;Multi-affiliation	multi-subject	100	100	0	426	M02944:147:000000000-AUVRY:1:1105:22406:19777	TGGGGAATATTGCACAATGGGCGCAAGCCTGATGCAGCCATGCCGCGTGTATGAAGAAGGCCTTCGGGTTGTAAAGTACTTTCAGCGGGGAGGAAGGCGTAAGTCTGAACAGGGCTTACGATTGACGTTACCCGCAGAAGAAGCACCGGCTAACTCCGTGCCAGCAGCCGCGGTAATACGGAGGGTGCAAGCGTTAATCGGAATTACTGGGCGTAAAGCGCACGCAGGCGGTCAATTAAGTTGGATGTGAAATCCCCGGGCTTAACCCGGGAACGGCATCCAAGACTGGTTGGCTAGAGTCTCGTAGAGGGGGGTAGAATTCCACGTGTAGCGGTGAAATGCGTAGAGATGTGGAGGAATACCGGTGGCGAAGGCGGCCCCCTGGACGAAGACTGACGC…	Cluster_5	203966	22	36	18375	20190	14098	13293	815	1887	1381	971	870	1157	7	2	1	1	2	2	1	44	84	3	0	5	0	2	1	17	0	309	106	175	123	155	142	22180	8	30	24324
Bacteria;(1.0);Proteobacteria;(1.0);Gammaproteobacteria;(1.0);Betaproteobacteriales;(1.0);Burkholderiaceae;(1.0);Undibacterium;(1.0);unknown species;(0.61);	Bacteria;Proteobacteria;Gammaproteobacteria;Betaproteobacteriales;Burkholderiaceae;Undibacterium;Multi-affiliation	multi-subject	100	100	0	426	M02944:147:000000000-AUVRY:1:1104:14219:18487	TGGGGAATTTTGGACAATGGGGGCAACCCTGATCCAGCAATGCCGCGTGAGTGAAGAAGGCCCTCGGGTTGTAAAGCTCTTTTGTCAGGGAAGAAACGGAGTTCTCTAATATAGGATTCTAATGACGGTACCTGAAGAATAAGCACCGGCTAACTACGTGCCAGCAGCCGCGGTAATACGTAGGGTGCAAGCGTTAATCGGAATTACTGGGCGTAAAGCGTGCGCAGGCGGTTTTGTAAGTCTGATGTGAAATCCCCGGGCTCAACCTGGGAACTGCATTGGAGACTGCAAGGCTAGAGTGTGTCAGAGGGGGGTAGAATTCCACGTGTAGCAGTGAAATGCGTAGAGATGTGGAGGAATACCGATGGCGAAGGCAGCCCCCTGGGATAACACTGACGC…	Cluster_6	140091	0	0	2	12	8	0	2	3	9	6	1	1	4	0	17	0	0	2	0	1	1	0	0	0	0	1	0	4	3	2	1	0	0	1	0	7	1	0	8
Bacteria;(1.0);Firmicutes;(1.0);Bacilli;(1.0);Bacillales;(1.0);Bacillaceae;(1.0);Bacillus;(1.0);Bacillus anthracis;(0.56);	Bacteria;Firmicutes;Bacilli;Bacillales;Bacillaceae;Bacillus;Multi-affiliation	multi-subject	100	100	0	427	M02944:147:000000000-AUVRY:1:2114:14650:13227	TAGGGAATCTTCCGCAATGGACGAAAGTCTGACGGAGCAACGCCGCGTGAGTGATGAAGGCTTTCGGGTCGTAAAACTCTGTTGTTAGGGAAGAACAAGTGCTAGTTGAATAAGCTGGCACCTTGACGGTACCTAACCAGAAAGCCACGGCTAACTACGTGCCAGCAGCCGCGGTAATACGTAGGTGGCAAGCGTTATCCGGAATTATTGGGCGTAAAGCGCGCGCAGGTGGTTTCTTAAGTCTGATGTGAAAGCCCACGGCTCAACCGTGGAGGGTCATTGGAAACTGGGAGACTTGAGTGCAGAAGAGGAAAGTGGAATTCCATGTGTAGCGGTGAAATGCGTAGAGATATGGAGGAACACCAGTGGCGAAGGCGACTTTCTGGTCTGTAACTGACA…	Cluster_7	103596	2	0	1	0	0	0	1	0	3	0	7	0	0	0	0	10	3	4	0	0	0	8	0	0	0	89	2	0	0	5	68	0	0	0	1	0	0	0	0
Bacteria;(1.0);Proteobacteria;(1.0);Gammaproteobacteria;(1.0);Xanthomonadales;(1.0);Xanthomonadaceae;(1.0);Stenotrophomonas;(1.0);Stenotrophomonas maltophilia R551-3;(0.61);	Bacteria;Proteobacteria;Gammaproteobacteria;Xanthomonadales;Xanthomonadaceae;Stenotrophomonas;Multi-affiliation	multi-subject	100	100	0	426	M02944:147:000000000-AUVRY:1:1102:19757:2636	TGGGGAATATTGGACAATGGGCGCAAGCCTGATCCAGCCATACCGCGTGGGTGAAGAAGGCCTTCGGGTTGTAAAGCCCTTTTGTTGGGAAAGAAATCCAGCTGGTTAATACCCGGTTGGGATGACGGTACCCAAAGAATAAGCACCGGCTAACTTCGTGCCAGCAGCCGCGGTAATACGAAGGGTGCAAGCGTTACTCGGAATTACTGGGCGTAAAGCGTGCGTAGGTGGTCGTTTAAGTCTGTTGTGAAAGCCCTGGGCTCAACCTGGGAACTGCAGTGGAAACTGGACGACTAGAGTGTGGTAGAGGGTAGCGGAATTCCTGGTGTAGCAGTGAAATGCGTAGAGATCAGGAGGAACATCCATGGCGAAGGCAGCTACCTGGACCAACACTGACAC…	Cluster_8	61810	1599	1212	293	132	20	28	2720	2444	1643	2285	2345	2144	233	266	213	101	173	184	73	2	7	233	104	142	28	6	31	41	4	5551	1429	4800	1959	5422	2497	100	16	3	19
Bacteria;(1.0);Proteobacteria;(1.0);Gammaproteobacteria;(1.0);Pseudomonadales;(1.0);Pseudomonadaceae;(1.0);Pseudomonas;(1.0);Pseudomonas japonica;(0.76);	Bacteria;Proteobacteria;Gammaproteobacteria;Pseudomonadales;Pseudomonadaceae;Pseudomonas;Multi-affiliation	multi-subject	100	100	0	426	M02944:147:000000000-AUVRY:1:1105:9920:24680	TGGGGAATATTGGACAATGGGCGAAAGCCTGATCCAGCCATGCCGCGTGTGTGAAGAAGGTCTTCGGATTGTAAAGCACTTTAAGTTGGGAGGAAGGGCAGTAAGCGAATACCTTGCTGTTTTGACGTTACCGACAGAATAAGCACCGGCTAACTCTGTGCCAGCAGCCGCGGTAATACAGAGGGTGCAAGCGTTAATCGGAATTACTGGGCGTAAAGCGCGCGTAGGTGGTTCGTTAAGTTGGATGTGAAATCCCCGGGCTCAACCTGGGAACTGCATCCAAAACTGGCGAGCTAGAGTAGGGCAGAGGGTGGTGGAATTTCCTGTGTAGCGGTGAAATGCGTAGATATAGGAAGGAACACCAGTGGCGAAGGCGACCACCTGGGCTCATACTGACAC…	Cluster_9	15866	10	33	278	231	901	783	19	25	115	79	42	67	25	7	7	0	3	1	1	125	113	2	4	13	9	274	452	288	706	5	6	6	17	19	235	7	108	89	1
Bacteria;(1.0);Firmicutes;(1.0);Bacilli;(1.0);Bacillales;(1.0);Bacillaceae;(1.0);Bacillus;(1.0);Bacillus alcalophilus;(0.67);	Bacteria;Firmicutes;Bacilli;Bacillales;Bacillaceae;Bacillus;Bacillus pseudalcaliphilus	X76449.1.1518	100	100	0	427	M01945:95:000000000-BK4YK:1:1115:12166:16341	TAGGGAATCTTCCGCAATGGACGAAAGTCTGACGGAGCAACGCCGCGTGAGTGATGAAGGTTTTCGGATCGTAAAGCTCTGTTGTTAGGGAAGAACAAGTACCGTTCGAATAGGGCGGTACCTTGACGGTACCTAACCAGAAAGCCACGGCTAACTACGTGCCAGCAGCCGCGGTAATACGTAGGTGGCAAGCGTTGTCCGGAATTATTGGGCGTAAAGCGCGCGCAGGCGGTCTTTTAAGTCTGATGTGAAATATCGGGGCTCAACCCCGAGGGGTCATTGGAAACTGGGAGACTTGAGTACAGAAGAGGAGAGTGGAATTCCACGTGTAGCGGTGAAATGCGTAGATATGTGGAGGAACACCAGTGGCGAAGGCGACTCTCTGGTCTGTAACTGACG…	Cluster_10	81369	0	0	0	0	0	0	0	0	0	0	0	0	0	0	0	0	0	0	0	0	0	0	0	0	0	0	0	0	0	0	0	0	0	0	0	0	0	0	0
Bacteria;(1.0);Firmicutes;(1.0);Bacilli;(1.0);Bacillales;(1.0);Bacillaceae;(1.0);Bacillus;(1.0);Bacillus firmus;(0.88);	Bacteria;Firmicutes;Bacilli;Bacillales;Bacillaceae;Bacillus;Multi-affiliation	multi-subject	100	100	0	426	M01945:95:000000000-BK4YK:1:2117:6643:8106	TAGGGAATCTTCCGCAATGGACGAAAGTCTGACGGAGCAACGCCGCGTGAGTGATGAAGGTTTTCGGATCGTAAAACTCTGTTGTCAGGGAAGAACAAGTACCGGAGTAACTGCCGGTACCTTGACGGTACCTGACCAGAAAGCCACGGCTAACTACGTGCCAGCAGCCGCGGTAATACGTAGGTGGCAAGCGTTGTCCGGAATTATTGGGCGTAAAGCGCGCGCAGGCGGTTCCTTAAGTCTGATGTGAAAGCCCCCGGCTCAACCGGGGAGGGTCATTGGAAACTGGGGAACTTGAGTGCAGAAGAGAAGAGTGGAATTCCACGTGTAGCGGTGAAATGCGTAGAGATGTGGAGGAACACCAGTGGCGAAGGCGACTCTTTGGTCTGTAACTGACGC…	Cluster_11	64342	0	0	0	0	0	0	0	0	0	0	0	0	0	0	0	0	0	0	0	0	0	0	0	0	0	0	0	0	0	0	0	0	0	0	0	0	0	0	0
Bacteria;(1.0);Actinobacteria;(1.0);Actinobacteria;(1.0);Micrococcales;(1.0);Micrococcaceae;(1.0);Kocuria;(1.0);Kocuria rhizophila;(1.0);	Bacteria;Actinobacteria;Actinobacteria;Micrococcales;Micrococcaceae;Kocuria;Multi-affiliation	multi-subject	100	100	0	406	M02944:147:000000000-AUVRY:1:2108:20588:2714	TGGGGAATATTGCACAATGGGCGGAAGCCTGATGCAGCGACGCCGCGTGAGGGATGACGGCCTTCGGGTTGTAAACCTCTTTCAGCACGGAAGAAGCGAAAGTGACGGTACGTGCAGAAGAAGCGCCGGCTAACTACGTGCCAGCAGCCGCGGTAATACGTAGGGCGCAAGCGTTGTCCGGAATTATTGGGCGTAAAGAGCTCGTAGGCGGTTTGTCGCGTCTGCTGTGAAAGCCCGGGGCTTAACCCCGGGTGTGCAGTGGGTACGGGCAGACTTGAGTGCAGTAGGGGAGACTGGAATTCCTGGTGTAGCGGTGAAATGCGCAGATATCAGGAGGAACACCGATGGCGAAGGCAGGTCTCTGGGCTGTTACTGACGCTGAGGAGCGAAAGCATGGGG…	Cluster_12	62507	0	0	0	1	0	0	0	0	1	0	0	0	0	0	0	0	0	0	0	0	0	0	0	0	0	0	0	0	0	0	0	0	0	0	0	0	0	0	0
Bacteria;(1.0);Proteobacteria;(1.0);Gammaproteobacteria;(1.0);Enterobacteriales;(1.0);Enterobacteriaceae;(1.0);Photorhabdus;(1.0);Photorhabdus luminescens;(1.0);	Bacteria;Proteobacteria;Gammaproteobacteria;Enterobacteriales;Enterobacteriaceae;Photorhabdus;Photorhabdus luminescens	multi-subject	100	100	0	426	M02944:147:000000000-AUVRY:1:1101:10644:16222	TGGGGAATATTGCACAATGGGCGCAAGCCTGATGCAGCCATGCCGCGTGTATGAAGAAGGCCTTCGGGTTGTAAAGTACTTTCAGCGGGGAGGAAGGGTTTAGCCTGAAGAGGGCTGGACTTTGACGTTACCCGCAGAAGAAGCACCGGCTAACTCCGTGCCAGCAGCCGCGGTAATACGGAGGGTGCAAGCGTTAATCGGAATGACTGGGCGTAAAGCGCACGCAGGCGGTCAATTAAGTTAGATGTGAAATCCCCGGGCTCAACCTGGGAATGGCATCTAAGACTGGTTGACTGGAGTCTCGTAGAGGGGGGTAGAATTCCATGTGTAGCGGTGAAATGCGTAGAGATGTGGAGGAATACCGGTGGCGAAGGCGGCCCCCTGGACGAAGACTGACGC…	Cluster_13	100215	29	0	22	3	235	61	75	43	58	53	61	5	15180	5830	9056	13721	9364	10003	2909	21	0	8254	3254	9442	3581	0	0	1	1	2	0	0	1	0	2	1	26	0	2
Bacteria;(1.0);Proteobacteria;(1.0);Gammaproteobacteria;(1.0);Betaproteobacteriales;(1.0);Burkholderiaceae;(1.0);Ralstonia;(1.0);unidentified marine bacterioplankton;(0.88);	Bacteria;Proteobacteria;Gammaproteobacteria;Betaproteobacteriales;Burkholderiaceae;Ralstonia;Multi-affiliation	multi-subject	100	100	0	426	M02944:147:000000000-AUVRY:1:1104:11733:19415	TGGGGAATTTTGGACAATGGGGGCAACCCTGATCCAGCAATGCCGCGTGTGTGAAGAAGGCCTTCGGGTTGTAAAGCACTTTTGTCCGGAAAGAAATCGCACTTACTAATATTAGGTGTGGATGACGGTACCGGAAGAATAAGGACCGGCTAACTACGTGCCAGCAGCCGCGGTAATACGTAGGGTCCAAGCGTTAATCGGAATTACTGGGCGTAAAGCGTGCGCAGGCGGTTGTGCAAGACCGATGTGAAATCCCCGGGCTTAACCTGGGAATTGCATTGGTGACTGCACGGCTAGAGTGTGTCAGAGGGGGGTAGAATTCCACGTGTAGCAGTGAAATGCGTAGAGATGTGGAGGAATACCGATGGCGAAGGCAGCCCCCTGGGATAACACTGACGC…	Cluster_14	65096	0	0	0	8	0	0	0	0	0	0	0	0	0	0	0	0	1	0	0	1	0	0	0	0	0	2	1	0	2	2	0	0	0	0	0	0	0	0	0
Bacteria;(1.0);Proteobacteria;(1.0);Gammaproteobacteria;(1.0);Enterobacteriales;(1.0);Enterobacteriaceae;(1.0);Xenorhabdus;(1.0);Xenorhabdus bovienii;(1.0);	Bacteria;Proteobacteria;Gammaproteobacteria;Enterobacteriales;Enterobacteriaceae;Xenorhabdus;Multi-affiliation	multi-subject	100	100	0	426	M02944:147:000000000-AUVRY:1:2102:10760:12922	TGGGGAATATTGCACAATGGGCGCAAGCCTGATGCAGCCATGCCGCGTGTATGAAGAAGGCCTTCGGGTTGTAAAGTACTTTCAGCGGGGAGGAAGGCAACAGCGTAAATAGCGCTGTTGATTGACGTTACCCGCAGAAGAAGCACCGGCTAACTCCGTGCCAGCAGCCGCGGTAATACGGAGGGTGCAAGCGTTAATCGGAATTACTGGGCGTAAAGCGCACGCAGGCGGTCAATTAAGTTAGATGTGAAATCCCCGGGCTCAACCTGGGAACGGCATCTAAAACTGGTTGACTAGAGTCTCGTAGAGGGGGGTAGAATTCCACGTGTAGCGGTGAAATGCGTAGAGATGTGGAGGAATACCGGTGGCGAAGGCGGCCCCCTGGACGAAGACTGACGC…	Cluster_15	45997	0	1	1	1	1	1	2	0	0	3	4	0	32	4	3	0	1	1	0	0	0	7	3	6	14	773	876	514	509	0	16	0	1	1	0	2	0	0	0
Bacteria;(1.0);Proteobacteria;(1.0);Gammaproteobacteria;(1.0);Betaproteobacteriales;(1.0);Burkholderiaceae;(1.0);Delftia;(1.0);unknown species;(0.92);	Bacteria;Proteobacteria;Gammaproteobacteria;Betaproteobacteriales;Burkholderiaceae;Delftia;Multi-affiliation	multi-subject	100	100	0	426	M02944:147:000000000-AUVRY:1:1102:24752:17014	TGGGGAATTTTGGACAATGGGCGAAAGCCTGATCCAGCAATGCCGCGTGCAGGATGAAGGCCTTCGGGTTGTAAACTGCTTTTGTACGGAACGAAAAAGCTTCTCCTAATACGAGAGGCCCATGACGGTACCGTAAGAATAAGCACCGGCTAACTACGTGCCAGCAGCCGCGGTAATACGTAGGGTGCGAGCGTTAATCGGAATTACTGGGCGTAAAGCGTGCGCAGGCGGTTATGTAAGACAGATGTGAAATCCCCGGGCTCAACCTGGGAACTGCATTTGTGACTGCATGGCTAGAGTACGGTAGAGGGGGATGGAATTCCGCGTGTAGCAGTGAAATGCGTAGATATGCGGAGGAACACCGATGGCGAAGGCAATCCCCTGGACCTGTACTGACGC…	Cluster_16	37289	8	7	21	15	71	73	261	194	105	84	18	43	49	8	14	3	14	5	6	666	561	9	6	15	10	999	781	733	670	11	1	11	68	7	6	22	984	503	35
Bacteria;(1.0);Firmicutes;(1.0);Bacilli;(1.0);Bacillales;(1.0);Bacillaceae;(1.0);Bacillus;(1.0);Bacillus simplex;(1.0);	Bacteria;Firmicutes;Bacilli;Bacillales;Bacillaceae;Bacillus;Multi-affiliation	multi-subject	100	100	0	426	M01945:95:000000000-BK4YK:1:1102:20657:1321	TAGGGAATCTTCCGCAATGGACGAAAGTCTGACGGAGCAACGCCGCGTGAACGAAGAAGGCCTTCGGGTCGTAAAGTTCTGTTGTTAGGGAAGAACAAGTACCAGAGTAACTGCTGGTACCTTGACGGTACCTAACCAGAAAGCCACGGCTAACTACGTGCCAGCAGCCGCGGTAATACGTAGGTGGCAAGCGTTGTCCGGAATTATTGGGCGTAAAGCGCGCGCAGGTGGTTCCTTAAGTCTGATGTGAAAGCCCACGGCTCAACCGTGGAGGGTCATTGGAAACTGGGGAACTTGAGTGCAGAAGAGGAAAGTGGAATTCCAAGTGTAGCGGTGAAATGCGTAGAGATTTGGAGGAACACCAGTGGCGAAGGCGACTTTCTGGTCTGTAACTGACAC…	Cluster_17	40928	0	0	0	0	0	0	0	0	0	0	0	0	0	0	0	0	0	0	0	0	0	0	0	0	0	0	0	0	0	0	0	0	0	0	0	0	0	0	0
Bacteria;(1.0);Proteobacteria;(1.0);Gammaproteobacteria;(1.0);Betaproteobacteriales;(1.0);Burkholderiaceae;(1.0);Acidovorax;(1.0);Acidovorax facilis;(0.62);	Bacteria;Proteobacteria;Gammaproteobacteria;Betaproteobacteriales;Burkholderiaceae;Multi-affiliation;Multi-affiliation	multi-subject	100	100	0	426	M02944:147:000000000-AUVRY:1:1102:8179:13984	TGGGGAATTTTGGACAATGGGCGAAAGCCTGATCCAGCCATGCCGCGTGCAGGATGAAGGCCTTCGGGTTGTAAACTGCTTTTGTACGGAACGAAAAGACTCCTTCTAATAAAGGGGGTCCATGACGGTACCGTAAGAATAAGCACCGGCTAACTACGTGCCAGCAGCCGCGGTAATACGTAGGGTGCAAGCGTTAATCGGAATTACTGGGCGTAAAGCGTGCGCAGGCGGTTATATAAGACAGATGTGAAATCCCCGGGCTCAACCTGGGAACTGCATTTGTGACTGTATAGCTAGAGTACGGTAGAGGGGGATGGAATTCCGCGTGTAGCAGTGAAATGCGTAGATATGCGGAGGAACACCGATGGCGAAGGCAATCCCCTGGACCTGTACTGACGC…	Cluster_18	38081	31	27	2322	1254	4687	4058	1636	1608	1271	1110	1222	669	3	1	3	2	2	95	79	189	157	90	69	81	31	6	3	6	2	7	1	7	3	7	1	10	184	157	11
Bacteria;(1.0);Proteobacteria;(1.0);Gammaproteobacteria;(1.0);Pseudomonadales;(1.0);Pseudomonadaceae;(1.0);Pseudomonas;(1.0);unknown species;(0.37);	Bacteria;Proteobacteria;Gammaproteobacteria;Pseudomonadales;Pseudomonadaceae;Pseudomonas;Pseudomonas sp.	multi-subject	99.77	100	0	426	M02944:147:000000000-AUVRY:1:1104:10764:8175	TGGGGAATATTGGACAATGGGCGAAAGCCTGATCCAGCCATGCCGCGTGTGTGAAGAAGGTCTTCGGATTGTAAAGCACTTTAAGTTGGGAGGAAGGGTTGTAACCTAATACGTTGCAATTTTGACGTTACCGACAGAATAAGCACCGGCTAACTTCGTGCCAGCAGCCGCGGTAATACGAAGGGTGCAAGCGTTAATCGGAATTACTGGGCGTAAAGCGCGCGTAGGTGGTTCAGCAAGTTGAATGTGAAAGCCCTGGGCTCAACCTGGGAACTGCATCCAAAACTACTGAGCTAGAGTACGGTAGAGGGTAGTGGAATTTCCTGTGTAGCGGTGAAATGCGTAGATATAGGAAGGAACACCAGTGGCGAAGGCGACTACCTGGACTGATACTGACAC…	Cluster_19	29811	23	29	32	4	0	0	558	492	2698	2077	2873	2372	52	23	30	30	62	77	65	2022	2232	76	74	58	26	2	0	1	0	32	14	36	32	62	38	2	3308	2140	0
Bacteria;(1.0);Proteobacteria;(1.0);Gammaproteobacteria;(1.0);Xanthomonadales;(1.0);Xanthomonadaceae;(1.0);Stenotrophomonas;(1.0);[Pseudomonas] geniculata;(0.88);	Bacteria;Proteobacteria;Gammaproteobacteria;Xanthomonadales;Xanthomonadaceae;Stenotrophomonas;Multi-affiliation	multi-subject	100	100	0	426	M02944:147:000000000-AUVRY:1:1101:17854:15301	TGGGGAATATTGGACAATGGGCGCAAGCCTGATCCAGCCATACCGCGTGGGTGAAGAAGGCCTTCGGGTTGTAAAGCCCTTTTGTTGGGAAAGAAATCCAGCCGGCTAATACCTGGTTGGGATGACGGTACCCAAAGAATAAGCACCGGCTAACTTCGTGCCAGCAGCCGCGGTAATACGAAGGGTGCAAGCGTTACTCGGAATTACTGGGCGTAAAGCGTGCGTAGGTGGTCGTTTAAGTCCGTTGTGAAAGCCCTGGGCTCAACCTGGGAACTGCAGTGGATACTGGGCGACTAGAGTGTGGTAGAGGGTAGCGGAATTCCTGGTGTAGCAGTGAAATGCGTAGAGATCAGGAGGAACATCCATGGCGAAGGCAGCTACCTGGACCAACACTGACAC…	Cluster_20	57874	0	0	0	0	0	0	1	1	3	2	1	0	66	0	1	1	1	5	1	7	1	0	0	11	0	5	0	860	5	121	8	0	10	19	0	58	17	3	129
Bacteria;(1.0);Firmicutes;(1.0);Bacilli;(1.0);Bacillales;(1.0);Bacillaceae;(1.0);Bacillus;(1.0);Bacillus safensis;(0.65);	Bacteria;Firmicutes;Bacilli;Bacillales;Bacillaceae;Bacillus;Multi-affiliation	multi-subject	100	100	0	426	M01945:95:000000000-BK4YK:1:2106:25635:15156	TAGGGAATCTTCCGCAATGGACGAAAGTCTGACGGAGCAACGCCGCGTGAGTGATGAAGGTTTTCGGATCGTAAAGCTCTGTTGTTAGGGAAGAACAAGTGCGAGAGTAACTGCTCGCACCTTGACGGTACCTAACCAGAAAGCCACGGCTAACTACGTGCCAGCAGCCGCGGTAATACGTAGGTGGCAAGCGTTGTCCGGAATTATTGGGCGTAAAGGGCTCGCAGGCGGTTTCTTAAGTCTGATGTGAAAGCCCCCGGCTCAACCGGGGAGGGTCATTGGAAACTGGGAAACTTGAGTGCAGAAGAGGAGAGTGGAATTCCACGTGTAGCGGTGAAATGCGTAGAGATGTGGAGGAACACCAGTGGCGAAGGCGACTCTCTGGTCTGTAACTGACGC…	Cluster_21	30032	0	0	0	0	0	0	0	0	0	0	0	0	0	0	0	0	0	0	0	0	0	0	0	0	0	0	0	0	0	0	0	0	0	0	0	0	0	0	0
Bacteria;(1.0);Proteobacteria;(1.0);Gammaproteobacteria;(1.0);Enterobacteriales;(1.0);Enterobacteriaceae;(1.0);Xenorhabdus;(1.0);Xenorhabdus nematophila ATCC 19061;(0.78);	Bacteria;Proteobacteria;Gammaproteobacteria;Enterobacteriales;Enterobacteriaceae;Xenorhabdus;Xenorhabdus nematophila ATCC 19061	FN667742.3726425.3727920	99.77	100	0	426	M02944:147:000000000-AUVRY:1:2112:14436:8166	TGGGGAATATTGCACAATGGGCGCAAGCCTGATGCAGCCATGCCGCGTGTATGAAGAAGGCCTTCGGGTTGTAAAGTACTTTCAGCGGGGAGGAAGGCGTAGAGCTGAATAGGTTTTACGATTGACGTTACCCGCAGAAGAAGCACCGGCTAACTCCGTGCCAGCAGCCGCGGTAATACGGAGGGTGCAAGCGTTAATCGGAATTACTGGGCGTAAAGCGCACGCAGGCGGTCAATTAAGTTGGATGTGAAATCCCCGGGCTTAACCCGGGAACGGCATCCAAGACTGGTTGGCTAGAGTCTCGTAGAGGGGGGTAGAATTCCACGTGTAGCGGTGAAATGCGTAGAGATGTGGAGGAATACCGGTGGCGAAGGCGGCCCCCTGGACGAAGACTGACGC…	Cluster_22	15260	0	1	0	0	1	0	0	0	2	0	0	0	1	0	0	0	0	0	0	0	17	0	0	0	0	2	0	1	0	32	26	25	25	18	16	3055	0	3	3387
Bacteria;(1.0);Proteobacteria;(1.0);Alphaproteobacteria;(1.0);Rhizobiales;(1.0);Rhizobiaceae;(1.0);Pseudochrobactrum;(0.84);unknown species;(0.63);	Bacteria;Proteobacteria;Alphaproteobacteria;Rhizobiales;Rhizobiaceae;Pseudochrobactrum;Multi-affiliation	multi-subject	100	100	0	401	M02944:147:000000000-AUVRY:1:1102:10022:4269	TGGGGAATATTGGACAATGGGCGCAAGCCTGATCCAGCCATGCCGCGTGAGTGATGAAGGCCCTAGGGTTGTAAAGCTCTTTCACCGGTGAAGATAATGACGGTAACCGGAGAAGAAGCCCCGGCTAACTTCGTGCCAGCAGCCGCGGTAATACGAAGGGGGCTAGCGTTGTTCGGATTTACTGGGCGTAAAGCGCACGTAGGCGGACTTTTAAGTCAGGGGTGAAATCCCGGGGCTCAACCCCGGAACTGCCTTTGATACTGGAAGTCTTGAGTATGGAAGAGGTGAGTGGAATTGCGAGTGTAGAGGTGAAATTCGTAGATATTCGCAGGAACACCAGTGGCGAAGGCGGCTCACTGGTCCATTACTGACGCTGAGGTGCGAAAGCGTGGGGAGCAA…	Cluster_23	47118	1755	2654	5	10	2	3	480	1056	558	646	398	628	4	0	0	1	6	2	2	55	88	1	2	11	1	0	28	17	5	92	559	100	684	132	766	13	30	42	12
Bacteria;(1.0);Proteobacteria;(1.0);Gammaproteobacteria;(1.0);Enterobacteriales;(1.0);Enterobacteriaceae;(1.0);Serratia;(0.97);Serratia proteamaculans;(0.36);	Bacteria;Proteobacteria;Gammaproteobacteria;Enterobacteriales;Enterobacteriaceae;Serratia;Multi-affiliation	multi-subject	100	100	0	426	M02944:147:000000000-AUVRY:1:1102:13296:4468	TGGGGAATATTGCACAATGGGCGCAAGCCTGATGCAGCCATGCCGCGTGTGTGAAGAAGGCCTTCGGGTTGTAAAGCACTTTCAGCGAGGAGGAAGGGTTCAGTGTTAATAGCACTGTGCATTGACGTTACTCGCAGAAGAAGCACCGGCTAACTCCGTGCCAGCAGCCGCGGTAATACGGAGGGTGCAAGCGTTAATCGGAATTACTGGGCGTAAAGCGCACGCAGGCGGTTTGTTAAGTCAGATGTGAAATCCCCGCGCTTAACGTGGGAACTGCATTTGAAACTGGCAAGCTAGAGTCTTGTAGAGGGGGGTAGAATTCCAGGTGTAGCGGTGAAATGCGTAGAGATCTGGAGGAATACCGGTGGCGAAGGCGGCCCCCTGGACAAAGACTGACGC…	Cluster_24	23387	2018	2037	13	0	2	0	1051	1434	1939	2045	1714	833	0	0	0	0	1	1	3	0	5	0	1	1	0	1	0	1	1	338	156	394	256	385	270	10	8	5	3
Bacteria;(1.0);Bacteroidetes;(1.0);Bacteroidia;(1.0);Flavobacteriales;(1.0);Flavobacteriaceae;(1.0);Flavobacterium;(1.0);Flavobacterium sp.;(0.65);	Bacteria;Bacteroidetes;Bacteroidia;Flavobacteriales;Flavobacteriaceae;Flavobacterium;Flavobacterium sp.	multi-subject	100	100	0	421	M02944:147:000000000-AUVRY:1:1102:19709:2731	TGAGGAATATTGGACAATGGGCGCAAGCCTGATCCAGCCATGCCGCGTGCAGGATGACGGTCCTATGGATTGTAAACTGCTTTTATACGAGAAGAAACACTCCGACGTGTCGGAGCTTGACGGTATCGTAAGAATAAGGATCGGCTAACTCCGTGCCAGCAGCCGCGGTAATACGGAGGATCCAAGCGTTATCCGGAATCATTGGGTTTAAAGGGTCCGTAGGCGGTTTAATAAGTCAGTGGTGAAAGCCCATCGCTCAACGGTGGAACGGCCATTGATACTGTTAGACTTGAATTATTAGGAAGTAACTAGAATATGTAGTGTAGCGGTGAAATGCTTAGAGATTACATGGAATACCAATTGCGAAGGCAGGTTACTACTAATGGATTGACGCTGATG…	Cluster_25	28962	0	0	0	1	0	0	0	0	0	0	0	0	0	0	0	0	0	0	0	6005	5210	0	0	0	0	0	0	0	0	0	0	18	0	19	0	1	6328	4800	6
Bacteria;(1.0);Proteobacteria;(1.0);Alphaproteobacteria;(1.0);Caulobacterales;(1.0);Caulobacteraceae;(1.0);Brevundimonas;(1.0);Caulobacter sp.;(0.54);	Bacteria;Proteobacteria;Alphaproteobacteria;Caulobacterales;Caulobacteraceae;Brevundimonas;unknown species	multi-subject	100	100	0	401	M02944:147:000000000-AUVRY:1:1106:27186:9652	TGGGGAATCTTGCGCAATGGGCGAAAGCCTGACGCAGCCATGCCGCGTGAATGATGAAGGTCTTAGGATTGTAAAATTCTTTCACCGGGGACGATAATGACGGTACCCGGAGAAGAAGCCCCGGCTAACTTCGTGCCAGCAGCCGCGGTAATACGAAGGGGGCTAGCGTTGCTCGGAATTACTGGGCGTAAAGGGCGCGTAGGCGGACATTTAAGTCAGGGGTGAAATCCCAGAGCTCAACTCTGGAACTGCCTTTGATACTGGATGTCTTGAGTGTGAGAGAGGTATGTGGAACTCCGAGTGTAGAGGTGAAATTCGTAGATATTCGGAAGAACACCAGTGGCGAAGGCGACATACTGGCTCATTACTGACGCTGAGGCGCGAAAGCGTGGGGAGCAA…	Cluster_26	14303	24	27	6	1	0	0	1030	423	702	533	660	572	2	0	0	0	2	5	6	14	16	3	0	6	2	7	4	11	4	9	3	1	104	25	3	0	28	5	0
Bacteria;(1.0);Bacteroidetes;(1.0);Bacteroidia;(1.0);Flavobacteriales;(1.0);Flavobacteriaceae;(1.0);Flavobacterium;(1.0);Flavobacteriia bacterium enrichment culture clone 2-4-3;(0.7);	Bacteria;Bacteroidetes;Bacteroidia;Flavobacteriales;Flavobacteriaceae;Flavobacterium;unknown species	multi-subject	100	100	0	421	M02944:147:000000000-AUVRY:1:2114:27672:16064	TGAGGAATATTGGTCAATGGTCGCAAGACTGAACCAGCCATGCCGCGTGCAGGATGACGGTCCTATGGATTGTAAACTGCTTTTGTACGGGAAGAAACACTCCTACGTGTAGGGGCTTGACGGTACCGTAAGAATAAGGATCGGCTAACTCCGTGCCAGCAGCCGCGGTAATACGGAGGATCCAAGCGTTATCCGGAATCATTGGGTTTAAAGGGTCCGTAGGCGGCCCTGTAAGTCAGCGGTGAAATCTTCCAGCTCAACTGGGAAACTGCCGTTGATACTGCAGGGCTTGAATTGCCGGGAAGTAACTAGAATATGTAGTGTAGCGGTGAAATGCTTAGATATTACATGGAATACCGATTGCGAAGGCAGGTTACTACCGGCGGATTGACGCTGATG…	Cluster_27	21141	0	1	0	1	618	109	0	0	0	0	0	0	1	0	0	0	0	18	22	0	3	2	22	23	13	0	3	18	0	7	10	8	16	6	22	2	0	4	0
Bacteria;(1.0);Actinobacteria;(1.0);Actinobacteria;(1.0);Micrococcales;(1.0);Micrococcaceae;(1.0);Micrococcus;(1.0);Micrococcus sp.;(0.87);	Bacteria;Actinobacteria;Actinobacteria;Micrococcales;Micrococcaceae;Micrococcus;Multi-affiliation	multi-subject	100	100	0	406	M02944:147:000000000-AUVRY:1:1106:11579:13077	TGGGGAATATTGCACAATGGGCGCAAGCCTGATGCAGCGACGCCGCGTGAGGGATGACGGCCTTCGGGTTGTAAACCTCTTTCAGTAGGGAAGAAGCGAAAGTGACGGTACCTGCAGAAGAAGCACCGGCTAACTACGTGCCAGCAGCCGCGGTAATACGTAGGGTGCGAGCGTTATCCGGAATTATTGGGCGTAAAGAGCTCGTAGGCGGTTTGTCGCGTCTGTCGTGAAAGTCCGGGGCTTAACCCCGGATCTGCGGTGGGTACGGGCAGACTAGAGTGCAGTAGGGGAGACTGGAATTCCTGGTGTAGCGGTGGAATGCGCAGATATCAGGAGGAACACCGATGGCGAAGGCAGGTCTCTGGGCTGTAACTGACGCTGAGGAGCGAAAGCATGGGG…	Cluster_28	23204	0	0	0	0	0	0	0	0	0	0	0	1	0	0	0	0	0	0	0	0	0	0	0	0	0	0	0	0	0	0	0	0	0	0	0	0	0	0	0
Bacteria;(1.0);Bacteroidetes;(1.0);Bacteroidia;(1.0);Sphingobacteriales;(1.0);Sphingobacteriaceae;(1.0);Sphingobacterium;(1.0);Sphingobacterium multivorum;(0.92);	Bacteria;Bacteroidetes;Bacteroidia;Sphingobacteriales;Sphingobacteriaceae;Sphingobacterium;Sphingobacterium sp.	AY556417.1.1488	99.29	100	0	421	M02944:147:000000000-AUVRY:1:2104:6208:21183	TAAGGAATATTGGTCAATGGGCGGAAGCCTGAACCAGCCATGCCGCGTGCAGGATGACTGCCCTATGGGTTGTAAACTGCTTTTGTCCAGGAATAAACCTTTCTACGTGTAGAGAGCTGAATGTACTGGAAGAATAAGGATCGGCTAACTCCGTGCCAGCAGCCGCGGTAATACGGAGGATCCGAGCGTTATCCGGATTTATTGGGTTTAAAGGGTGCGTAGGCGGCCTATTAAGTCAGGGGTGAAATACGGTGGCTCAACCATCGCAGTGCCTTTGATACTGACAGGCTTGAATCCATTTGAAGTGGGCGGAATAAGACAAGTAGCGGTGAAATGCATAGATATGTCTTAGAACTCCGATTGCGAAGGCAGCTCACTAAGCTGGTATTGACGCTGATG…	Cluster_29	1912	6	22	36	5	1	2	62	70	37	23	53	26	3	1	3	1	0	1	0	66	66	1	0	0	1	0	0	1	0	1	1	0	2	0	2	0	47	37	1
Bacteria;(1.0);Firmicutes;(1.0);Bacilli;(1.0);Bacillales;(1.0);Paenibacillaceae;(1.0);Paenibacillus;(1.0);Paenibacillus lautus;(1.0);	Bacteria;Firmicutes;Bacilli;Bacillales;Paenibacillaceae;Paenibacillus;Multi-affiliation	multi-subject	100	100	0	425	M02944:147:000000000-AUVRY:1:2111:17050:18657	TAGGGAATCTTCCGCAATGGGCGAAAGCCTGACGGAGCAACGCCGCGTGAGTGATGAAGGTTTTCGGATCGTAAAGCTCTGTTGCCAAGGAAGAACGTCTTCTAGAGTAACTGCTAGGAGAGTGACGGTACTTGAGAAGAAAGCCCCGGCTAACTACGTGCCAGCAGCCGCGGTAATACGTAGGGGGCAAGCGTTGTCCGGAATTATTGGGCGTAAAGCGCGCGCAGGCGGTTCTTTAAGTCTGGTGTTTAAACCCGAGGCTCAACTTCGGGTCGCACTGGAAACTGGGGGACTTGAGTGCAGAAGAGGAGAGTGGAATTCCACGTGTAGCGGTGAAATGCGTAGATATGTGGAGGAACACCAGTGGCGAAGGCGACTCTCTGGGCTGTAACTGACGCT…	Cluster_30	33	0	0	0	0	0	0	0	0	0	0	0	0	1	0	0	0	0	0	0	0	0	0	0	0	0	0	0	0	0	0	0	0	0	0	0	0	0	0	0
Bacteria;(1.0);Proteobacteria;(1.0);Gammaproteobacteria;(1.0);Pseudomonadales;(1.0);Pseudomonadaceae;(1.0);Pseudomonas;(1.0);Pseudomonas protegens;(0.87);	Bacteria;Proteobacteria;Gammaproteobacteria;Pseudomonadales;Pseudomonadaceae;Pseudomonas;Multi-affiliation	multi-subject	100	100	0	426	M02944:147:000000000-AUVRY:1:1104:4818:23627	TGGGGAATATTGGACAATGGGCGAAAGCCTGATCCAGCCATGCCGCGTGTGTGAAGAAGGTCTTCGGATTGTAAAGCACTTTAAGTTGGGAGGAAGGGCAGTTACCTAATACGTGATTGTTTTGACGTTACCGACAGAATAAGCACCGGCTAACTCTGTGCCAGCAGCCGCGGTAATACAGAGGGTGCAAGCGTTAATCGGAATTACTGGGCGTAAAGCGCGCGTAGGTGGTTTGTTAAGTTGGATGTGAAAGCCCCGGGCTCAACCTGGGAACTGCATCCAAAACTGGCAAGCTAGAGTATGGTAGAGGGTGGTGGAATTTCCTGTGTAGCGGTGAAATGCGTAGATATAGGAAGGAACACCAGTGGCGAAGGCGACCACCTGGACTGATACTGACAC…	Cluster_31	13656	2	5	67	91	143	104	6	7	12	2	3	9	2	0	0	0	0	0	0	235	256	0	0	15	5	0	0	12	4	1	4	1	1	1	0	0	21	24	0
Bacteria;(1.0);Proteobacteria;(1.0);Gammaproteobacteria;(1.0);Pseudomonadales;(1.0);Moraxellaceae;(1.0);Acinetobacter;(1.0);Acinetobacter haemolyticus;(0.69);	Bacteria;Proteobacteria;Gammaproteobacteria;Pseudomonadales;Moraxellaceae;Acinetobacter;Multi-affiliation	multi-subject	100	100	0	427	M02944:147:000000000-AUVRY:1:1110:18338:7566	TGGGGAATATTGGACAATGGGCGGAAGCCTGATCCAGCCATGCCGCGTGTGTGAAGAAGGCCTTTTGGTTGTAAAGCACTTTAAGCGAGGAGGAGGCTCTCCTAGTTAATACCTAGGAAGAGTGGACGTTACTCGCAGAATAAGCACCGGCTAACTCTGTGCCAGCAGCCGCGGTAATACAGAGGGTGCGAGCGTTAATCGGATTTACTGGGCGTAAAGCGTGCGTAGGCGGCTGATTAAGTCGGATGTGAAATCCCTGAGCTTAACTTAGGAATTGCATTCGATACTGGTCAGCTAGAGTATGGGAGAGGATGGTAGAATTCCAGGTGTAGCGGTGAAATGCGTAGAGATCTGGAGGAATACCGATGGCGAAGGCAGCCATCTGGCCTAATACTGACG…	Cluster_32	37	0	0	0	0	0	0	0	0	0	0	0	0	0	0	0	0	0	0	0	0	0	0	0	0	0	0	0	0	1	0	2	0	0	0	0	0	0	0	0
Bacteria;(1.0);Proteobacteria;(1.0);Gammaproteobacteria;(1.0);Pseudomonadales;(1.0);Moraxellaceae;(1.0);Acinetobacter;(1.0);Acinetobacter guillouiae;(0.99);	Bacteria;Proteobacteria;Gammaproteobacteria;Pseudomonadales;Moraxellaceae;Acinetobacter;Multi-affiliation	multi-subject	100	100	0	427	M02944:147:000000000-AUVRY:1:1101:20823:19004	TGGGGAATATTGGACAATGGGGGGAACCCTGATCCAGCCATGCCGCGTGTGTGAAGAAGGCCTTATGGTTGTAAAGCACTTTAAGCGAGGAGGAGGCTCCTGTAGTTAATACCTACAGTGAGTGGACGTTACTCGCAGAATAAGCACCGGCTAACTCTGTGCCAGCAGCCGCGGTAATACAGAGGGTGCGAGCGTTAATCGGATTTACTGGGCGTAAAGCGTGCGTAGGCGGCTTTTTAAGTCGGATGTGAAATCCCCGAGCTTAACTTGGGAATTGCATTCGATACTGGGAAGCTAGAGTATGGGAGAGGATGGTAGAATTCCAGGTGTAGCGGTGAAATGCGTAGAGATCTGGAGGAATACCGATGGCGAAGGCAGCCATCTGGCCTAATACTGACG…	Cluster_33	18653	3	7	1	0	0	1	0	1	0	0	11	0	179	5	3	0	0	0	0	0	0	13	8	56	12	1688	1352	3287	2198	3	0	0	0	0	0	19	0	0	10
Bacteria;(1.0);Firmicutes;(1.0);Bacilli;(1.0);Bacillales;(1.0);Thermoactinomycetaceae;(1.0);Planifilum;(1.0);unknown species;(1.0);	Bacteria;Firmicutes;Bacilli;Bacillales;Thermoactinomycetaceae;Planifilum;Multi-affiliation	multi-subject	100	100	0	427	M02944:147:000000000-AUVRY:1:1102:17867:2335	TAGGGAATCTTCCGCAATGGGCGCAAGCCTGACGGAGCAACGCCGCGTGAGCGAGGACGGCCTTCGGGTTGTAAAGCTCTGTTCTTCGGGAAGAAGGGCGGGAGGGCGAACAACTCTTCCGCTTGACGGTACCGAAGGAGAAAGCCCCGGCTAACTACGTGCCAGCAGCCGCGGTAATACGTAGGGGGCGAGCGTTGTCCGGAATTATTGGGCGTAAAGCGCGCGTAGGCGGCTGGTTAAGTCCTGTGTGAAAGACCACGGCTCAACCGTGGGGGTGCACGGGAAACTGGCCGGCTTGAGTGCAGGAGAGGGGAGCGGAATTCCCGGTGTAGCGGTGGAATGCGTAGAGATCGGGAGGAACACCAGTGGCGAAGGCGGCTCCCTGGCCTGTAACTGACG…	Cluster_34	19456	0	0	0	0	0	0	0	0	0	0	0	0	0	0	0	0	0	1	0	0	0	0	0	0	0	0	0	0	0	0	0	0	0	0	0	0	0	0	0
Bacteria;(1.0);Firmicutes;(1.0);Bacilli;(1.0);Bacillales;(1.0);Thermoactinomycetaceae;(1.0);Planifilum;(1.0);unknown species;(1.0);	Bacteria;Firmicutes;Bacilli;Bacillales;Thermoactinomycetaceae;Planifilum;unknown species	FN667173.1.1484	99.53	100	0	427	M02944:147:000000000-AUVRY:1:1110:23491:16961	TAGGGAATTTTCCGCAATGGGCGCAAGCCTGACGGAGCAACGCCGCGTGAGCGAGGACGGCCTTCGGGTTGTAAAGCTCTGTTCTTCGGGAAGAATGGCGGGAGGGCGAACAACTCTCTCGCATGACGGTACCGAAGGAGAAAGCCCCGGCTAACTACGTGCCAGCAGCCGCGGTAATACGTAGGGGGCGAGCGTTGTCCGGAATTATTGGGCGTAAAGCGCGCGTAGGCGGCCGGTTAAGTCCTGTGTGAAAGACCACGGCTCAACCGTGGGGGTGCACGGGAAACTGGCCGGCTTGAGTGCAGGAGAGGGGAGCGGAATTCCCGGTGTAGCGGTGGAATGCGTAGAGATCGGGAGGAACACCAGTGGCGAAGGCGGCTCTCTGGCCTGTAACTGACG…	Cluster_35	22358	5460	0	0	0	0	0	0	0	0	0	0	0	0	0	0	0	0	0	0	0	0	0	0	0	0	0	0	0	0	0	0	0	0	0	0	0	0	0	0
Bacteria;(1.0);Proteobacteria;(1.0);Gammaproteobacteria;(1.0);Enterobacteriales;(1.0);Enterobacteriaceae;(1.0);Serratia;(0.98);Serratia liquefaciens;(0.53);	Bacteria;Proteobacteria;Gammaproteobacteria;Enterobacteriales;Enterobacteriaceae;Serratia;Multi-affiliation	multi-subject	100	100	0	426	M02944:147:000000000-AUVRY:1:1102:9600:3340	TGGGGAATATTGCACAATGGGCGCAAGCCTGATGCAGCCATGCCGCGTGTGTGAAGAAGGCCTTCGGGTTGTAAAGCACTTTCAGCGAGGAGGAAGGGTAGTGTGTTAATAGCACATTGCATTGACGTTACTCGCAGAAGAAGCACCGGCTAACTCCGTGCCAGCAGCCGCGGTAATACGGAGGGTGCAAGCGTTAATCGGAATTACTGGGCGTAAAGCGCACGCAGGCGGTTTGTTAAGTCAGATGTGAAATCCCCGCGCTTAACGTGGGAACTGCATTTGAAACTGGCAAGCTAGAGTCTTGTAGAGGGGGGTAGAATTCCAGGTGTAGCGGTGAAATGCGTAGAGATCTGGAGGAATACCGGTGGCGAAGGCGGCCCCCTGGACAAAGACTGACGC…	Cluster_36	14733	763	851	7	0	0	0	467	571	674	871	645	338	0	0	0	0	0	2	6	0	4	0	2	1	0	0	7	2	1	879	426	1041	686	1016	682	26	1	1	0
Bacteria;(1.0);Proteobacteria;(1.0);Alphaproteobacteria;(1.0);Caulobacterales;(1.0);Caulobacteraceae;(1.0);Brevundimonas;(1.0);Brevundimonas vesicularis;(0.95);	Bacteria;Proteobacteria;Alphaproteobacteria;Caulobacterales;Caulobacteraceae;Brevundimonas;Multi-affiliation	multi-subject	100	100	0	401	M02944:147:000000000-AUVRY:1:2108:5878:21854	TGGGGAATCTTGCGCAATGGGCGAAAGCCTGACGCAGCCATGCCGCGTGAATGATGAAGGTCTTAGGATTGTAAAATTCTTTCACCGGGGACGATAATGACGGTACCCGGAGAAGAAGCCCCGGCTAACTTCGTGCCAGCAGCCGCGGTAATACGAAGGGGGCTAGCGTTGCTCGGAATTACTGGGCGTAAAGGGAGCGTAGGCGGACATTTAAGTCAGGGGTGAAATCCCGGGGCTCAACCTCGGAATTGCCTTTGATACTGGGTGTCTTGAGTATGAGAGAGGTGTGTGGAACTCCGAGTGTAGAGGTGAAATTCGTAGATATTCGGAAGAACACCAGTGGCGAAGGCGACACACTGGCTCATTACTGACGCTGAGGCTCGAAAGCGTGGGGAGCAA…	Cluster_37	24741	0	0	6	1	8	2	124	107	166	143	107	77	230	26	16	14	11	1	1	161	107	23	19	72	2	4895	3188	3620	1222	1	4	1	1	4	0	0	120	86	0
Bacteria;(1.0);Proteobacteria;(1.0);Gammaproteobacteria;(1.0);Pseudomonadales;(1.0);Pseudomonadaceae;(1.0);Pseudomonas;(1.0);Pseudomonas flavescens;(0.42);	Bacteria;Proteobacteria;Gammaproteobacteria;Pseudomonadales;Pseudomonadaceae;Pseudomonas;Multi-affiliation	multi-subject	100	100	0	426	M02944:147:000000000-AUVRY:1:1102:7688:17149	TGGGGAATATTGGACAATGGGCGAAAGCCTGATCCAGCCATGCCGCGTGTGTGAAGAAGGTCTTCGGATTGTAAAGCACTTTAAGTTGGGAGGAAGGGCAGTAAGTTAATACCTTGCTGTTTTGACGTTACCGACAGAATAAGCACCGGCTAACTCTGTGCCAGCAGCCGCGGTAATACAGAGGGTGCAAGCGTTAATCGGAATTACTGGGCGTAAAGCGCGCGTAGGTGGTTTGTTAAGTTGGATGTGAAAGCCCCGGGCTCAACCTGGGAACTGCATCCAAAACTGGCAAGCTAGAGTACGGTAGAGGGTGGTGGAATTTCCTGTGTAGCGGTGAAATGCGTAGATATAGGAAGGAACACCAGTGGCGAAGGCGACCACCTGGACTGATACTGACAC…	Cluster_38	3911	0	0	1	1	16	12	0	1	1	2	0	3	18	6	3	3	11	0	0	2	6	1	0	3	1	34	34	29	67	2	0	0	0	0	0	273	1	2	26
Bacteria;(1.0);Firmicutes;(1.0);Bacilli;(1.0);Bacillales;(1.0);Paenibacillaceae;(1.0);Paenibacillus;(1.0);Paenibacillus graminis;(0.5);	Bacteria;Firmicutes;Bacilli;Bacillales;Paenibacillaceae;Paenibacillus;Multi-affiliation	multi-subject	100	100	0	425	M02944:147:000000000-AUVRY:1:2106:18178:18052	TAGGGAATCTTCCGCAATGGGCGAAAGCCTGACGGAGCAACGCCGCGTGAGTGATGAAGGTTTTCGGATCGTAAAGCTCTGTTGCCAGGGAAGAACGTCCGGTAGAGTAACTGCTACCGGAGTGACGGTACCTGAGAAGAAAGCCCCGGCTAACTACGTGCCAGCAGCCGCGGTAATACGTAGGGGGCAAGCGTTGTCCGGAATTATTGGGCGTAAAGCGCGCGCAGGCGGCTATTTAAGTCTGGTGTTTAAACCTTGGGCTCAACCTGAGGTCGCACTGGAAACTGGGTGGCTTGAGTACAGAAGAGGAAAGTGGAATTCCACGTGTAGCGGTGAAATGCGTAGAGATGTGGAGGAACACCAGTGGCGAAGGCGACTTTCTGGGCTGTAACTGACGCT…	Cluster_39	15082	1	0	0	0	0	0	0	0	0	0	0	0	14	0	0	1	0	4	0	0	0	0	0	0	0	0	0	155	0	0	0	0	0	0	0	0	1	0	0
Bacteria;(1.0);Bacteroidetes;(1.0);Bacteroidia;(1.0);Sphingobacteriales;(1.0);Sphingobacteriaceae;(1.0);Sphingobacterium;(1.0);Sphingobacterium multivorum;(0.71);	Bacteria;Bacteroidetes;Bacteroidia;Sphingobacteriales;Sphingobacteriaceae;Sphingobacterium;Multi-affiliation	multi-subject	100	100	0	421	M02944:147:000000000-AUVRY:1:1102:26760:20913	TAAGGAATATTGGTCAATGGGCGGAAGCCTGAACCAGCCATGCCGCGTGCAGGATGACTGCCCTATGGGTTGTAAACTGCTTTTGTCCAGGAATAAACCTCTTTACGTGTAGAGAGCTGAATGTACTGGAAGAATAAGGATCGGCTAACTCCGTGCCAGCAGCCGCGGTAATACGGAGGATCCGAGCGTTATCCGGATTTATTGGGTTTAAAGGGTGCGTAGGCGGCCTATTAAGTCAGGGGTGAAATACGGTGGCTCAACCATCGCAGTGCCTTTGATACTGATGGGCTTGAATCCATTTGAAGTGGGCGGAATAAGACAAGTAGCGGTGAAATGCATAGATATGTCTTAGAACTCCGATTGCGAAGGCAGCTCACTAAGCTGGTATTGACGCTGATG…	Cluster_40	13691	0	2	83	1	8	10	0	0	0	0	0	0	0	0	0	0	0	0	0	0	0	2	0	0	0	1	0	1	0	9	1	0	0	1	0	1	0	0	3
Bacteria;(1.0);Actinobacteria;(1.0);Actinobacteria;(1.0);Corynebacteriales;(1.0);Nocardiaceae;(1.0);Rhodococcus;(1.0);Rhodococcus erythropolis;(1.0);	Bacteria;Actinobacteria;Actinobacteria;Corynebacteriales;Nocardiaceae;Rhodococcus;Multi-affiliation	multi-subject	100	100	0	406	M02944:147:000000000-AUVRY:1:1102:20543:4111	TGGGGAATATTGCACAATGGGCGAAAGCCTGATGCAGCGACGCCGCGTGAGGGATGACGGCCTTCGGGTTGTAAACCTCTTTCAGCAGGGACGAAGCGCAAGTGACGGTACCTGCAGAAGAAGCACCGGCTAACTACGTGCCAGCAGCCGCGGTAATACGTAGGGTGCAAGCGTTGTCCGGAATTACTGGGCGTAAAGAGTTCGTAGGCGGTTTGTCGCGTCGTTTGTGAAAACCAGCAGCTCAACTGCTGGCTTGCAGGCGATACGGGCAGACTTGAGTACTGCAGGGGAGACTGGAATTCCTGGTGTAGCGGTGAAATGCGCAGATATCAGGAGGAACACCGGTGGCGAAGGCGGGTCTCTGGGCAGTAACTGACGCTGAGGAACGAAAGCGTGGGT…	Cluster_41	6465	42	11	139	22	264	41	43	9	307	34	149	32	30	2	1	37	3	253	20	93	33	395	20	227	9	156	41	541	24	7	1	12	5	7	3	1	36	19	1
Bacteria;(1.0);Proteobacteria;(1.0);Gammaproteobacteria;(1.0);Betaproteobacteriales;(1.0);Burkholderiaceae;(1.0);Achromobacter;(1.0);Achromobacter piechaudii;(0.45);	Bacteria;Proteobacteria;Gammaproteobacteria;Betaproteobacteriales;Burkholderiaceae;Achromobacter;Multi-affiliation	multi-subject	100	100	0	426	M02944:147:000000000-AUVRY:1:1112:27089:19907	TGGGGAATTTTGGACAATGGGGGAAACCCTGATCCAGCCATCCCGCGTGTGCGATGAAGGCCTTCGGGTTGTAAAGCACTTTTGGCAGGAAAGAAACGTCATGGGCTAATACCCCGTGAAACTGACGGTACCTGCAGAATAAGCACCGGCTAACTACGTGCCAGCAGCCGCGGTAATACGTAGGGTGCAAGCGTTAATCGGAATTACTGGGCGTAAAGCGTGCGCAGGCGGTTCGGAAAGAAAGATGTGAAATCCCAGAGCTTAACTTTGGAACTGCATTTTTAACTACCGAGCTAGAGTGTGTCAGAGGGAGGTGGAATTCCGCGTGTAGCAGTGAAATGCGTAGATATGCGGAGGAACACCGATGGCGAAGGCAGCCTCCTGGGATAACACTGACGC…	Cluster_42	8299	4	6	111	84	100	53	35	93	39	38	33	59	118	70	39	35	60	4	2	128	89	10	2	9	2	511	445	432	281	330	118	264	115	434	222	2	105	57	0
Bacteria;(1.0);Proteobacteria;(1.0);Gammaproteobacteria;(1.0);Enterobacteriales;(1.0);Enterobacteriaceae;(1.0);Serratia;(1.0);Serratia marcescens;(0.98);	Bacteria;Proteobacteria;Gammaproteobacteria;Enterobacteriales;Enterobacteriaceae;Serratia;Multi-affiliation	multi-subject	100	100	0	426	M02944:147:000000000-AUVRY:1:1101:23830:23056	TGGGGAATATTGCACAATGGGCGCAAGCCTGATGCAGCCATGCCGCGTGTGTGAAGAAGGCCTTCGGGTTGTAAAGCACTTTCAGCGAGGAGGAAGGTGGTGAACTTAATACGTTCATCAATTGACGTTACTCGCAGAAGAAGCACCGGCTAACTCCGTGCCAGCAGCCGCGGTAATACGGAGGGTGCAAGCGTTAATCGGAATTACTGGGCGTAAAGCGCACGCAGGCGGTTTGTTAAGTCAGATGTGAAATCCCCGGGCTCAACCTGGGAACTGCATTTGAAACTGGCAAGCTAGAGTCTCGTAGAGGGGGGTAGAATTCCAGGTGTAGCGGTGAAATGCGTAGAGATCTGGAGGAATACCGGTGGCGAAGGCGGCCCCCTGGACGAAGACTGACGC…	Cluster_43	9201	1	0	0	0	5	0	0	0	5	0	0	133	5	0	0	1	0	6	15	605	634	0	0	27	0	0	0	30	0	0	0	1	0	4	0	0	665	336	0
Bacteria;(1.0);Firmicutes;(1.0);Bacilli;(1.0);Bacillales;(1.0);Bacillaceae;(1.0);Bacillus;(1.0);Bacillus endophyticus;(1.0);	Bacteria;Firmicutes;Bacilli;Bacillales;Bacillaceae;Bacillus;Multi-affiliation	multi-subject	100	100	0	427	M01945:95:000000000-BK4YK:1:2105:22770:22912	TAGGGAATCTTCCGCAATGGACGAAAGTCTGACGGAGCAACGCCGCGTGAGTGATGAAGGTTTTCGGATCGTAAAGCTCTGTTGTTAGGGAAGAACAAGTACCTGTTAAATAAGCAGGTACCTTGACGGTACCTAACCAGAAAGCCACGGCTAACTACGTGCCAGCAGCCGCGGTAATACGTAGGTGGCAAGCGTTGTCCGGAATTATTGGGCGTAAAGCGCGCGCAGGCGGTTCCTTAAGTCTGATGTGAAAGCCCACGGCTCAACCGTGGAGGGTCATTGGAAACTGGGGAACTTGAGTGCAGAAGAGGAGAGCGGAATTCCACGTGTAGCGGTGAAATGCGTAGAGATGTGGAGGAACACCAGTGGCGAAGGCGGCTCTCTGGTCTGTAACTGACG…	Cluster_44	14224	0	0	0	0	0	0	0	0	0	0	0	0	0	0	0	0	0	0	0	0	0	0	0	0	0	0	0	0	0	0	0	0	0	0	0	0	0	0	0
Bacteria;(1.0);Proteobacteria;(1.0);Gammaproteobacteria;(1.0);Betaproteobacteriales;(1.0);Burkholderiaceae;(1.0);Pelomonas;(0.98);unknown species;(0.69);	Bacteria;Proteobacteria;Gammaproteobacteria;Betaproteobacteriales;Burkholderiaceae;Pelomonas;Multi-affiliation	multi-subject	100	100	0	426	M02944:147:000000000-AUVRY:1:2102:7027:19532	TGGGGAATTTTGGACAATGGGCGCAAGCCTGATCCAGCCATGCCGCGTGCGGGAAGAAGGCCTTCGGGTTGTAAACCGCTTTTGTCAGGGAAGAAAAGGTTCTGGCTAATACCTGGGACTCATGACGGTACCTGAAGAATAAGCACCGGCTAACTACGTGCCAGCAGCCGCGGTAATACGTAGGGTGCAAGCGTTAATCGGAATTACTGGGCGTAAAGCGTGCGCAGGCGGTTATGCAAGACAGAGGTGAAATCCCCGGGCTCAACCTGGGAACTGCCTTTGTGACTGCATAGCTAGAGTGCGGCAGAGGGGGATGGAATTCCGCGTGTAGCAGTGAAATGCGTAGATATGCGGAGGAACACCGATGGCGAAGGCAATCCCCTGGGCCTGCACTGACGC…	Cluster_45	12370	0	0	0	1	0	0	0	0	0	0	0	1	0	0	0	1	0	0	0	0	0	0	0	0	0	0	0	0	0	253	0	0	0	33	0	13	0	0	17
Bacteria;(1.0);Proteobacteria;(1.0);Alphaproteobacteria;(1.0);Rhodobacterales;(1.0);Rhodobacteraceae;(1.0);Rubellimicrobium;(1.0);unknown species;(1.0);	Bacteria;Proteobacteria;Alphaproteobacteria;Rhodobacterales;Rhodobacteraceae;Rubellimicrobium;unknown species	multi-subject	100	100	0	401	M01945:95:000000000-BK4YK:1:1101:19573:4000	TGGGGAATCTTAGACAATGGGCGCAAGCCTGATCTAGCCATGCCGCGTGGGTGATGAAGGCCTTAGGGTCGTAAAGCCCTTTCGCCGGGGAAGATAATGACGGTACCCGGTAAAGAAACCCCGGCTAACTCCGTGCCAGCAGCCGCGGTAATACGGAGGGGGTTAGCGTTGTTCGGAATGACTGGGCGTAAAGCGCGCGTAGGCGGATCATCAAGTCGGGGGTGAAATCCCGGGGCTCAACCCCGGAATGGCCTTCGAGACTGGTGGTCTTGAGTTCGAGAGAGGTGAGTGGAATTCCGAGTGTAGAGGTGAAATTCGTAGATATTCGGAGGAACACCAGTGGCGAAGGCGGCTCACTGGCTCGACACTGACGCTGAGGTGCGAAAGCGTGGGGAGCAA…	Cluster_46	10387	0	0	0	0	0	0	0	0	0	0	0	0	0	0	0	0	0	0	0	0	0	0	0	0	0	0	0	0	0	0	0	0	0	0	0	0	0	0	0
Bacteria;(1.0);Proteobacteria;(1.0);Alphaproteobacteria;(1.0);Rhizobiales;(1.0);Rhizobiaceae;(1.0);Shinella;(0.95);metagenome;(0.64);	Bacteria;Proteobacteria;Alphaproteobacteria;Rhizobiales;Rhizobiaceae;Multi-affiliation;Multi-affiliation	multi-subject	100	100	0	401	M02944:147:000000000-AUVRY:1:2114:9511:3893	TGGGGAATATTGGACAATGGGCGCAAGCCTGATCCAGCCATGCCGCGTGAGTGATGAAGGCCCTAGGGTTGTAAAGCTCTTTCACCGGTGAAGATAATGACGGTAACCGGAGAAGAAGCCCCGGCTAACTTCGTGCCAGCAGCCGCGGTAATACGAAGGGGGCTAGCGTTGTTCGGAATTACTGGGCGTAAAGCGCACGTAGGCGGGTATTTAAGTCAGGGGTGAAATCCCAGAGCTCAACTCTGGAACTGCCTTTGATACTGGGTACCTAGAGTATGGAAGAGGTGAGTGGAATTCCGAGTGTAGAGGTGAAATTCGTAGATATTCGGAGGAACACCAGTGGCGAAGGCGGCTCACTGGTCCATTACTGACGCTGAGGTGCGAAAGCGTGGGGAGCAA…	Cluster_47	14091	4	21	18	8	15	11	280	253	370	250	312	232	17	25	13	15	28	7	6	157	106	11	4	8	4	79	42	65	33	13	9	12	12	19	17	0	165	84	0
Bacteria;(1.0);Proteobacteria;(1.0);Gammaproteobacteria;(1.0);Betaproteobacteriales;(1.0);Burkholderiaceae;(1.0);Acidovorax;(1.0);Acidovorax delafieldii;(1.0);	Bacteria;Proteobacteria;Gammaproteobacteria;Betaproteobacteriales;Burkholderiaceae;Multi-affiliation;Multi-affiliation	multi-subject	100	100	0	426	M02944:147:000000000-AUVRY:1:1102:13447:3340	TGGGGAATTTTGGACAATGGGCGCAAGCCTGATCCAGCCATGCCGCGTGCAGGATGAAGGCCTTCGGGTTGTAAACTGCTTTTGTACGGAACGAAAAGACTCTGGTTAATACCTGGGGTCCATGACGGTACCGTAAGAATAAGCACCGGCTAACTACGTGCCAGCAGCCGCGGTAATACGTAGGGTGCGAGCGTTAATCGGAATTACTGGGCGTAAAGCGTGCGCAGGCGGTTATGTAAGACAGATGTGAAATCCCCGGGCTCAACCTGGGAACTGCATTTGTGACTGCATAGCTAGAGTACGGCAGAGGGGGATGGAATTCCGCGTGTAGCAGTGAAATGCGTAGATATGCGGAGGAACACCGATGGCGAAGGCAATCCCCTGGGCCTGTACTGACGC…	Cluster_48	8331	0	0	0	0	0	0	0	0	0	0	0	0	0	0	0	0	0	0	0	11	3	0	0	0	0	0	0	0	0	133	0	0	0	17	0	56	14	9	14
Bacteria;(1.0);Proteobacteria;(1.0);Gammaproteobacteria;(1.0);Pseudomonadales;(1.0);Pseudomonadaceae;(1.0);Pseudomonas;(1.0);Pseudomonas baetica;(0.67);	Bacteria;Proteobacteria;Gammaproteobacteria;Pseudomonadales;Pseudomonadaceae;Pseudomonas;Multi-affiliation	multi-subject	100	100	0	426	M02944:147:000000000-AUVRY:1:2101:13473:2662	TGGGGAATATTGGACAATGGGCGAAAGCCTGATCCAGCCATGCCGCGTGTGTGAAGAAGGTCTTCGGATTGTAAAGCACTTTAAGTTGGGAGGAAGGGCAGTAAATTAATACTTTGCTGTTTTGACGTTACCGACAGAATAAGCACCGGCTAACTCTGTGCCAGCAGCCGCGGTAATACAGAGGGTGCAAGCGTTAATCGGAATTACTGGGCGTAAAGCGCGCGTAGGTGGTTTGTTAAGTTGGATGTGAAATCCCCGGGCTCAACCTGGGAACTGCATCCAAAACTGGCAAGCTAGAGTATGGTAGAGGGTGGTGGAATTTCCTGTGTAGCGGTGAAATGCGTAGATATAGGAAGGAACACCAGTGGCGAAGGCGACCACCTGGACTGATACTGACAC…	Cluster_49	10388	0	2	0	0	0	0	0	0	0	0	0	0	0	0	0	0	0	0	0	26	19	1	0	0	0	0	5	0	2	0	0	0	0	0	0	0	4	1	0
Bacteria;(1.0);Proteobacteria;(1.0);Alphaproteobacteria;(1.0);Caulobacterales;(1.0);Caulobacteraceae;(1.0);Brevundimonas;(1.0);Brevundimonas diminuta;(1.0);	Bacteria;Proteobacteria;Alphaproteobacteria;Caulobacterales;Caulobacteraceae;Brevundimonas;Multi-affiliation	multi-subject	100	100	0	401	M02944:147:000000000-AUVRY:1:1105:25560:15440	TGGGGAATCTTGCGCAATGGGCGAAAGCCTGACGCAGCCATGCCGCGTGAATGATGAAGGTCTTAGGATTGTAAAATTCTTTCACCGGGGACGATAATGACGGTACCCGGAGAAGAAGCCCCGGCTAACTTCGTGCCAGCAGCCGCGGTAATACGAAGGGGGCTAGCGTTGCTCGGAATTACTGGGCGTAAAGGGCGCGTAGGCGGATCGTTAAGTCAGAGGTGAAATCCCAGGGCTCAACCCTGGAACTGCCTTTGATACTGGCGATCTTGAGTATGAGAGAGGTATGTGGAACTCCGAGTGTAGAGGTGAAATTCGTAGATATTCGGAAGAACACCAGTGGCGAAGGCGACATACTGGCTCATTACTGACGCTGAGGCGCGAAAGCGTGGGGAGCAA…	Cluster_50	5075	4	4	0	1	0	0	63	41	65	53	55	51	7	1	0	2	2	1	0	2	1	1	0	0	1	63	43	63	63	0	1	0	0	1	0	0	2	0	2
Bacteria;(1.0);Proteobacteria;(1.0);Gammaproteobacteria;(1.0);Xanthomonadales;(0.95);Xanthomonadaceae;(0.95);Stenotrophomonas;(0.95);Xanthomonas group bacterium LA37;(0.4);	Bacteria;Proteobacteria;Gammaproteobacteria;Betaproteobacteriales;Burkholderiaceae;Ralstonia;unknown species	AY838525.1.1515	93.01	100	3e-176	429	M02944:147:000000000-AUVRY:1:1102:19279:6759	TGGGGAATTTTGGACAATGGGGGAAACCCTGATCCAGCCATCCCGCGTGTATGATGAAGGCCTTCGGGTTGTAAAGTACTTTTGGCAGAGAAGAAAAGGTACCTCCTAATACGAGGTACTGCTGACGGTATCTGCAGAATAAGCACCGGCTAACTTCGTGCCAGCAGCCGCGGTAATACGAAGGGTGCAAGCGTTACTCGGAATTACTGGGCGTAAAGCGTGCGTAGGTGGTCGTTTAAGTCTGTTGTGAAAGCCCTGGGCTCAACCTGGGAACTGCAGTGGAAACTGGACGACTAGAGTGTGGTAGAGGGTAGCGGAATTCCTGGTGTAGCAGTGAAATGCGTAGAGATCAGGAGGAACATCCATGGCGAAGGCAGCTACCTGGACCAACACTGACAC…	Cluster_51	10830	283	513	2	1	0	0	32	38	22	86	27	46	0	0	0	0	4	1	1	0	1	0	2	2	0	2	5	1	2	1104	725	1242	654	1359	992	0	1	0	0
Bacteria;(1.0);Proteobacteria;(1.0);Alphaproteobacteria;(1.0);Rhizobiales;(1.0);Rhizobiaceae;(1.0);Allorhizobium-Neorhizobium-Pararhizobium-Rhizobium;(0.99);Agrobacterium radiobacter;(0.99);	Bacteria;Proteobacteria;Alphaproteobacteria;Rhizobiales;Rhizobiaceae;Allorhizobium-Neorhizobium-Pararhizobium-Rhizobium;Multi-affiliation	multi-subject	100	100	0	401	M02944:147:000000000-AUVRY:1:1112:14324:6805	TGGGGAATATTGGACAATGGGCGCAAGCCTGATCCAGCCATGCCGCGTGAGTGATGAAGGCCTTAGGGTTGTAAAGCTCTTTCACCGGAGAAGATAATGACGGTATCCGGAGAAGAAGCCCCGGCTAACTTCGTGCCAGCAGCCGCGGTAATACGAAGGGGGCTAGCGTTGTTCGGAATTACTGGGCGTAAAGCGCACGTAGGCGGATATTTAAGTCAGGGGTGAAATCCCAGAGCTCAACTCTGGAACTGCCTTTGATACTGGGTATCTTGAGTATGGAAGAGGTAAGTGGAATTCCGAGTGTAGAGGTGAAATTCGTAGATATTCGGAGGAACACCAGTGGCGAAGGCGGCTTACTGGTCCATTACTGACGCTGAGGTGCGAAAGCGTGGGGAGCAA…	Cluster_52	8303	0	19	151	122	85	7	187	271	116	146	123	120	16	5	23	15	21	0	0	9	64	2	0	1	4	78	62	47	23	16	2	3	13	2	5	0	6	67	0
Bacteria;(1.0);Bacteroidetes;(1.0);Bacteroidia;(1.0);Flavobacteriales;(1.0);Flavobacteriaceae;(1.0);Flavobacterium;(1.0);Flavobacterium frigidimaris;(0.96);	Bacteria;Bacteroidetes;Bacteroidia;Flavobacteriales;Flavobacteriaceae;Flavobacterium;Multi-affiliation	multi-subject	100	100	0	421	M02944:147:000000000-AUVRY:1:2108:15179:10914	TGAGGAATATTGGACAATGGGCGCAAGCCTGATCCAGCCATGCCGCGTGCAGGATGACGGTCCTATGGATTGTAAACTGCTTTTATACGAGAAGAAACACTACTTCGTGAAGTAGCTTGACGGTATCGTAAGAATAAGGATCGGCTAACTCCGTGCCAGCAGCCGCGGTAATACGGAGGATCCAAGCGTTATCCGGAATCATTGGGTTTAAAGGGTCCGTAGGCGGTTTAATAAGTCAGTGGTGAAAGCCCATCGCTCAACGGTGGAACGGCCATTGATACTGTTAGACTTGAATTATTAGGAAGTAACTAGAATATGTAGTGTAGCGGTGAAATGCTTAGAGATTACATGGAATACCAATTGCGAAGGCAGGTTACTACTAATTGATTGACGCTGATG…	Cluster_53	8465	0	0	0	0	1	0	0	0	0	0	14	0	85	4	4	0	0	0	0	0	0	23	2	32	8	3164	905	1845	1539	0	0	0	0	0	0	0	0	0	0
Bacteria;(1.0);Proteobacteria;(1.0);Alphaproteobacteria;(1.0);Rhizobiales;(1.0);Rhizobiaceae;(1.0);Ochrobactrum;(0.9);Ochrobactrum pseudogrignonense;(0.86);	Bacteria;Proteobacteria;Alphaproteobacteria;Rhizobiales;Rhizobiaceae;Multi-affiliation;Multi-affiliation	multi-subject	100	100	0	401	M02944:147:000000000-AUVRY:1:1102:8695:7528	TGGGGAATATTGGACAATGGGCGCAAGCCTGATCCAGCCATGCCGCGTGAGTGATGAAGGCCCTAGGGTTGTAAAGCTCTTTCACCGGTGAAGATAATGACGGTAACCGGAGAAGAAGCCCCGGCTAACTTCGTGCCAGCAGCCGCGGTAATACGAAGGGGGCTAGCGTTGTTCGGATTTACTGGGCGTAAAGCGCACGTAGGCGGACTTTTAAGTCAGGGGTGAAATCCCAGAGCTCAACTCTGGAACTGCCTTTGATACTGGAAGTCTTGAGTATGGTAGAGGTGAGTGGAATTCCGAGTGTAGAGGTGAAATTCGTAGATATTCGGAGGAACACCAGTGGCGAAGGCGGCTCACTGGACCATTACTGACGCTGAGGTGCGAAAGCGTGGGGAGCAA…	Cluster_54	7983	1	0	4	0	0	0	63	137	58	89	68	157	3	0	3	0	0	0	0	7	5	0	0	0	1	1	0	11	3	0	0	0	0	1	0	1	6	1	2
Bacteria;(1.0);Proteobacteria;(1.0);Gammaproteobacteria;(0.99);Enterobacteriales;(0.99);Enterobacteriaceae;(0.99);Yersinia;(0.26);Photorhabdus luminescens;(0.26);	Bacteria;Proteobacteria;Alphaproteobacteria;Rhizobiales;Rhizobiaceae;Ochrobactrum;unknown species	KF385104.1.1365	96.01	100	0	401	M02944:147:000000000-AUVRY:1:1112:15852:14724	TGGGGAATATTGGACAATGGGCGCAAGCCTGATCCAGCCATGCCGCGTGAGTGATGAAGGCCCTAGGGTTGTAAAGCTCTTTCACCGGTGAAGATAATGACGGTAACCGGAGAAGAAGCCCCGGCTAACTTCGTGCCAGCAGCCGCGGTAATACGGAGGGTGCAAGCGTTAATCGGAATGACTGGGCGTAAAGCGCACGCAGGCGGTCAATTAAGTTAGATGTGAAATCCCCGGGCTCAACCTGGGAATGGCATCTAAGACTGGTTGACTGGAGTCTCGTAGAGGGGGGTAGAATTCCATGTGTAGCGGTGAAATGCGTAGAGATGTGGAGGAATACCGGTGGCGAAGGCGGCCCCCTGGACGAAGACTGACGCTCAGGTGCGAAAGCGTGGGGAGCAA…	Cluster_55	10576	3	0	3	0	10	5	2	2	2	13	2	1	617	775	624	581	1009	871	807	5	0	812	653	892	704	0	0	0	0	0	0	0	0	0	0	0	5	0	0
Bacteria;(1.0);Proteobacteria;(1.0);Alphaproteobacteria;(1.0);Sphingomonadales;(1.0);Sphingomonadaceae;(1.0);Sphingomonas;(1.0);Sphingomonas koreensis;(1.0);	Bacteria;Proteobacteria;Alphaproteobacteria;Sphingomonadales;Sphingomonadaceae;Sphingomonas;Multi-affiliation	multi-subject	100	100	0	401	M02944:147:000000000-AUVRY:1:2107:18328:6326	TGGGGAATATTGGACAATGGGCGAAAGCCTGATCCAGCAATGCCGCGTGAGTGATGAAGGCCTTAGGGTTGTAAAGCTCTTTTACCCGGGATGATAATGACAGTACCGGGAGAATAAGCTCCGGCTAACTTCGTGCCAGCAGCCGCGGTAATACGAGGGGAGCTAGCGTTATTCGGAATTACTGGGCGTAAAGCGCACGTAGGCGGCTTTGTAAGTTAGAGGTGAAAGCCCGGGGCTCAACTCCGGAATTGCCTTTAAGACTGCATCGCTTGAATCCAGGAGAGGTGAGTGGAATTCCGAGTGTAGAGGTGAAATTCGTAGATATTCGGAAGAACACCAGTGGCGAAGGCGGCTCACTGGACTGGTATTGACGCTGAGGTGCGAAAGCGTGGGGAGCAA…	Cluster_56	317	0	1	0	2	4	4	11	2	1	1	3	4	1	0	0	0	0	0	0	0	0	0	0	0	1	5	2	6	3	0	1	0	0	0	0	0	0	0	0
Bacteria;(1.0);Proteobacteria;(1.0);Gammaproteobacteria;(1.0);Xanthomonadales;(1.0);Xanthomonadaceae;(1.0);Stenotrophomonas;(1.0);Stenotrophomonas maltophilia R551-3;(0.82);	Bacteria;Proteobacteria;Gammaproteobacteria;Xanthomonadales;Xanthomonadaceae;Stenotrophomonas;Multi-affiliation	multi-subject	98.59	100	0	426	M02944:147:000000000-AUVRY:1:1103:9456:23177	TGGGGAATATTGGACAATGGGCGCAAGCCTGATCCAGCCATCCCGCGTGTGTGAAGAAGGCCTTCGGGTTGTAAAGCCCTTTTGTTGGGAAAGAAATCCAGCTGGTTAATACCCGGTTGGGCTGACGGTACCCAAAGAATAAGCACCGGCTAACTTCGTGCCAGCAGCCGCGGTAATACGAAGGGTGCAAGCGTTACTCGGAATTACTGGGCGTAAAGCGTGCGTAGGTGGTCGTTTAAGTCTGTTGTGAAAGCCCTGGGCTCAACCTGGGAACTGCAGTGGAAACTGGAAGACTAGAGTGTGGTAGAGGGTAGCGGAATTCCTGGTGTAGCAGTGAAATGCGTAGAGATAAGGAGGAACATCCATGGCGAAGGCAGCTACCTGGACAAACACTGACAC…	Cluster_57	4832	121	92	14	9	2	1	215	218	139	177	191	186	20	14	22	5	12	25	4	0	0	22	7	14	0	0	0	2	3	387	109	352	165	467	181	8	2	0	0
Bacteria;(1.0);Proteobacteria;(1.0);Alphaproteobacteria;(1.0);Rhizobiales;(1.0);Xanthobacteraceae;(1.0);Bradyrhizobium;(1.0);Bradyrhizobium canariense;(0.63);	Bacteria;Proteobacteria;Alphaproteobacteria;Rhizobiales;Xanthobacteraceae;Multi-affiliation;Multi-affiliation	multi-subject	100	100	0	401	M02944:147:000000000-AUVRY:1:1108:18577:12622	TGGGGAATATTGGACAATGGGCGCAAGCCTGATCCAGCCATGCCGCGTGAGTGATGAAGGCCCTAGGGTTGTAAAGCTCTTTTGTGCGGGAAGATAATGACGGTACCGCAAGAATAAGCCCCGGCTAACTTCGTGCCAGCAGCCGCGGTAATACGAAGGGGGCTAGCGTTGCTCGGAATCACTGGGCGTAAAGGGTGCGTAGGCGGGTCTTTAAGTCAGGGGTGAAATCCTGGAGCTCAACTCCAGAACTGCCTTTGATACTGAGGATCTTGAGTTCGGGAGAGGTGAGTGGAACTGCGAGTGTAGAGGTGAAATTCGTAGATATTCGCAAGAACACCAGTGGCGAAGGCGGCTCACTGGCCCGATACTGACGCTGAGGCACGAAAGCGTGGGGAGCAA…	Cluster_58	6265	0	3	19	39	13	130	34	115	11	56	16	39	20	36	56	17	28	0	2	30	40	1	0	2	1	1	4	2	0	69	0	1	3	6	0	146	14	23	78
Bacteria;(1.0);Bacteroidetes;(1.0);Bacteroidia;(1.0);Flavobacteriales;(1.0);Flavobacteriaceae;(1.0);Flavobacterium;(1.0);cf. Chryseobacterium sp. UOF CM895;(0.74);	Bacteria;Bacteroidetes;Bacteroidia;Flavobacteriales;Flavobacteriaceae;Flavobacterium;unknown species	EU538971.1.1386	99.76	100	0	421	M02944:147:000000000-AUVRY:1:1107:8682:16067	TGAGGAATATTGGACAATGGGCGCAAGCCTGATCCAGCCATGCCGCGTGCAGGATGACGGTCCTATGGATTGTAAACTGCTTTTATACGGGAAGAAACCCTGGCTCGTGAGCCAGATTGACGGTACCGTAGGAATAAGGATCGGCTAACTCCGTGCCAGCAGCCGCGGTAATACGGAGGATCCAAGCGTTATCCGGAATCATTGGGTTTAAAGGGTCCGTAGGCGGTTTTATAAGTCAGTGGTGAAATCCGGTAGCTCAACTATCGAACTGCCATTGATACTGTAGAACTTGAATTGCTGTGAAGTAACTAGAATATGTAGTGTAGCGGTGAAATGCTTAGATATTACATGGAATACCAATTGCGAAGGCAGGTTACTAACATCATATTGACGCTGATG…	Cluster_59	5551	0	0	0	0	0	1	0	1	0	0	3	0	26	2	3	0	0	8	1	0	0	18	18	12	11	562	583	483	601	0	0	0	0	0	0	0	0	0	0
Bacteria;(1.0);Proteobacteria;(1.0);Gammaproteobacteria;(1.0);Betaproteobacteriales;(1.0);Burkholderiaceae;(1.0);Acidovorax;(0.99);Acidovorax sp.;(0.78);	Bacteria;Proteobacteria;Gammaproteobacteria;Betaproteobacteriales;Burkholderiaceae;Acidovorax;Multi-affiliation	multi-subject	100	100	0	426	M02944:147:000000000-AUVRY:1:1102:10100:5498	TGGGGAATTTTGGACAATGGGCGAAAGCCTGATCCAGCCATGCCGCGTGCAGGATGAAGGCCTTCGGGTTGTAAACTGCTTTTGTACGGAACGAAAAGACTCTTTCTAATAAAGAGGGTCCATGACGGTACCGTAAGAATAAGCACCGGCTAACTACGTGCCAGCAGCCGCGGTAATACGTAGGGTGCAAGCGTTAATCGGAATTACTGGGCGTAAAGCGTGCGCAGGCGGTTATGTAAGACAGATGTGAAATCCCCGGGCTCAACCTGGGAACTGCATTTGTGACTGCATAGCTAGAGTACGGTAGAGGGGGATGGAATTCCGCGTGTAGCAGTGAAATGCGTAGATATGCGGAGGAACACCGATGGCGAAGGCAATCCCCTGGACCTGTACTGACGC…	Cluster_60	7936	0	0	0	0	0	0	3	0	3	1	2	1	18	1	0	0	0	0	0	1483	1102	8	3	3	0	665	418	295	110	0	0	1	0	11	0	3	1346	1039	1
Bacteria;(1.0);Bacteroidetes;(1.0);Bacteroidia;(1.0);Flavobacteriales;(1.0);Flavobacteriaceae;(1.0);Flavobacterium;(1.0);Flavobacteriia bacterium enrichment culture clone 2-4-3;(0.76);	Bacteria;Bacteroidetes;Bacteroidia;Flavobacteriales;Flavobacteriaceae;Flavobacterium;unknown species	GU179793.1.1379	99.05	100	0	421	M02944:147:000000000-AUVRY:1:1102:18494:9956	TGAGGAATATTGGTCAATGGTCGCAAGACTGAACCAGCCATGCCGCGTGCAGGATGACGGTCCTATGGATTGTAAACTGCTTTTGTACGGGAAGAAACCCTCCTACGTGTAGGAGCTTGACGGTACCGTAAGAATAAGGATCGGCTAACTCCGTGCCAGCAGCCGCGGTAATACGGAGGATCCAAGCGTTATCCGGAATCATTGGGTTTAAAGGGTCCGTAGGCGGCCCTGTAAGTCAGCGGTGAAATCTTCCAGCTCAACTGGGAAACTGCCGTTGATACTGCAGGGCTTGAATTGTCGGGAAGTAACTAGAATATGTAGTGTAGCGGTGAAATGCTTAGATATTACATGGAATACCGATTGCGAAGGCAGGTTACTACCGGCATATTGACGCTGATG…	Cluster_61	5951	0	0	0	0	0	0	0	0	0	0	0	0	0	0	0	0	0	0	0	107	105	0	0	0	0	0	0	0	0	0	0	0	0	0	0	2	43	19	0
Bacteria;(1.0);Proteobacteria;(1.0);Gammaproteobacteria;(1.0);Pseudomonadales;(1.0);Moraxellaceae;(1.0);Enhydrobacter;(1.0);Moraxella osloensis;(1.0);	Bacteria;Proteobacteria;Multi-affiliation;Multi-affiliation;Multi-affiliation;Multi-affiliation;Multi-affiliation	multi-subject	100	100	0	427	M02944:147:000000000-AUVRY:1:1101:7858:14287	TGGGGAATATTGGACAATGGGGGCAACCCTGATCCAGCCATGCCGCGTGTGTGAAGAAGGCCTTTTGGTTGTAAAGCACTTTAAGCAGGGAGGAGAGGCTAATGGTTAATACCCATTAGATTAGACGTTACCTGCAGAATAAGCACCGGCTAACTCTGTGCCAGCAGCCGCGGTAATACAGAGGGTGCGAGCGTTAATCGGAATTACTGGGCGTAAAGCGAGTGTAGGTGGCTCATTAAGTCACATGTGAAATCCCCGGGCTTAACCTGGGAACTGCATGTGATACTGGTGGTGCTAGAATATGTGAGAGGGAAGTAGAATTCCAGGTGTAGCGGTGAAATGCGTAGAGATCTGGAGGAATACCGATGGCGAAGGCAGCTTCCTGGCATAATATTGACA…	Cluster_62	5367	0	0	1	2	0	0	2	1	0	0	0	4	0	0	1	0	0	0	0	0	0	1	0	0	0	1	0	1	1	0	0	0	0	0	0	0	0	0	2
Bacteria;(1.0);Proteobacteria;(1.0);Gammaproteobacteria;(1.0);Pseudomonadales;(1.0);Moraxellaceae;(1.0);Acinetobacter;(1.0);Acinetobacter guillouiae;(0.5);	Bacteria;Proteobacteria;Gammaproteobacteria;Pseudomonadales;Moraxellaceae;Acinetobacter;Multi-affiliation	multi-subject	100	100	0	427	M02944:147:000000000-AUVRY:1:1110:24319:7075	TGGGGAATATTGGACAATGGGGGGAACCCTGATCCAGCCATGCCGCGTGTGTGAAGAAGGCCTTATGGTTGTAAAGCACTTTAAGCGAGGAGGAGGCTCTCTTGGTTAATACCCAAGATGAGTGGACGTTACTCGCAGAATAAGCACCGGCTAACTCTGTGCCAGCAGCCGCGGTAATACAGAGGGTGCGAGCGTTAATCGGATTTACTGGGCGTAAAGCGTGCGTAGGCGGCTTTTTAAGTCGGATGTGAAATCCCCGAGCTTAACTTGGGAATTGCATTCGATACTGGGAAGCTAGAGTATGGGAGAGGATGGTAGAATTCCAGGTGTAGCGGTGAAATGCGTAGAGATCTGGAGGAATACCGATGGCGAAGGCAGCCATCTGGCCTAATACTGACG…	Cluster_63	4955	3	0	4	0	0	0	354	599	444	157	196	151	0	0	0	0	0	0	0	315	275	0	0	0	0	0	0	0	0	1	0	0	0	0	0	1	530	164	0
Bacteria;(1.0);Proteobacteria;(1.0);Gammaproteobacteria;(1.0);Betaproteobacteriales;(0.92);Burkholderiaceae;(0.92);Alcaligenes;(0.89);Bordetella sp.;(0.39);	Bacteria;Proteobacteria;Gammaproteobacteria;Betaproteobacteriales;Burkholderiaceae;Ralstonia;unknown species	EU705796.1.1228	93.68	100	0	427	M02944:147:000000000-AUVRY:1:1104:14667:26269	TGGGGAATATTGGACAATGGGCGCAAGCCTGATCCAGCCATACCGCGTGGGTGAAGAAGGCCTTCGGGTTGTAAAGCCCTTTTGTTGGGAAAGAAATCCAGCTGGTTAATACCCGGTTGGGATGACGGTACCCAAAGAATAAGCACCGGCTAACTACGTGCCAGCAGCCGCGGTAATACGTAGGGTGCAAGCGTTAATCGGAATTACTGGGCGTAAAGCGTGTGTAGGCGGTTCGGAAAGAAAGATGTGAAATCCCAGGGCTCAACCTTGGAACTGCATTTTTAACTGCCGAGCTAGAGTATGTCAGAGGGGGGTAGAATTCCACGTGTAGCAGTGAAATGCGTAGATATGTGGAGGAATACCGATGGCGAAGGCAGCCCCCTGGGATAATACTGACGC…	Cluster_64	5708	210	205	0	0	0	0	26	29	15	63	20	31	0	0	0	0	2	0	4	0	1	0	0	0	0	0	6	3	2	756	281	762	238	825	418	0	0	0	0
Bacteria;(1.0);Proteobacteria;(1.0);Gammaproteobacteria;(1.0);Pseudomonadales;(1.0);Moraxellaceae;(1.0);Acinetobacter;(1.0);Acinetobacter radioresistens;(1.0);	Bacteria;Proteobacteria;Gammaproteobacteria;Pseudomonadales;Moraxellaceae;Acinetobacter;Multi-affiliation	multi-subject	100	100	0	427	M02944:147:000000000-AUVRY:1:2102:13397:22382	TGGGGAATATTGGACAATGGGGGGAACCCTGATCCAGCCATGCCGCGTGTGTGAAGAAGGCCTTTTGGTTGTAAAGCACTTTAAGCGAGGAGGAGGCTACCTAGATTAATACTTTAGGATAGTGGACGTTACTCGCAGAATAAGCACCGGCTAACTCTGTGCCAGCAGCCGCGGTAATACAGAGGGTGCGAGCGTTAATCGGATTTACTGGGCGTAAAGCGTGCGTAGGCGGCCAATTAAGTCAAATGTGAAATCCCCGAGCTTAACTTGGGAATTGCATTCGATACTGGTTGGCTAGAGTATGGGAGAGGATGGTAGAATTCCAGGTGTAGCGGTGAAATGCGTAGAGATCTGGAGGAATACCGATGGCGAAGGCAGCCATCTGGCCTAATACTGACG…	Cluster_65	5000	0	0	0	1	0	0	1	1	3	0	0	0	0	0	0	0	0	0	0	0	0	0	0	0	0	0	0	0	0	0	0	0	0	0	0	1	0	0	0
Bacteria;(1.0);Proteobacteria;(1.0);Gammaproteobacteria;(1.0);Pseudomonadales;(1.0);Pseudomonadaceae;(1.0);Pseudomonas;(1.0);Pseudomonas chlororaphis;(0.99);	Bacteria;Proteobacteria;Gammaproteobacteria;Pseudomonadales;Pseudomonadaceae;Pseudomonas;Multi-affiliation	multi-subject	100	100	0	426	M02944:147:000000000-AUVRY:1:1106:11423:28268	TGGGGAATATTGGACAATGGGCGAAAGCCTGATCCAGCCATGCCGCGTGTGTGAAGAAGGTCTTCGGATTGTAAAGCACTTTAAGTTGGGAGGAAGGGTACTTACCTAATACGTGAGTATTTTGACGTTACCGACAGAATAAGCACCGGCTAACTCTGTGCCAGCAGCCGCGGTAATACAGAGGGTGCAAGCGTTAATCGGAATTACTGGGCGTAAAGCGCGCGTAGGTGGTTCGTTAAGTTGGATGTGAAATCCCCGGGCTCAACCTGGGAACTGCATCCAAAACTGGCGAGCTAGAGTATGGTAGAGGGTGGTGGAATTTCCTGTGTAGCGGTGAAATGCGTAGATATAGGAAGGAACACCAGTGGCGAAGGCGACCACCTGGACTGATACTGACAC…	Cluster_66	273	0	0	0	0	0	0	0	0	0	0	0	0	0	0	0	0	0	0	0	0	0	1	0	0	0	173	25	15	18	0	0	0	0	0	0	0	0	0	0
Bacteria;(1.0);Proteobacteria;(1.0);Gammaproteobacteria;(1.0);Betaproteobacteriales;(1.0);Burkholderiaceae;(1.0);Ralstonia;(0.94);unidentified marine bacterioplankton;(0.54);	Bacteria;Proteobacteria;Gammaproteobacteria;Betaproteobacteriales;Burkholderiaceae;Ralstonia;unknown species	multi-subject	98.36	100	0	426	M02944:147:000000000-AUVRY:1:1109:11109:25080	TGGGGAATTTTGGACAATGGGGGCAACCCTGATCCAGCAATGCCGCGTGTGTGAAGAAGGCCTTCGGGTTGTAAAGCACTTTTGTCCGGAAAGAAATCGCACTTACTAATATTAGGTGTGGATGACGGTACCGGAAGAATAAGGACCGGCTAACTACGTGCCAGCAGCCGCGGTAATACGTAGGGTCCAAGCGTTAATCGGAATTACTGGGCGTAAAGCGTGCGCAGGCGGTTTTGTAAGTCTGATGTGAAATCCCCGGGCTCAACCTGGGAACTGCATTGGAGACTGCAAGGCTAGAGTGTGTCAGAGGGGGGTAGAATTCCACGTGTAGCAGTGAAATGCGTAGAGATGTGGAGGAATACCGATGGCGAAGGCAGCCCCCTGGGATAACACTGACGC…	Cluster_67	5010	0	0	0	0	0	0	0	0	0	0	0	0	0	0	0	0	0	0	0	0	0	0	0	0	0	0	0	0	1	0	0	0	0	0	0	0	0	0	0
Bacteria;(1.0);Proteobacteria;(1.0);Gammaproteobacteria;(1.0);Betaproteobacteriales;(1.0);Burkholderiaceae;(1.0);Undibacterium;(0.43);Undibacterium oligocarboniphilum;(0.35);	Bacteria;Proteobacteria;Gammaproteobacteria;Betaproteobacteriales;Burkholderiaceae;Undibacterium;Multi-affiliation	multi-subject	98.12	100	0	426	M02944:147:000000000-AUVRY:1:2110:19720:19074	TGGGGAATTTTGGACAATGGGGGCAACCCTGATCCAGCAATGCCGCGTGAGTGAAGAAGGCCCTCGGGTTGTAAAGCTCTTTTGTCAGGGAAGAAACGGAGTTCTCTAATATAGGATTCTAATGACGGTACCTGAAGAATAAGCACCGGCTAACTACGTGCCAGCAGCCGCGGTAATACGTAGGGTGCAAGCGTTAATCGGAATTACTGGGCGTAAAGCGTGCGCAGGCGGTTGTGCAAGACCGATGTGAAATCCCCGGGCTTAACCTGGGAATTGCATTGGTGACTGCACGGCTAGAGTGTGTCAGAGGGGGGTAGAATTCCACGTGTAGCAGTGAAATGCGTAGAGATGTGGAGGAATACCGATGGCGAAGGCAGCCCCCTGGGATAACACTGACGC…	Cluster_68	5719	0	0	0	1	0	0	0	0	0	0	0	0	0	0	0	0	0	0	0	0	0	0	0	0	0	0	0	0	0	0	0	0	0	0	0	0	0	0	0
Bacteria;(1.0);Bacteroidetes;(1.0);Bacteroidia;(1.0);Flavobacteriales;(1.0);Flavobacteriaceae;(1.0);Flavobacterium;(1.0);cf. Chryseobacterium sp. UOF CM895;(0.4);	Bacteria;Bacteroidetes;Bacteroidia;Flavobacteriales;Flavobacteriaceae;Flavobacterium;unknown species	EU538971.1.1386	98.81	100	0	421	M02944:147:000000000-AUVRY:1:1106:11881:23853	TGAGGAATATTGGACAATGGGCGCAAGCCTGATCCAGCCATGCCGCGTGCAGGATGACGGTCCTATGGATTGTAAACTGCTTTTATACAGGAAGAAACCCTTGCTCGTGAGCAAGATTGACGGTACTGTAGGAATAAGGATCGGCTAACTCCGTGCCAGCAGCCGCGGTAATACGGAGGATCCAAGCGTTATCCGGAATCATTGGGTTTAAAGGGTCCGTAGGCGGTTTTATAAGTCAGTGGTGAAATCCGGTAGCTCAACTATCGAACTGCCATTGATACTGTAGAACTTGAATTGCTGTGAAGTAACTAGAATATGTAGTGTAGCGGTGAAATGCTTAGATATTACATGGAATACCAATTGCGAAGGCAGGTTACTAACATCATATTGACGCTGATG…	Cluster_69	5182	0	0	0	0	0	0	0	0	0	0	2	0	37	3	2	0	0	0	0	0	0	3	7	16	12	1143	1130	1060	1224	0	0	0	0	0	0	0	0	0	0
Bacteria;(1.0);Bacteroidetes;(1.0);Bacteroidia;(1.0);Sphingobacteriales;(1.0);Sphingobacteriaceae;(1.0);Sphingobacterium;(1.0);Sphingobacterium multivorum;(1.0);	Bacteria;Bacteroidetes;Bacteroidia;Sphingobacteriales;Sphingobacteriaceae;Sphingobacterium;Multi-affiliation	multi-subject	100	100	0	421	M02944:147:000000000-AUVRY:1:1103:7040:14263	TAAGGAATATTGGTCAATGGGCGGAAGCCTGAACCAGCCATGCCGCGTGCAGGATGACTGCCCTATGGGTTGTAAACTGCTTTTGTCCAGGAATAAACCTAGATACGTGTATCTAGCTGAATGTACTGGAAGAATAAGGATCGGCTAACTCCGTGCCAGCAGCCGCGGTAATACGGAGGATCCGAGCGTTATCCGGATTTATTGGGTTTAAAGGGTGCGTAGGCGGCCTATTAAGTCAGGGGTGAAATACGGTGGCTCAACCATCGCAGTGCCTTTGATACTGATGGGCTTGAATCCATTTGAAGTGGGCGGAATAAGACAAGTAGCGGTGAAATGCATAGATATGTCTTAGAACTCCGATTGCGAAGGCAGCTCACTAAGCTGGTATTGACGCTGATG…	Cluster_70	4308	8	128	137	17	11	6	21	29	14	0	19	9	10	3	9	7	7	2	3	26	31	6	6	0	8	0	0	2	1	3	5	2	10	4	5	0	30	15	0
Bacteria;(1.0);Proteobacteria;(1.0);Gammaproteobacteria;(1.0);Betaproteobacteriales;(0.64);Burkholderiaceae;(0.64);Alcaligenes;(0.64);Alcaligenes pakistanensis;(0.64);	Bacteria;Proteobacteria;Gammaproteobacteria;Enterobacteriales;Enterobacteriaceae;Serratia;unknown species	HE804135.1.1402	93.71	100	0	429	M02944:147:000000000-AUVRY:1:1102:26028:17846	TGGGGAATTTTGGACAATGGGGGAAACCCTGATCCAGCCATCCCGCGTGTATGATGAAGGCCTTCGGGTTGTAAAGTACTTTTGGCAGAGAAGAAAAGGTACCTCCTAATACGAGGTACTGCTGACGGTATCTGCAGAATAAGCACCGGCTAACTACGTGCCAGCAGCCGCGGTAATACGTAGGGTGCAAGCGTTAATCGGAATTACTGGGCGTAAAGCGCACGCAGGCGGTTTGTTAAGTCAGATGTGAAATCCCCGCGCTTAACGTGGGAACTGCATTTGAAACTGGCAAGCTAGAGTCTTGTAGAGGGGGGTAGAATTCCAGGTGTAGCGGTGAAATGCGTAGAGATCTGGAGGAATACCGGTGGCGAAGGCGGCCCCCTGGACAAAGACTGACGC…	Cluster_71	4421	277	616	0	0	0	0	13	28	17	76	17	26	0	0	0	0	0	0	0	0	3	0	0	0	0	0	4	0	0	223	148	291	227	293	286	0	0	1	0
Bacteria;(1.0);Proteobacteria;(1.0);Gammaproteobacteria;(1.0);Cellvibrionales;(1.0);Cellvibrionaceae;(1.0);Cellvibrio;(1.0);metagenome;(0.88);	Bacteria;Proteobacteria;Gammaproteobacteria;Cellvibrionales;Cellvibrionaceae;Cellvibrio;metagenome	multi-subject	99.77	100	0	426	M02944:147:000000000-AUVRY:1:1108:14463:20772	TGGGGAATATTGGACAATGGGCGCAAGCCTGATCCAGCCATGCCGCGTGTGTGAAGAAGGCCTTAGGGTTGTAAAGCACTTTCAGTGGGGAGAAAGGTAATTCGCTTAATACGTGAGTTAATTGATGTTACCCACAGAAGAAGCACCGGCTAACTCCGTGCCAGCAGCCGCGGTAATACGGAGGGTGCAAGCGTTAATCGGAATTACTGGGCGTAAAGCGCACGTAGGTGGTTTGTTAAGCCAGCTGTGAAATCCCCGGGCTCAACCTGGGCACTGCAGTTGGAACTGGCAAGCTAGAGTAGGGTAGAGGGGTGTGGAATTCCAGGTGTAGCGGTGAAATGCGTAGATATCTGGAGGAACATCAGTGGCGAAGGCGACACCCTGGACTCATACTGACAC…	Cluster_72	4396	0	0	0	0	0	0	0	0	0	0	0	0	0	0	0	0	0	0	0	4	5	0	0	0	0	0	0	0	0	2	0	0	0	0	0	9	6	3	0
Bacteria;(1.0);Proteobacteria;(1.0);Alphaproteobacteria;(1.0);Rhizobiales;(1.0);Beijerinckiaceae;(1.0);Methylobacterium;(1.0);Methylobacterium aquaticum;(1.0);	Bacteria;Proteobacteria;Alphaproteobacteria;Rhizobiales;Beijerinckiaceae;Methylobacterium;Multi-affiliation	multi-subject	100	100	0	401	M02944:147:000000000-AUVRY:1:1107:19722:24840	TGGGGAATATTGGACAATGGGGGCAACCCTGATCCAGCCATGCCGCGTGAGTGATGACGGCCTTAGGGTTGTAAAGCTCTTTTCTCCGGGACGATAATGACGGTACCGGAGGAATAAGCCCCGGCTAACTTCGTGCCAGCAGCCGCGGTAATACGAAGGGGGCTAGCGTTGCTCGGAATCACTGGGCGTAAAGGGCGCGTAGGCGGCTGATTTAGTCGAGGGTGAAAGCCCGTGGCTCAACCACGGAATGGCCTTCGATACTGGTTGGCTTGAGACCGGAAGAGGACAGCGGAACTGCGAGTGTAGAGGTGAAATTCGTAGATATTCGCAAGAACACCAGTGGCGAAGGCGGCTGTCTGGTCCGGTTCTGACGCTGAGGCGCGAAAGCGTGGGGAGCAA…	Cluster_73	4132	0	0	0	0	0	5	0	0	0	0	0	0	0	0	0	0	0	0	0	0	0	0	0	0	0	0	0	0	0	48	0	0	0	4	1	250	0	0	364
Bacteria;(1.0);Proteobacteria;(1.0);Alphaproteobacteria;(1.0);Rhodobacterales;(1.0);Rhodobacteraceae;(1.0);Paracoccus;(1.0);Paracoccus sp.;(0.81);	Bacteria;Proteobacteria;Alphaproteobacteria;Rhodobacterales;Rhodobacteraceae;Paracoccus;Multi-affiliation	multi-subject	100	100	0	401	M02944:147:000000000-AUVRY:1:1109:9903:10686	TGGGGAATCTTAGACAATGGGGGCAACCCTGATCTAGCCATGCCGCGTGAGTGATGAAGGCCTTAGGGTTGTAAAGCTCTTTCAGCTGGGAAGATAATGACGGTACCAGCAGAAGAAGCCCCGGCTAACTCCGTGCCAGCAGCCGCGGTAATACGGAGGGGGCTAGCGTTGTTCGGAATTACTGGGCGTAAAGCGCACGTAGGCGGACTGGAAAGTTGGGGGTGAAATCCCGGGGCTCAACCTCGGAACTGCCTTCAAAACTATCAGTCTGGAGTTCGAGAGAGGTGAGTGGAATTCCGAGTGTAGAGGTGAAATTCGTAGATATTCGGAGGAACACCAGTGGCGAAGGCGGCTCACTGGCTCGATACTGACGCTGAGGTGCGAAAGCGTGGGGAGCAA…	Cluster_74	4188	0	0	0	5	0	0	0	0	2	0	0	0	0	0	1	0	0	0	0	0	0	0	0	0	0	0	0	0	0	0	0	0	0	0	0	1	0	0	0
Bacteria;(1.0);Proteobacteria;(1.0);Alphaproteobacteria;(1.0);Rhizobiales;(1.0);Devosiaceae;(1.0);Devosia;(0.97);metagenome;(0.97);	Bacteria;Proteobacteria;Alphaproteobacteria;Multi-affiliation;Multi-affiliation;Multi-affiliation;Multi-affiliation	multi-subject	100	100	0	401	M02944:147:000000000-AUVRY:1:1106:15367:7957	TGGGGAATATTGGACAATGGGCGCAAGCCTGATCCAGCCATGCCGCGTGAGTGATGAAGGCCTTAGGGTTGTAAAGCTCTTTCAGTGGGGACGATAATGACGGTACCCACAGAAGAAGCCCCGGCTAACTTCGTGCCAGCAGCCGCGGTAATACGAAGGGGGCTAGCGTTGTTCGGATTTACTGGGCGTAAAGCGCACGTAGGCGGATCGTTAAGTCGGGGGTGAAATCCTGGAGCTCAACTCCAGAACTGCCTTCGATACTGGCGATCTTGAGTCCGGAAGAGGTGAGTGGAACTCCTAGTGTAGAGGTGGAATTCGTAGATATTAGGAAGAACACCAGTGGCGAAGGCGGCTCACTGGTCCGGTACTGACGCTGAGGTGCGAAAGCGTGGGGAGCAA…	Cluster_75	3851	9	7	531	375	323	628	33	23	26	24	23	26	7	8	2	9	6	3	14	18	6	11	17	1	9	0	0	3	0	2	0	0	1	11	4	0	5	6	0
Bacteria;(1.0);Proteobacteria;(1.0);Alphaproteobacteria;(1.0);Sphingomonadales;(1.0);Sphingomonadaceae;(1.0);Sphingomonas;(0.98);Sphingomonas melonis;(0.24);	Bacteria;Proteobacteria;Alphaproteobacteria;Sphingomonadales;Sphingomonadaceae;Multi-affiliation;Multi-affiliation	multi-subject	multi-identity	100	0	multi-alignment-lg	M02944:147:000000000-AUVRY:1:2106:23177:9356	TGGGGAATATTGGACAATGGGCGAAAGCCTGATCCAGCAATGCCGCGTGAGTGATGAAGGCCTTAGGGTTGTAAAGCTCTTTTACCCGGGATGATAATGACCGTCCCGGTAGAATAAGCTCCGGCTAACTCCGTGCCAGCAGCCGCTGTAATACGGAGGGAGCTAGCGTTGTTCGGAATTACTGGGCGTAAAGCGCACGTAGGCGGCTTTGTAAGTTAGAGGTGAAAGCCTGGAGCTCAACGCCAGAATTGCCTTTAAGACTGCATCGCTTGAATCCAGGAGAGGTGAGTGGAATTCCGAGTGTAGAGGTGAAATTCGTAGATATTAGGAAGAACACCAGTGGCGAAGGCGGCTCACTGGACTGGTATTGACGCTGAGGTGCGAAAGCGTGGGGAGCAA…	Cluster_77	3319	0	0	8	6	3	2	7	7	14	4	2	0	2	0	2	2	0	0	0	1	0	1	0	1	1	2	1	1	1	2	0	1	0	1	0	20	0	0	15
Bacteria;(1.0);Bacteroidetes;(1.0);Bacteroidia;(1.0);Flavobacteriales;(1.0);Flavobacteriaceae;(1.0);Flavobacterium;(1.0);Flavobacterium oncorhynchi;(0.97);	Bacteria;Bacteroidetes;Bacteroidia;Flavobacteriales;Flavobacteriaceae;Flavobacterium;Multi-affiliation	multi-subject	100	100	0	421	M02944:147:000000000-AUVRY:1:1102:21625:22626	TGAGGAATATTGGACAATGGGCGCAAGCCTGATCCAGCCATGCCGCGTGCAGGATGACGGTCCTATGGATTGTAAACTGCTTTTGTACGAGAAGAAACACTGATTCGTGAATCAGCTTGACGGTATCGTAAGAATAAGGATCGGCTAACTCCGTGCCAGCAGCCGCGGTAATACGGAGGATCCAAGCGTTATCCGGAATCATTGGGTTTAAAGGGTCCGTAGGCGGTTTAGTAAGTCAGTGGTGAAAGCCCATCGCTCAACGGTGGAACGGCCATTGATACTGCTGAACTTGAATTATTAGGAAGTAACTAGAATATGTAGTGTAGCGGTGAAATGCTTAGAGATTACATGGAATACCAATTGCGAAGGCAGGTTACTACTAATTGATTGACGCTGATG…	Cluster_78	2925	0	0	0	0	0	0	0	0	0	0	0	0	0	0	0	0	0	0	0	0	0	0	0	0	0	0	0	0	0	5	0	0	0	0	0	2	0	0	0
Bacteria;(1.0);Proteobacteria;(1.0);Alphaproteobacteria;(1.0);Rhizobiales;(1.0);Beijerinckiaceae;(1.0);Bosea;(1.0);unknown species;(0.58);	Bacteria;Proteobacteria;Alphaproteobacteria;Rhizobiales;Beijerinckiaceae;Bosea;unknown species	multi-subject	100	100	0	401	M02944:147:000000000-AUVRY:1:2114:11784:13753	TGGGGAATATTGGACAATGGGCGCAAGCCTGATCCAGCCATGCCGCGTGAGTGATGAAGGCCTTAGGGTTGTAAAGCTCTTTTGTCCGGGAAGATAATGACTGTACCGGAAGAATAAGCCCCGGCTAACTTCGTGCCAGCAGCCGCGGTAATACGAAGGGGGCTAGCGTTGCTCGGAATCACTGGGCGTAAAGGGCGCGTAGGCGGACTTTTAAGTCGGAGGTGAAAGCCCAGGGCTCAACCCTGGAATTGCCTTCGATACTGGGAGTCTTGAGTTCGGAAGAGGTTGGTGGAACTGCGAGTGTAGAGGTGAAATTCGTAGATATTCGCAAGAACACCGGTGGCGAAGGCGGCCAACTGGTCCGAAACTGACGCTGAGGCGCGAAAGCGTGGGGAGCAA…	Cluster_79	3061	4	9	40	163	36	203	125	176	110	183	89	166	21	37	38	20	43	5	9	13	6	4	2	2	2	23	39	18	40	4	4	0	1	3	5	0	5	3	0
Bacteria;(1.0);Bacteroidetes;(1.0);Bacteroidia;(1.0);Flavobacteriales;(1.0);Flavobacteriaceae;(1.0);Flavobacterium;(0.99);unknown species;(0.85);	Bacteria;Bacteroidetes;Bacteroidia;Flavobacteriales;Flavobacteriaceae;Flavobacterium;unknown species	FN563151.1.1440	99.76	100	0	421	M02944:147:000000000-AUVRY:1:1107:14609:22783	TGAGGAATATTGGTCAATGGAGGCAACTCTGAACCAGCCATGCCGCGTGCAGGATGACGGTCCTATGGATTGTAAACTGCTTTTGTACGGGAAGAAAAAAAGTTACGTGTAATTTATTGACGGTACCGTAAGAATAAGGATCGGCTAACTCCGTGCCAGCAGCCGCGGTAATACGGAGGATCCAAGCGTTATCCGGAATCATTGGGTTTAAAGGGTCCGTAGGCGGTCTTATAAGTCAGTGGTGAAAGTTTGCAGCTTAACTGTAAAATTGCCATTGATACTGTAGGACTTGAATTTTTGTGAAGTAACTAGAATATGTAGTGTAGCGGTGAAATGCATAGATATTACATGGAATACCAATTGCGAAGGCAGGTTACTAACAAATGATTGACGCTGATG…	Cluster_80	4267	0	0	0	0	0	0	0	0	0	0	0	0	0	0	0	0	0	0	0	0	0	0	0	0	0	0	0	0	0	0	0	0	0	0	0	1	0	0	4
Bacteria;(1.0);Bacteroidetes;(1.0);Bacteroidia;(1.0);Flavobacteriales;(1.0);Weeksellaceae;(1.0);Chryseobacterium;(0.92);unknown species;(0.35);	Bacteria;Bacteroidetes;Bacteroidia;Flavobacteriales;Weeksellaceae;Chryseobacterium;unknown species	KT851865.1.1478	98.1	100	0	421	M02944:147:000000000-AUVRY:1:1102:22283:6684	TGAGGAATATTGGACAATGGGTGAGAGCCTGATCCAGCCATCCCGCGTGAAGGACGACGGTTCTATGGATTGTAAACTTCTTTTATATAGGGATAAACCTACTCTCGTGAGAGTAGCTGAAGGTACTATATGAATAAGCACCGGCTAACTCCGTGCCAGCAGCCGCGGTAATACGGAGGGTGCAAGCGTTATCCGGATTTATTGGGTTTAAAGGGTCCGTAGGCGGGCTTGTAAGTCAGTGGTGAAATCCGGCAGCTTAACTGTCGAACTGCCATTGATACTGCAGGCCTTGAGTAAGGTAGAAGTAGCTGGAATAAGTAGTGTAGCGGTGAAATGCATAGATATTACTTAGAACACCAATTGCGAAGGCAGGTTACTATGTCTTAACTGACGCTGATG…	Cluster_81	3550	0	0	0	1	0	0	0	0	0	0	0	0	0	0	0	0	0	0	0	263	284	0	0	0	0	0	0	0	0	0	0	0	0	1	0	3	221	172	2
Bacteria;(1.0);Proteobacteria;(1.0);Gammaproteobacteria;(1.0);Pseudomonadales;(1.0);Pseudomonadaceae;(1.0);Pseudomonas;(1.0);Pseudomonas brenneri;(0.92);	Bacteria;Proteobacteria;Gammaproteobacteria;Pseudomonadales;Pseudomonadaceae;Pseudomonas;Multi-affiliation	multi-subject	100	100	0	426	M02944:147:000000000-AUVRY:1:2112:9494:25714	TGGGGAATATTGGACAATGGGCGAAAGCCTGATCCAGCCATGCCGCGTGTGTGAAGAAGGTCTTCGGATTGTAAAGCACTTTAAGTTGGGAGGAAGGGCAGTAAATTAATACTTTGCTGTTTTGACGTTACCGACAGAATAAGCACCGGCTAACTCTGTGCCAGCAGCCGCGGTAATACAGAGGGTGCAAGCGTTAATCGGAATTACTGGGCGTAAAGCGCGCGTAGGTGGTTCGTTAAGTTGGATGTGAAATCCCCGGGCTCAACCTGGGAACTGCATTCAAAACTGACGAGCTAGAGTATGGTAGAGGGTGGTGGAATTTCCTGTGTAGCGGTGAAATGCGTAGATATAGGAAGGAACACCAGTGGCGAAGGCGACCACCTGGACTGATACTGACAC…	Cluster_82	3277	0	0	0	0	0	0	0	0	0	0	0	0	0	0	0	0	0	0	0	0	0	0	0	0	0	0	0	0	0	0	0	0	0	0	0	0	0	0	0
Bacteria;(1.0);Proteobacteria;(1.0);Alphaproteobacteria;(1.0);Sphingomonadales;(1.0);Sphingomonadaceae;(1.0);Sphingopyxis;(1.0);Sphingopyxis sp.;(0.74);	Bacteria;Proteobacteria;Alphaproteobacteria;Sphingomonadales;Sphingomonadaceae;Sphingopyxis;Multi-affiliation	multi-subject	100	100	0	401	M02944:147:000000000-AUVRY:1:1109:9145:27365	TGGGGAATATTGGACAATGGGCGAAAGCCTGATCCAGCAATGCCGCGTGAGTGATGAAGGCCTTAGGGTTGTAAAGCTCTTTTACCCGGGATGATAATGACAGTACCGGGAGAATAAGCTCCGGCTAACTCCGTGCCAGCAGCCGCGGTAATACGGAGGGAGCTAGCGTTGTTCGGAATTACTGGGCGTAAAGCGCGCGTAGGCGGTTTTTTAAGTCAGAGGTGAAAGCCCGGGGCTCAACCCCGGAATAGCCTTTGAAACTGGAAAACTTGAATCTTGGAGAGGTCAGTGGAATTCCGAGTGTAGAGGTGAAATTCGTAGATATTCGGAAGAACACCAGTGGCGAAGGCGACTGACTGGACAAGTATTGACGCTGAGGTGCGAAAGCGTGGGGAGCAA…	Cluster_83	3591	1	7	26	51	68	72	106	85	162	28	94	43	87	67	85	2	75	31	20	3	3	23	23	22	14	406	224	245	124	0	0	0	0	0	0	0	12	20	0
Bacteria;(1.0);Bacteroidetes;(1.0);Bacteroidia;(1.0);Flavobacteriales;(1.0);Flavobacteriaceae;(1.0);Flavobacterium;(1.0);cf. Cytophaga sp. MDA2507;(0.34);	Bacteria;Bacteroidetes;Bacteroidia;Flavobacteriales;Flavobacteriaceae;Flavobacterium;Multi-affiliation	multi-subject	100	100	0	421	M02944:147:000000000-AUVRY:1:1102:15315:13685	TGAGGAATATTGGTCAATGGTCGCAAGACTGAACCAGCCATGCCGCGTGCAGGATGACGGTCCTATGGATTGTAAACTGCTTTTGTACGGGAAGAAACACTCCTACGTGTAGGGGCTTGACGGTACCGTAAGAATAAGGATCGGCTAACTCCGTGCCAGCAGCCGCGGTAATACGGAGGATCCGAGCGTTATCCGGAATCATTGGGTTTAAAGGGTCCGTAGGCGGCCCTGTAAGTCAGCGGTGAAATCTCCCGGCTCAACCGGGAAACTGCCGTTGATACTGCAGGGCTTGAATTGCCGGGAAGTAACTAGAATATGTAGTGTAGCGGTGAAATGCTTAGATATTACATGGAATACCGATTGCGAAGGCAGGTTACTACCGGCGTATTGACGCTGATG…	Cluster_84	3044	1	29	2	0	0	0	272	371	158	140	240	180	0	0	0	0	0	0	0	0	0	0	0	0	0	0	0	0	0	0	0	0	4	0	0	0	1	0	0
Bacteria;(1.0);Firmicutes;(1.0);Bacilli;(1.0);Bacillales;(1.0);Bacillaceae;(1.0);Bacillus;(0.92);Bacillus herbersteinensis;(0.3);	Bacteria;Firmicutes;Bacilli;Bacillales;Bacillaceae;Bacillus;unknown species	KC331598.1.1511	99.3	100	0	426	M01945:95:000000000-BK4YK:1:2105:21682:15895	TAGGGAATCTTCCGCAATGGACGAAAGTCTGACGGAGCAACGCCGCGTGAACGAAGAAGGCCTTCGGGTCGTAAAGTTCTGTTGTTAGGGAAGAACAAGTACCAGAGTAACTGCTGGTACCTTGACGGTACCTAACCAGAAAGCCACGGCTAACTACGTGCCAGCAGCCGCGGTAATACGTAGGTGGCAAGCGTTGTCCGGAATTATTGGGCGTAAAGCGCGCGCAGGCGGTTCCTTAAGTCTGATGTGAAAGCCCACGGCTCAACCGTGGAGGGTCATTGGAAACTGGGGAACTTGAGTGCAGAAGAGGAGAGCGGAATTCCACGTGTAGCGGTGAAATGCGTAGAGATGTGGAGGAACACCAGTGGCGAAGGCGGCTCTCTGGTCTGTAACTGACGC…	Cluster_85	3751	0	0	0	0	0	0	0	0	0	0	0	0	0	0	0	0	0	0	0	0	0	0	0	0	0	0	0	0	0	0	0	0	0	0	0	0	0	0	0
Bacteria;(1.0);Firmicutes;(1.0);Bacilli;(1.0);Lactobacillales;(0.37);Enterococcaceae;(0.36);Enterococcus;(0.32);Enterococcus mundtii QU 25;(0.02);	Bacteria;Firmicutes;Bacilli;Bacillales;Bacillaceae;Multi-affiliation;Multi-affiliation	multi-subject	97.18	100	0	426	M01945:95:000000000-BK4YK:1:1106:22053:7289	TAGGGAATCTTCGGCAATGGACGAAAGTCTGACCGAGCAACGCCGCGTGAGTGAAGAAGGTTTTCGGATCGTAAAACTCTGTTGTTAGAGAAGAACAAGGGTGAGAGTAACTGTTCACCCCTTGACGGTATCTAACCAGAAAGCCACGGCTAACTACGTGCCAGCAGCCGCGGTAATACGTAGGTGGCAAGCGTTGTCCGGAATTATTGGGCGTAAAGCGCGCGCAGGCGGTTCCTTAAGTCTGATGTGAAAGCCCACGGCTCAACCGTGGAGGGTCATTGGAAACTGGGGAACTTGAGTGCAGAAGAGGAGAGCGGAATTCCACGTGTAGCGGTGAAATGCGTAGAGATGTGGAGGAACACCAGTGGCGAAGGCGGCTCTCTGGTCTGTAACTGACGC…	Cluster_86	5854	0	0	0	0	0	0	0	0	0	0	0	0	0	0	0	0	0	0	0	0	0	0	0	0	0	0	0	0	0	0	0	0	0	0	0	0	0	0	0
Bacteria;(1.0);Proteobacteria;(1.0);Gammaproteobacteria;(1.0);Enterobacteriales;(1.0);Enterobacteriaceae;(1.0);Photorhabdus;(0.58);Photorhabdus luminescens;(0.47);	Bacteria;Proteobacteria;Gammaproteobacteria;Enterobacteriales;Enterobacteriaceae;Xenorhabdus;Xenorhabdus nematophila	multi-subject	98.12	100	0	426	M02944:147:000000000-AUVRY:1:2108:28942:16145	TGGGGAATATTGCACAATGGGCGCAAGCCTGATGCAGCCATGCCGCGTGTATGAAGAAGGCCTTCGGGTTGTAAAGTACTTTCAGCGGGGAGGAAGGCGTAAGTCTGAACAGGGCTTACGATTGACGTTACCCGCAGAAGAAGCACCGGCTAACTCCGTGCCAGCAGCCGCGGTAATACGGAGGGTGCAAGCGTTAATCGGAATGACTGGGCGTAAAGCGCACGCAGGCGGTCAATTAAGTTAGATGTGAAATCCCCGGGCTCAACCTGGGAATGGCATCTAAGACTGGTTGACTGGAGTCTCGTAGAGGGGGGTAGAATTCCATGTGTAGCGGTGAAATGCGTAGAGATGTGGAGGAATACCGGTGGCGAAGGCGGCCCCCTGGACGAAGACTGACGC…	Cluster_87	28	0	0	0	0	1	0	0	0	0	0	0	0	0	0	0	0	0	0	0	0	0	0	0	0	0	0	0	0	0	0	0	0	0	0	0	1	0	0	1
Bacteria;(1.0);Proteobacteria;(1.0);Gammaproteobacteria;(1.0);Xanthomonadales;(1.0);Xanthomonadaceae;(1.0);Stenotrophomonas;(0.99);Stenotrophomonas nitritireducens;(0.74);	Bacteria;Proteobacteria;Gammaproteobacteria;Xanthomonadales;Xanthomonadaceae;Stenotrophomonas;Multi-affiliation	multi-subject	100	100	0	426	M02944:147:000000000-AUVRY:1:1102:12043:19363	TGGGGAATATTGGACAATGGGCGCAAGCCTGATCCAGCCATACCGCGTGGGTGAAGAAGGCCTTCGGGTTGTAAAGCCCTTTTGTTGGGAAAGAAAAGCAGTCGGTTAATACCCGATTGTTCTGACGGTACCCAAAGAATAAGCACCGGCTAACTTCGTGCCAGCAGCCGCGGTAATACGAAGGGTGCAAGCGTTACTCGGAATTACTGGGCGTAAAGCGTGCGTAGGTGGTTGTTTAAGTCTGTCGTGAAAGCCCTGGGCTCAACCTGGGAATTGCGATGGAAACTGGGCAACTAGAGTGTGGCAGAGGATAGTGGAATTCCTGGTGTAGCAGTGAAATGCGTAGAGATCAGGAGGAACATCCGTGGCGAAGGCGACTGTCTGGGCCAACACTGACAC…	Cluster_88	3254	0	0	0	0	0	0	0	0	0	0	0	0	0	0	0	0	0	0	0	48	23	0	0	0	0	0	1	0	0	0	0	0	0	0	0	0	75	26	1
Bacteria;(1.0);Proteobacteria;(1.0);Gammaproteobacteria;(1.0);Enterobacteriales;(1.0);Enterobacteriaceae;(1.0);Enterobacter;(0.97);unidentified marine bacterioplankton;(0.97);	Bacteria;Proteobacteria;Gammaproteobacteria;Enterobacteriales;Enterobacteriaceae;Multi-affiliation;Multi-affiliation	multi-subject	100	100	0	426	M02944:147:000000000-AUVRY:1:1102:26574:23904	TGGGGAATATTGCACAATGGGCGCAAGCCTGATGCAGCCATGCCGCGTGTATGAAGAAGGCCTTCGGGTTGTAAAGTACTTTCAGCGGGGAGGAAGGCGATAAGGTTAATAACCTTGTCGATTGACGTTACCCGCAGAAGAAGCACCGGCTAACTCCGTGCCAGCAGCCGCGGTAATACGGAGGGTGCAAGCGTTAATCGGAATTACTGGGCGTAAAGCGCACGCAGGCGGTCTGTCAAGTCGGATGTGAAATCCCCGGGCTCAACCTGGGAACTGCATTCGAAACTGGCAGGCTAGAGTCTTGTAGAGGGGGGTAGAATTCCAGGTGTAGCGGTGAAATGCGTAGAGATCTGGAGGAATACCGGTGGCGAAGGCGGCCCCCTGGACAAAGACTGACGC…	Cluster_89	472	0	0	0	0	0	0	0	0	0	0	0	0	0	0	0	0	0	0	0	2	0	0	0	2	0	0	0	0	0	1	0	0	0	0	0	0	0	0	0
Bacteria;(1.0);Bacteroidetes;(1.0);Bacteroidia;(1.0);Sphingobacteriales;(1.0);Sphingobacteriaceae;(1.0);Pedobacter;(1.0);Pedobacter caeni;(0.38);	Bacteria;Bacteroidetes;Bacteroidia;Sphingobacteriales;Sphingobacteriaceae;Pedobacter;Multi-affiliation	multi-subject	100	100	0	421	M02944:147:000000000-AUVRY:1:1101:19535:15151	TAAGGAATATTGGTCAATGGAGGCAACTCTGAACCAGCCATGCCGCGTGCAGGAAGACAGCCCTCTGGGTCGTAAACTGCTTTTATTCGGGAATAAACCTACTTACGTGTAAGTAGCTGAATGTACCGAAGGAATAAGGATCGGCTAACTCCGTGCCAGCAGCCGCGGTAATACGGAGGATCCAAGCGTTATCCGGATTTATTGGGTTTAAAGGGTGCGTAGGCGGCTTATTAAGTCAGGGGTGAAAGACGGTGGCTCAACCATCGCAGTGCCCTTGATACTGATGAGCTTGAATACACTAGAGGTAGGCGGAATGTGACAAGTAGCGGTGAAATGCATAGATATGTCACAGAACACCGATTGCGAAGGCAGCTTACTATGGTGTCATTGACGCTGAGG…	Cluster_90	3274	0	0	0	0	1	0	0	0	0	0	3	0	46	0	1	0	0	0	0	0	0	3	2	11	5	705	310	684	977	0	0	0	0	0	0	0	1	0	0
Bacteria;(1.0);Proteobacteria;(1.0);Alphaproteobacteria;(1.0);Sphingomonadales;(1.0);Sphingomonadaceae;(1.0);Sphingopyxis;(1.0);Sphingopyxis alaskensis;(0.18);	Bacteria;Proteobacteria;Alphaproteobacteria;Sphingomonadales;Sphingomonadaceae;Sphingopyxis;Multi-affiliation	multi-subject	100	100	0	401	M02944:147:000000000-AUVRY:1:1102:17833:28345	TGGGGAATATTGGACAATGGGCGAAAGCCTGATCCAGCAATGCCGCGTGAGTGATGAAGGCCTTAGGGTTGTAAAGCTCTTTTACCCGGGATGATAATGACAGTACCGGGAGAATAAGCTCCGGCTAACTCCGTGCCAGCAGCCGCGGTAATACGGAGGGAGCTAGCGTTGTTCGGAATTACTGGGCGTAAAGCGCGCGTAGGCGGTTTTTTAAGTCAGAGGTGAAAGCCCAGTGCTCAACACTGGAACTGCCTTTGAAACTGGAAAACTTGAATCTTGGAGAGGTCAGTGGAATTCCGAGTGTAGAGGTGAAATTCGTAGATATTCGGAAGAACACCAGTGGCGAAGGCGACTGACTGGACAAGTATTGACGCTGAGGTGCGAAAGCGTGGGGAGCAA…	Cluster_91	2805	7	1	207	22	96	46	401	212	284	161	201	164	0	0	0	0	0	1	0	12	6	1	0	2	0	24	36	43	11	0	0	0	0	0	0	0	10	9	1
Bacteria;(1.0);Proteobacteria;(1.0);Gammaproteobacteria;(1.0);Betaproteobacteriales;(1.0);Burkholderiaceae;(1.0);Ralstonia;(1.0);Ralstonia pickettii;(1.0);	Bacteria;Proteobacteria;Gammaproteobacteria;Betaproteobacteriales;Burkholderiaceae;Ralstonia;Multi-affiliation	multi-subject	100	100	0	426	M02944:147:000000000-AUVRY:1:1102:20343:23373	TGGGGAATTTTGGACAATGGGCGAAAGCCTGATCCAGCAATGCCGCGTGTGTGAAGAAGGCCTTCGGGTTGTAAAGCACTTTTGTCCGGAAAGAAATGGCTCTGGTTAATACCTGGGGTCGATGACGGTACCGGAAGAATAAGGACCGGCTAACTACGTGCCAGCAGCCGCGGTAATACGTAGGGTCCAAGCGTTAATCGGAATTACTGGGCGTAAAGCGTGCGCAGGCGGTTGTGCAAGACCGATGTGAAATCCCCGAGCTTAACTTGGGAATTGCATTGGTGACTGCACGGCTAGAGTGTGTCAGAGGGGGGTAGAATTCCACGTGTAGCAGTGAAATGCGTAGAGATGTGGAGGAATACCGATGGCGAAGGCAGCCCCCTGGGATAACACTGACGC…	Cluster_93	3698	1	0	0	1	0	1	0	0	0	0	0	0	0	0	0	0	0	0	0	0	0	0	0	0	0	0	0	0	0	0	0	0	0	0	0	0	0	0	0
Bacteria;(1.0);Proteobacteria;(1.0);Gammaproteobacteria;(1.0);Betaproteobacteriales;(0.8);Burkholderiaceae;(0.8);Alcaligenes;(0.72);bacterium KKCSSM;(0.06);	Bacteria;Proteobacteria;Gammaproteobacteria;Enterobacteriales;Enterobacteriaceae;Buttiauxella;unknown species	DQ248243.1.1506	92.54	100	6e-173	429	M02944:147:000000000-AUVRY:1:1102:19482:14892	TGGGGAATATTGCACAATGGGCGCAAGCCTGATGCAGCCATGCCGCGTGTGTGAAGAAGGCCTTCGGGTTGTAAAGCACTTTCAGCGAGGAGGAAGGGTTCAGTGTTAATAGCACTGTGCATTGACGTTACTCGCAGAAGAAGCACCGGCTAACTCCGTGCCAGCAGCCGCGGTAATACGGAGGGTGCAAGCGTTAATCGGAATTACTGGGCGTAAAGCGTGTGTAGGCGGTTCGGAAAGAAAGATGTGAAATCCCAGGGCTCAACCTTGGAACTGCATTTTTAACTGCCGAGCTAGAGTATGTCAGAGGGGGGTAGAATTCCACGTGTAGCAGTGAAATGCGTAGATATGTGGAGGAATACCGATGGCGAAGGCAGCCCCCTGGGATAATACTGACGC…	Cluster_94	2845	296	461	0	0	0	0	12	27	21	76	20	14	0	0	0	0	0	0	0	0	1	0	0	0	0	0	0	0	0	63	31	102	63	96	70	0	0	1	0
Bacteria;(1.0);Proteobacteria;(1.0);Alphaproteobacteria;(1.0);Sphingomonadales;(1.0);Sphingomonadaceae;(1.0);Sphingomonas;(1.0);Sphingomonas paucimobilis;(0.89);	Bacteria;Proteobacteria;Alphaproteobacteria;Sphingomonadales;Sphingomonadaceae;Sphingomonas;Multi-affiliation	multi-subject	100	100	0	401	M02944:147:000000000-AUVRY:1:1107:24063:23860	TGGGGAATATTGGACAATGGGCGCAAGCCTGATCCAGCAATGCCGCGTGAGTGATGAAGGCCCTAGGGTTGTAAAGCTCTTTTACCCGGGAAGATAATGACTGTACCGGGAGAATAAGCCCCGGCTAACTCCGTGCCAGCAGCCGCGGTAATACGGAGGGGGCTAGCGTTGTTCGGAATTACTGGGCGTAAAGCGCACGTAGGCGGCTTTGTAAGTCAGAGGTGAAAGCCTGGAGCTCAACTCCAGAACTGCCTTTGAGACTGCATCGCTTGAATCCAGGAGAGGTCAGTGGAATTCCGAGTGTAGAGGTGAAATTCGTAGATATTCGGAAGAACACCAGTGGCGAAGGCGGCTGACTGGACTGGTATTGACGCTGAGGTGCGAAAGCGTGGGGAGCAA…	Cluster_95	2632	0	0	0	0	0	0	0	1	0	0	0	0	0	0	0	0	0	0	0	0	0	0	0	0	0	0	0	0	0	5	0	0	0	0	0	5	0	0	0
Bacteria;(1.0);Proteobacteria;(1.0);Alphaproteobacteria;(1.0);Sphingomonadales;(1.0);Sphingomonadaceae;(1.0);Sphingomonas;(0.93);Sphingomonas melonis;(0.43);	Bacteria;Proteobacteria;Alphaproteobacteria;Sphingomonadales;Sphingomonadaceae;Sphingomonas;Sphingomonas sp.	JQ818204.1.1232	99.75	100	0	401	M02944:147:000000000-AUVRY:1:1101:13233:6389	TGGGGAATTTTGGACAATGGGGGCAACCCTGATCCAGCAATGCCGCGTGAGTGATGAAGGCCTTAGGGTTGTAAAGCTCTTTTACCCGGGATGATAATGACAGTACCGGGAGAATAAGCTCCGGCTAACTCCGTGCCAGCAGCCGCGGTAATACGGAGGGAGCTAGCGTTGTTCGGAATTACTGGGCGTAAAGCGCACGTAGGCGGCTTTGTAAGTTAGAGGTGAAAGCCTGGAGCTCAACTCCAGAATTGCCTTTAAGACTGCATCGCTTGAATCCAGGAGAGGTGAGTGGAATTCCGAGTGTAGAGGTGAAATTCGTAGATATTCGGAAGAACACCAGTGGCGAAGGCGGCTCACTGGACTGGTATTGACGCTGAGGTGCGAAAGCGTGGGGAGCAA…	Cluster_96	3466	0	1	0	1	0	0	0	0	0	0	0	2	0	0	0	1	0	0	0	0	0	0	0	0	0	0	0	0	1	1	2	1	1	0	2	4	0	0	0
Bacteria;(1.0);Proteobacteria;(1.0);Gammaproteobacteria;(1.0);Betaproteobacteriales;(0.84);Burkholderiaceae;(0.83);Acidovorax;(0.45);Acidovorax radicis;(0.35);	Bacteria;Proteobacteria;Gammaproteobacteria;Enterobacteriales;Enterobacteriaceae;Escherichia-Shigella;unknown species	EU771701.1.1400	92.07	100	1e-169	429	M02944:147:000000000-AUVRY:1:1102:1989:13375	TGGGGAATATTGCACAATGGGCGCAAGCCTGATGCAGCCATGCCGCGTGTATGAAGAAGGCCTTCGGGTTGTAAAGTACTTTCAGCGGGGAGGAAGGCGTAAGTCTGAACAGGGCTTACGATTGACGTTACCCGCAGAAGAAGCACCGGCTAACTCCGTGCCAGCAGCCGCGGTAATACGGAGGGTGCAAGCGTTAATCGGAATTACTGGGCGTAAAGCGTGCGCAGGCGGTTATATAAGACAGATGTGAAATCCCCGGGCTCAACCTGGGAACTGCATTTGTGACTGTATAGCTAGAGTACGGTAGAGGGGGATGGAATTCCGCGTGTAGCAGTGAAATGCGTAGATATGCGGAGGAACACCGATGGCGAAGGCAATCCCCTGGACCTGTACTGACGC…	Cluster_97	4253	1	0	536	297	682	710	34	42	51	24	27	24	0	0	0	0	0	0	0	0	0	0	0	0	0	0	0	0	0	3	0	0	0	0	1	10	0	1	10
Bacteria;(1.0);Firmicutes;(1.0);Bacilli;(1.0);Bacillales;(1.0);Bacillaceae;(1.0);Bacillus;(1.0);Brevibacterium sp.;(0.13);	Bacteria;Firmicutes;Bacilli;Bacillales;Bacillaceae;Bacillus;Multi-affiliation	multi-subject	98.36	100	0	428	M01945:95:000000000-BK4YK:1:2115:17696:12383	TAGGGAATCTTCCGCAATGGACGAAAGTCTGACGGAGCAACGCCGCGTGAGTGATGAAGGTTTTCGGATCGTAAAGCTCTGTTGTTAGGGAAGAACAAGTACCTGTTAAATAAGCAGGTACCTTGACGGTACCTAACCAGAAAGCCACGGCTAACTACGTGCCAGCAGCCGCGGTAATACGTAGGTGGCAAGCGTTGTCCGGAATTATTGGGCGTAAAGCGCGCGCAGGTGGTTCCTTAAGTCTGATGTGAAAGCCCACGGCTCAACCGTGGAGGGTCATTGGAAACTGGGGAACTTGAGTGCAGAAGAGGAAAGTGGAATTCCAAGTGTAGCGGTGAAATGCGTAGAGATTTGGAGGAACACCAGTGGCGAAGGCGACTTTCTGGTCTGTAACTGACA…	Cluster_98	2964	0	0	0	0	0	0	0	0	0	0	0	0	0	0	0	0	0	0	0	0	0	0	0	0	0	0	0	0	0	0	0	0	0	0	0	0	0	0	0
Bacteria;(1.0);Proteobacteria;(1.0);Gammaproteobacteria;(1.0);Betaproteobacteriales;(1.0);Burkholderiaceae;(1.0);Alcaligenes;(1.0);Alcaligenes faecalis;(0.99);	Bacteria;Proteobacteria;Gammaproteobacteria;Betaproteobacteriales;Burkholderiaceae;Alcaligenes;Multi-affiliation	multi-subject	100	100	0	426	M02944:147:000000000-AUVRY:1:1114:23372:11229	TGGGGAATTTTGGACAATGGGGGAAACCCTGATCCAGCCATCCCGCGTGTATGATGAAGGCCTTCGGGTTGTAAAGTACTTTTGGCAGAGAAGAAAAGGTATCCCCTAATACGGGATACTGCTGACGGTATCTGCAGAATAAGCACCGGCTAACTACGTGCCAGCAGCCGCGGTAATACGTAGGGTGCAAGCGTTAATCGGAATTACTGGGCGTAAAGCGTGTGTAGGCGGTTCGGAAAGAAAGATGTGAAATCCCAGGGCTCAACCTTGGAACTGCATTTTTAACTGCCGAGCTAGAGTATGTCAGAGGGGGGTAGAATTCCACGTGTAGCAGTGAAATGCGTAGATATGTGGAGGAATACCGATGGCGAAGGCAGCCCCCTGGGATAATACTGACGC…	Cluster_99	1824	0	0	0	0	0	0	0	0	0	0	0	0	0	0	0	0	0	1	0	0	0	0	0	5	0	0	0	5	0	0	0	0	0	0	0	0	0	0	0
Bacteria;(1.0);Proteobacteria;(1.0);Alphaproteobacteria;(1.0);Rhizobiales;(1.0);Rhizobiaceae;(1.0);Brucella;(0.55);Brucella sp.;(0.27);	Bacteria;Proteobacteria;Alphaproteobacteria;Rhizobiales;Rhizobiaceae;Multi-affiliation;Multi-affiliation	multi-subject	98.25	100	0	401	M02944:147:000000000-AUVRY:1:1111:25630:21324	TGGGGAATATTGGACAATGGGCGCAAGCCTGATCCAGCCATGCCGCGTGAGTGATGAAGGCCCTAGGGTTGTAAAGCTCTTTCACCGGTGAAGATAATGACGGTCACCGTAGAAGAAGCCCCGGCTAACTTCGTGCCAGCAGCCGCTGTAATACGAAGGGGGCTAGCGTTGTTCGGATTTACTGGGCGTAAAGCGCACGTAGGCGGACTTTTAAGTCAGGGGTGAAATCCCGGGGCTCAACCCCGGAACTGCCTTTGATACTGGAAGGCTTGAGTATGGTAGAGGTGAGTGGAATTCCGAGTGTAGAGGTGAAATTCGTAGATATTAGGAGGAACACCAGTGGCGAAGGCGGCTCACTGGACAAGTACTGACGCTGAGGTGCGAAAGCGTGGGGAGCAA…	Cluster_101	2483	0	0	4	3	1	11	5	10	0	5	2	4	78	115	157	71	164	144	262	4	1	154	204	157	188	1	6	2	6	0	0	1	0	0	4	0	1	0	0
Bacteria;(1.0);Proteobacteria;(1.0);Alphaproteobacteria;(1.0);Rhizobiales;(1.0);Rhizobiaceae;(1.0);Pseudochrobactrum;(0.95);unknown species;(0.95);	Bacteria;Proteobacteria;Alphaproteobacteria;Rhizobiales;Rhizobiaceae;Pseudochrobactrum;Pseudochrobactrum sp.	KY682062.1.1347	99.75	100	0	401	M02944:147:000000000-AUVRY:1:1101:7395:10434	TGGGGAATATTGGACAATGGGCGCAAGCCTGATCCAGCCATGCCGCGTGAGTGATGAAGGCCCTAGGGTTGTAAAGCTCTTTCACCGGTGAAGATAATGACGGTAACCGGAGAAGAAGCCCCGGCTAACTTCGTGCCAGCAGCCGCGGTAATACGAAGGGGGCTAGCGTTGTTCGGATTTACTGGGCGTAAAGCGCACGTAGGCGGGCTTTTAAGTCAGAGGTGAAATCCCAGGGCTCAACCCTGGAACTGCCTTTGATACTGGAAGTCTTGAGTATGGAAGAGGTGAGTGGAATTGCGAGTGTAGAGGTGAAATTCGTAGATATTCGCAGGAACACCAGTGGCGAAGGCGGCTCACTGGTCCATTACTGACGCTGAGGTGCGAAAGCGTGGGGAGCAA…	Cluster_102	2965	0	0	0	0	0	0	0	0	0	0	0	0	43	5	1	0	0	0	0	0	0	2	4	18	3	352	700	821	641	0	0	0	0	0	0	0	1	0	0
Bacteria;(1.0);Proteobacteria;(1.0);Gammaproteobacteria;(1.0);Betaproteobacteriales;(0.79);Burkholderiaceae;(0.79);Alcaligenes;(0.72);bacterium KKCSSM;(0.04);	Bacteria;Proteobacteria;Gammaproteobacteria;Enterobacteriales;Enterobacteriaceae;Buttiauxella;unknown species	DQ248243.1.1506	92.77	100	1e-174	429	M02944:147:000000000-AUVRY:1:1102:7774:13252	TGGGGAATATTGCACAATGGGCGCAAGCCTGATGCAGCCATGCCGCGTGTGTGAAGAAGGCCTTCGGGTTGTAAAGCACTTTCAGCGAGGAGGAAGGGTAGTGTGTTAATAGCACATTGCATTGACGTTACTCGCAGAAGAAGCACCGGCTAACTCCGTGCCAGCAGCCGCGGTAATACGGAGGGTGCAAGCGTTAATCGGAATTACTGGGCGTAAAGCGTGTGTAGGCGGTTCGGAAAGAAAGATGTGAAATCCCAGGGCTCAACCTTGGAACTGCATTTTTAACTGCCGAGCTAGAGTATGTCAGAGGGGGGTAGAATTCCACGTGTAGCAGTGAAATGCGTAGATATGTGGAGGAATACCGATGGCGAAGGCAGCCCCCTGGGATAATACTGACGC…	Cluster_103	2446	133	186	0	0	0	0	4	5	8	23	5	10	0	1	0	0	1	0	0	0	1	0	1	0	0	0	5	0	0	153	93	266	124	254	173	0	0	1	0
Bacteria;(1.0);Proteobacteria;(1.0);Alphaproteobacteria;(1.0);Caulobacterales;(1.0);Caulobacteraceae;(1.0);Phenylobacterium;(0.39);Afipia genosp. 14;(0.26);	Bacteria;Proteobacteria;Alphaproteobacteria;Caulobacterales;Caulobacteraceae;Phenylobacterium;Multi-affiliation	multi-subject	100	100	0	401	M02944:147:000000000-AUVRY:1:1113:27629:16340	TAGGGAATCTTGCGCAATGGGCGAAAGCCTGACGCAGCCATGCCGCGTGAATGATGAAGGTCTTAGGATTGTAAAATTCTTTCACCGGGGACGATAATGACGGTACCCGGAGAAGAAGCCCCGGCTAACTTCGTGCCAGCAGCCGCGGTAATACGAAGGGGGCTAGCGTTGCTCGGAATTACTGGGCGTAAAGGGAGCGTAGGCGGATAGTTTAGTCAGAGGTGAAAGCCCAGGGCTCAACCTTGGAATTGCCTTTGATACTGGCTATCTTGAGTATGGAAGAGGTATGTGGAACTCCGAGTGTAGAGGTGAAATTCGTAGATATTCGGAAGAACACCAGTGGCGAAGGCGACATACTGGTCCATTACTGACGCTGAGGCTCGAAAGCGTGGGGAGCAA…	Cluster_104	2378	4	8	0	0	0	0	48	38	28	27	33	20	0	0	0	0	0	0	0	170	134	0	0	0	0	0	0	0	0	0	0	0	0	1	0	0	248	95	1
Bacteria;(1.0);Proteobacteria;(1.0);Gammaproteobacteria;(1.0);Pseudomonadales;(1.0);Pseudomonadaceae;(1.0);Pseudomonas;(1.0);Pseudomonas moraviensis;(0.48);	Bacteria;Proteobacteria;Gammaproteobacteria;Pseudomonadales;Pseudomonadaceae;Pseudomonas;Multi-affiliation	multi-subject	100	100	0	426	M02944:147:000000000-AUVRY:1:1114:11441:14001	TGGGGAATATTGGACAATGGGCGAAAGCCTGATCCAGCCATGCCGCGTGTGTGAAGAAGGTCTTCGGATTGTAAAGCACTTTAAGTTGGGAGGAAGGGTTGTAGATTAATACTCTGCAATTTTGACGTTACCGACAGAATAAGCACCGGCTAACTCTGTGCCAGCAGCCGCGGTAATACAGAGGGTGCAAGCGTTAATCGGAATTACTGGGCGTAAAGCGCGCGTAGGTGGTTTGTTAAGTTGGATGTGAAATCCCCGGGCTCAACCTGGGAACTGCATCCAAAACTGGCAAGCTAGAGTATGGTAGAGGGTGGTGGAATTTCCTGTGTAGCGGTGAAATGCGTAGATATAGGAAGGAACACCAGTGGCGAAGGCGACCACCTGGACTGATACTGACAC…	Cluster_105	2358	0	0	0	7	0	1	0	2	0	1	0	3	0	0	0	0	1	0	0	3	3	0	0	0	0	10	2	7	15	0	0	0	1	0	0	0	0	1	0
Bacteria;(1.0);Proteobacteria;(1.0);Gammaproteobacteria;(1.0);Betaproteobacteriales;(1.0);Burkholderiaceae;(1.0);Advenella;(1.0);Advenella sp.;(0.89);	Bacteria;Proteobacteria;Gammaproteobacteria;Betaproteobacteriales;Burkholderiaceae;Advenella;Multi-affiliation	multi-subject	99.77	100	0	426	M02944:147:000000000-AUVRY:1:2103:12706:13464	TGGGGAATTTTGGACAATGGGGGAAACCCTGATCCAGCCATCCCGCGTGTGCGATGAAGGCCTTCGGGTTGTAAAGCACTTTTGTCAGGGAAGAAAAGGTTTCGGATAATACCTGGAACTGATGACGGTACCTGAAGAATAAGCACCGGCTAACTACGTGCCAGCAGCCGCGGTAATACGTAGGGTGCAAGCGTTAATCGGAATTACTGGGCGTAAAGCGTGCGCAGGCGGTTCGGAAAGAAAGATGTGAAATCCCAGGGCTCAACCTTGGAACTGCATTTTTAACTACCGAACTAGAGTATGTCAGAGGGGGGTGGAATTCCACGTGTAGCAGTGAAATGCGTAGATATGTGGAGGAACACCGATGGCGAAGGCAGCCCCCTGGGATAATACTGACGC…	Cluster_106	2290	3	0	4	0	0	0	161	239	594	380	472	422	0	0	0	0	0	3	0	0	0	0	0	0	0	0	0	0	1	0	0	0	0	0	0	0	0	0	0
Bacteria;(1.0);Actinobacteria;(1.0);Actinobacteria;(1.0);Corynebacteriales;(1.0);Corynebacteriaceae;(1.0);Corynebacterium 1;(1.0);Corynebacterium tuberculostearicum;(1.0);	Bacteria;Actinobacteria;Actinobacteria;Corynebacteriales;Corynebacteriaceae;Multi-affiliation;Multi-affiliation	multi-subject	100	100	0	408	M02944:147:000000000-AUVRY:1:1106:19484:16898	TGGGGAATATTGCACAATGGGCGCAAGCCTGATGCAGCGACGCCGCGTGGGGGATGACGGCCTTCGGGTTGTAAACTCCTTTCGCTAGGGACGAAGCTTTTTGTGACGGTACCTAGATAAGAAGCACCGGCTAACTACGTGCCAGCAGCCGCGGTAATACGTAGGGTGCGAGCGTTGTCCGGAATTACTGGGCGTAAAGGGCTCGTAGGTGGTTTGTCGCGTCGTCTGTGAAATTCCGGGGCTTAACTCCGGGCGTGCAGGCGATACGGGCATAACTTGAGTACTGTAGGGGTAACTGGAATTCCTGGTGTAGCGGTGAAATGCGCAGATATCAGGAGGAACACCGATGGCGAAGGCAGGTTACTGGGCAGTTACTGACGCTGAGGAGCGAAAGCATGG…	Cluster_107	2259	0	0	0	0	0	1	0	1	0	0	0	0	0	0	0	0	0	0	0	0	0	0	0	0	0	0	0	0	0	0	0	0	0	0	0	0	0	0	1
Bacteria;(1.0);Firmicutes;(1.0);Bacilli;(1.0);Bacillales;(1.0);Staphylococcaceae;(1.0);Staphylococcus;(1.0);Staphylococcus capitis;(0.82);	Bacteria;Firmicutes;Bacilli;Bacillales;Staphylococcaceae;Staphylococcus;Multi-affiliation	multi-subject	100	100	0	426	M02944:147:000000000-AUVRY:1:2103:11626:15542	TAGGGAATCTTCCGCAATGGGCGAAAGCCTGACGGAGCAACGCCGCGTGAGTGAAGAAGGTCTTCGGATCGTAAAACTCTGTTATTAGGGAAGAACAAATGTGTAAGTAACTATGCACGTCTTGACGGTACCTAATCAGAAAGCCACGGCTAACTACGTGCCAGCAGCCGCGGTAATACGTAGGTGGCAAGCGTTATCCGGAATTATTGGGCGTAAAGCGCGCGTAGGCGGTTTTTTAAGTCTGATGTGAAAGCCCACGGCTCAACCGTGGAGGGTCATTGGAAACTGGAAAACTTGAGTGCAGAAGAGGAAAGTGGAATTCCATGTGTAGCGGTGAAATGCGCAGAGATATGGAGGAACACCAGTGGCGAAGGCGACTTTCTGGTCTGTAACTGACGC…	Cluster_108	2286	0	0	0	1	0	0	0	0	0	2	0	0	0	0	0	0	0	0	0	0	0	0	0	0	0	0	0	0	2	1	0	0	0	0	0	2	0	0	0
Bacteria;(1.0);Proteobacteria;(1.0);Alphaproteobacteria;(1.0);Rhizobiales;(1.0);Devosiaceae;(1.0);Devosia;(0.99);Devosia sp.;(0.95);	Bacteria;Proteobacteria;Alphaproteobacteria;Rhizobiales;Devosiaceae;Devosia;unknown species	multi-subject	99.75	100	0	401	M02944:147:000000000-AUVRY:1:1106:11089:21252	TGGGGAATATTGGACAATGGGCGCAAGCCTGATCCAGCCATGCCGCGTGAGTGATGAAGGCCTTAGGGTTGTAAAGCTCTTTCAGTGGGGAAGATAATGACGGTACCCACAGAAGAAGCCCCGGCTAACTTCGTGCCAGCAGCCGCGGTAATACGAAGGGGGCTAGCGTTGTTCGGATTTACTGGGCGTAAAGCGCACGTAGGCGGATTGTTAAGTCAGAGGTGAAATCCTGGAGCTCAACTCCAGAACTGCCTTTGATACTGGCAATCTAGAGTCCGGAAGAGGTAAGTGGAACTCCTAGTGTAGAGGTGGAATTCGTAGATATTAGGAAGAACACCAGTGGCGAAGGCGGCTTACTGGTCCGGTACTGACGCTGAGGTGCGAAAGCGTGGGGAGCAA…	Cluster_109	2061	0	0	2	0	0	0	183	153	107	143	120	159	1	0	0	0	0	0	0	163	185	3	0	0	2	23	26	17	27	0	0	0	0	0	0	0	99	177	0
Bacteria;(1.0);Firmicutes;(1.0);Bacilli;(1.0);Bacillales;(1.0);Bacillaceae;(1.0);Bacillus;(1.0);Streptococcus pneumoniae;(0.49);	Bacteria;Firmicutes;Bacilli;Bacillales;Bacillaceae;Bacillus;Multi-affiliation	multi-subject	98.83	100	0	427	M01945:95:000000000-BK4YK:1:1118:11795:21571	TAGGGAATCTTCCGCAATGGACGAAAGTCTGACGGAGCAACGCCGCGTGAGTGATGAAGGCTTTCGGGTCGTAAAACTCTGTTGTTAGGGAAGAACAAGTGCTAGTTGAATAAGCTGGCACCTTGACGGTACCTAACCAGAAAGCCACGGCTAACTACGTGCCAGCAGCCGCGGTAATACGTAGGTGGCAAGCGTTATCCGGAATTATTGGGCGTAAAGCGCGCGCAGGTGGTTTCTTAAGTCTGATGTGAAAGCCCACGGCTCAACCGTGGAGGGTCATTGGAAACTGGGAGACTTGAGTGCAGAAGAGGAGAGTGGAATTCCATGTGTAGCGGTGAAATGCGTAGATATATGGAGGAACACCAGTGGCGAAGGCGGCTCTCTGGTCTGTAACTGACG…	Cluster_110	3084	0	0	0	0	0	0	0	0	0	0	0	0	0	0	0	0	0	0	0	0	0	0	0	0	0	0	0	0	0	0	0	0	0	0	0	0	0	0	0
Bacteria;(1.0);Proteobacteria;(1.0);Gammaproteobacteria;(1.0);Xanthomonadales;(1.0);Xanthomonadaceae;(1.0);Stenotrophomonas;(1.0);Stenotrophomonas maltophilia D457;(0.61);	Bacteria;Proteobacteria;Gammaproteobacteria;Xanthomonadales;Xanthomonadaceae;Stenotrophomonas;Multi-affiliation	multi-subject	98.59	100	0	426	M02944:147:000000000-AUVRY:1:1108:16033:7324	TGGGGAATATTGGACAATGGGCGCAAGCCTGATCCAGCCATCCCGCGTGTGTGAAGAAGGCCTTCGGGTTGTAAAGCCCTTTTGTTGGGAAAGAAATCCAGCCGGCTAATACCTGGTTGGGCTGACGGTACCCAAAGAATAAGCACCGGCTAACTTCGTGCCAGCAGCCGCGGTAATACGAAGGGTGCAAGCGTTACTCGGAATTACTGGGCGTAAAGCGTGCGTAGGTGGTCGTTTAAGTCCGTTGTGAAAGCCCTGGGCTCAACCTGGGAACTGCAGTGGATACTGGGAGACTAGAGTGTGGTAGAGGGTAGCGGAATTCCTGGTGTAGCAGTGAAATGCGTAGAGATAAGGAGGAACATCCATGGCGAAGGCAGCTACCTGGACAAACACTGACAC…	Cluster_113	5028	0	0	0	0	0	0	0	0	0	0	0	0	7	0	1	0	1	0	0	0	1	0	0	2	0	1	0	75	0	9	2	0	0	1	0	8	2	0	11
Bacteria;(1.0);Proteobacteria;(1.0);Gammaproteobacteria;(1.0);Betaproteobacteriales;(1.0);Burkholderiaceae;(1.0);Janthinobacterium;(1.0);Janthinobacterium sp.;(0.97);	Bacteria;Proteobacteria;Gammaproteobacteria;Betaproteobacteriales;Burkholderiaceae;Janthinobacterium;Multi-affiliation	multi-subject	100	100	0	426	M02944:147:000000000-AUVRY:1:1103:6437:12217	TGGGGAATTTTGGACAATGGGCGAAAGCCTGATCCAGCAATGCCGCGTGAGTGAAGAAGGCCTTCGGGTTGTAAAGCTCTTTTGTCAGGGAAGAAACGGTGAGAGCTAATATCTCTTGCTAATGACGGTACCTGAAGAATAAGCACCGGCTAACTACGTGCCAGCAGCCGCGGTAATACGTAGGGTGCAAGCGTTAATCGGAATTACTGGGCGTAAAGCGTGCGCAGGCGGTTTTGTAAGTCTGATGTGAAATCCCCGGGCTCAACCTGGGAATTGCATTGGAGACTGCAAGGCTAGAATCTGGCAGAGGGGGGTAGAATTCCACGTGTAGCAGTGAAATGCGTAGATATGTGGAGGAACACCGATGGCGAAGGCAGCCCCCTGGGTCAAGATTGACGC…	Cluster_114	1979	0	0	0	0	2	0	0	0	0	0	1	0	25	0	1	0	0	0	0	0	0	3	1	4	5	521	249	531	451	0	0	0	0	0	0	0	0	0	0
Bacteria;(1.0);Proteobacteria;(1.0);Gammaproteobacteria;(1.0);Pseudomonadales;(1.0);Pseudomonadaceae;(1.0);Pseudomonas;(1.0);Pseudomonas simiae;(0.21);	Bacteria;Proteobacteria;Gammaproteobacteria;Pseudomonadales;Pseudomonadaceae;Pseudomonas;Multi-affiliation	multi-subject	100	100	0	426	M02944:147:000000000-AUVRY:1:1107:18881:3864	TGGGGAATATTGGACAATGGGCGAAAGCCTGATCCAGCCATGCCGCGTGTGTGAAGAAGGTCTTCGGATTGTAAAGCACTTTAAGTTGGGAGGAAGGGCATTAACCTAATACGTTAGTGTTTTGACGTTACCGACAGAATAAGCACCGGCTAACTCTGTGCCAGCAGCCGCGGTAATACAGAGGGTGCAAGCGTTAATCGGAATTACTGGGCGTAAAGCGCGCGTAGGTGGTTTGTTAAGTTGGATGTGAAATCCCCGGGCTCAACCTGGGAACTGCATTCAAAACTGACTGACTAGAGTATGGTAGAGGGTGGTGGAATTTCCTGTGTAGCGGTGAAATGCGTAGATATAGGAAGGAACACCAGTGGCGAAGGCGACCACCTGGACTAATACTGACAC…	Cluster_115	725	0	0	0	0	0	0	0	0	0	0	0	0	0	0	0	0	0	0	0	0	2	0	0	0	0	1	1	0	0	0	0	0	0	0	0	0	0	2	0
Bacteria;(1.0);Firmicutes;(1.0);Bacilli;(1.0);Lactobacillales;(0.55);Enterococcaceae;(0.54);Enterococcus;(0.42);Enterococcus mundtii QU 25;(0.05);	Bacteria;Firmicutes;Bacilli;Lactobacillales;Enterococcaceae;Enterococcus;Enterococcus durans	KC202800.1.1427	97.65	100	0	426	M01945:95:000000000-BK4YK:1:2106:12979:19487	TAGGGAATCTTCGGCAATGGACGAAAGTCTGACCGAGCAACGCCGCGTGAGTGAAGAAGGTTTTCGGATCGTAAAACTCTGTTGTTAGAGAAGAACAAGGGTGAGAGTAACTGTTCACCCCTTGACGGTATCTAACCAGAAAGCCACGGCTAACTACGTGCCAGCAGCCGCGGTAATACGTAGGTGGCAAGCGTTATCCGGAATTATTGGGCGTAAAGCGCGCGCAGGTGGTTTCTTAAGTCTGATGTGAAAGCCCACGGCTCAACCGTGGAGGGTCATTGGAAACTGGGAGACTTGAGTGCAGAAGAGGAAAGTGGAATTCCATGTGTAGCGGTGAAATGCGTAGAGATATGGAGGAACACCAGTGGCGAAGGCGACTTTCTGGTCTGTAACTGACAC…	Cluster_116	2524	0	0	0	0	0	0	0	0	0	0	0	0	0	0	0	0	0	0	0	0	0	0	0	0	0	0	0	0	0	0	0	0	0	0	0	0	0	0	0
Bacteria;(1.0);Proteobacteria;(1.0);Gammaproteobacteria;(1.0);Xanthomonadales;(1.0);Xanthomonadaceae;(1.0);Stenotrophomonas;(1.0);Stenotrophomonas rhizophila;(1.0);	Bacteria;Proteobacteria;Gammaproteobacteria;Xanthomonadales;Xanthomonadaceae;Stenotrophomonas;Multi-affiliation	multi-subject	100	100	0	426	M02944:147:000000000-AUVRY:1:1110:4037:15251	TGGGGAATATTGGACAATGGGCGCAAGCCTGATCCAGCCATACCGCGTGGGTGAAGAAGGCCTTCGGGTTGTAAAGCCCTTTTGTTGGGAAAGAAAAGCAGTCGATTAATACTCGGTTGTTCTGACGGTACCCAAAGAATAAGCACCGGCTAACTTCGTGCCAGCAGCCGCGGTAATACGAAGGGTGCAAGCGTTACTCGGAATTACTGGGCGTAAAGCGTGCGTAGGTGGTTGTTTAAGTCTGTTGTGAAAGCCCTGGGCTCAACCTGGGAATTGCAGTGGATACTGGGCGACTAGAGTGTGGTAGAGGGTAGTGGAATTCCCGGTGTAGCAGTGAAATGCGTAGAGATCGGGAGGAACATCCATGGCGAAGGCAGCTACCTGGACCAACACTGACAC…	Cluster_117	2771	0	0	0	0	0	0	0	0	0	0	0	0	0	1	0	0	0	0	0	356	211	0	1	0	0	2	39	1	3	0	0	0	0	2	0	1	386	204	5
Bacteria;(1.0);Firmicutes;(1.0);Bacilli;(1.0);Lactobacillales;(0.99);Enterococcaceae;(0.99);Enterococcus;(0.96);Enterococcus mundtii ATCC 882;(0.66);	Bacteria;Firmicutes;Bacilli;Lactobacillales;Enterococcaceae;Enterococcus;Enterococcus durans	KC202800.1.1427	99.06	100	0	426	M01945:95:000000000-BK4YK:1:1102:7112:3581	TAGGGAATCTTCGGCAATGGACGAAAGTCTGACCGAGCAACGCCGCGTGAGTGAAGAAGGTTTTCGGATCGTAAAACTCTGTTGTTAGAGAAGAACAAGGGTGAGAGTAACTGTTCACCCCTTGACGGTATCTAACCAGAAAGCCACGGCTAACTACGTGCCAGCAGCCGCGGTAATACGTAGGTGGCAAGCGTTGTCCGGATTTATTGGGCGTAAAGCGAGCGCAGGCGGTTTCTTAAGTCTGATGTGAAAGCCCCCGGCTCAACCGGGGAGGGTCATTGGAAACTGGGAGACTTGAGTGCAGAAGAGGAAAGTGGAATTCCATGTGTAGCGGTGAAATGCGTAGAGATATGGAGGAACACCAGTGGCGAAGGCGACTTTCTGGTCTGTAACTGACAC…	Cluster_118	3191	0	0	0	0	0	0	0	0	0	0	0	0	0	0	0	0	0	0	0	0	0	0	0	0	0	0	0	0	0	0	0	0	0	0	0	0	0	0	0
Bacteria;(1.0);Proteobacteria;(1.0);Alphaproteobacteria;(1.0);Rhizobiales;(1.0);Rhizobiaceae;(1.0);Aminobacter;(0.97);Aminobacter sp.;(0.42);	Bacteria;Proteobacteria;Alphaproteobacteria;Rhizobiales;Rhizobiaceae;Aminobacter;Multi-affiliation	multi-subject	100	100	0	401	M02944:147:000000000-AUVRY:1:1102:8258:6777	TGGGGAATATTGGACAATGGGCGCAAGCCTGATCCAGCCATGCCGCGTGAGTGATGAAGGCCCTAGGGTTGTAAAGCTCTTTCACCGGTGAAGATAATGACGGTAACCGGAGAAGAAGCCCCGGCTAACTTCGTGCCAGCAGCCGCGGTAATACGAAGGGGGCTAGCGTTGTTCGGAATTACTGGGCGTAAAGCGCACGTAGGCGGATTGTTAAGTTAGGGGTGAAATCCCAGGGCTCAACCCTGGAACTGCCTTTAATACTGGCAATCTCGAGTCCGAGAGAGGTGAGTGGAATTCCGAGTGTAGAGGTGAAATTCGTAGATATTCGGAGGAACACCAGTGGCGAAGGCGGCTCACTGGCTCGGTACTGACGCTGAGGTGCGAAAGCGTGGGGAGCAA…	Cluster_119	2439	0	1	0	0	0	0	294	255	266	259	195	198	9	4	1	1	5	3	13	35	35	9	14	4	9	0	0	0	0	1	0	0	0	1	0	0	33	42	0
Bacteria;(1.0);Proteobacteria;(1.0);Gammaproteobacteria;(1.0);Betaproteobacteriales;(1.0);Burkholderiaceae;(1.0);Alcaligenes;(0.79);Alcaligenes pakistanensis;(0.62);	Bacteria;Proteobacteria;Gammaproteobacteria;Betaproteobacteriales;Burkholderiaceae;Multi-affiliation;Multi-affiliation	multi-subject	multi-identity	100	0	multi-alignment-lg	M02944:147:000000000-AUVRY:1:2106:23534:14605	TGGGGAATTTTGGACAATGGGGGAAACCCTGATCCAGCCATCCCGCGTGTATGATGAAGGCCTTCGGGTTGTAAAGTACTTTTGGCAGAGAAGAAAAGGTACCTCCTAATACGAGGTACTGCTGACGGTATCTGCAGAATAAGCACCGGCTAACTACGTGCCAGCAGCCGCGGTAATACGTAGGGTGCAAGCGTTAATCGGAATTACTGGGCGTAAAGCGTGCGCAGGCGGTTTTGTAAGTCTGATGTGAAATCCCCGGGCTCAACCTGGGAACTGCATTGGAGACTGCAAGGCTAGAGTGTGTCAGAGGGGGGTAGAATTCCACGTGTAGCAGTGAAATGCGTAGAGATGTGGAGGAATACCGATGGCGAAGGCAGCCCCCTGGGATAACACTGACGC…	Cluster_120	1842	0	1	0	2	0	0	0	2	0	0	0	0	0	0	0	0	0	0	0	0	0	0	0	0	0	0	0	0	1	0	0	0	0	0	0	0	0	0	0
Bacteria;(1.0);Proteobacteria;(1.0);Gammaproteobacteria;(1.0);Betaproteobacteriales;(1.0);Burkholderiaceae;(1.0);Undibacterium;(1.0);Undibacterium oligocarboniphilum;(0.83);	Bacteria;Proteobacteria;Gammaproteobacteria;Betaproteobacteriales;Burkholderiaceae;Undibacterium;Multi-affiliation	multi-subject	99.06	100	0	426	M02944:147:000000000-AUVRY:1:2113:17923:18878	TGGGGAATATTGGACAATGGGCGAAAGCCTGATCCAGCAATGCCGCGTGAGTGAAGAAGGCCCTCGGGTTGTAAAGCTCTTTTGTCAGGGAAGAAACGGAGTTCTCTAATATAGGATTCTAATGACGGTACCTGAAGAATAAGCACCGGCTAACTACGTGCCAGCAGCCGCGGTAATACGTAGGGTGCAAGCGTTAATCGGAATTACTGGGCGTAAAGCGTGCGCAGGCGGTTTTGTAAGTCTGATGTGAAATCCCCGGGCTCAACCTGGGAACTGCATTGGAGACTGCAAGGCTAGAGTGTGTCAGAGGGGGGTAGAATTCCACGTGTAGCAGTGAAATGCGTAGAGATGTGGAGGAATACCGATGGCGAAGGCAGCCCCCTGGGATAACACTGACGC…	Cluster_121	2700	0	0	0	0	0	0	0	0	0	0	0	0	0	0	0	0	0	1	0	0	0	0	0	0	0	0	0	1	0	0	0	0	0	0	0	0	0	0	0
Bacteria;(1.0);Proteobacteria;(1.0);Gammaproteobacteria;(1.0);Betaproteobacteriales;(1.0);Burkholderiaceae;(1.0);Delftia;(1.0);Delftia tsuruhatensis;(0.89);	Bacteria;Proteobacteria;Gammaproteobacteria;Betaproteobacteriales;Burkholderiaceae;Delftia;Multi-affiliation	multi-subject	100	100	0	426	M02944:147:000000000-AUVRY:1:2106:11902:20138	TGGGGAATTTTGGACAATGGGCGAAAGCCTGATCCAGCAATGCCGCGTGCAGGATGAAGGCCTTCGGGTTGTAAACTGCTTTTGTACGGAACGAAAAAGCTCCTTCTAATACAGGGGGCCCATGACGGTACCGTAAGAATAAGCACCGGCTAACTACGTGCCAGCAGCCGCGGTAATACGTAGGGTGCGAGCGTTAATCGGAATTACTGGGCGTAAAGCGTGCGCAGGCGGTTATGTAAGACAGATGTGAAATCCCCGGGCTCAACCTGGGAACTGCATTTGTGACTGCATGGCTAGAGTACGGTAGAGGGGGATGGAATTCCGCGTGTAGCAGTGAAATGCGTAGATATGCGGAGGAACACCGATGGCGAAGGCAATCCCCTGGACCTGTACTGACGC…	Cluster_122	1117	3	3	78	2	1	0	6	5	1	3	1	3	24	23	23	26	31	0	0	0	0	1	0	1	0	229	145	116	109	0	0	1	3	2	0	0	0	0	0
Bacteria;(1.0);Proteobacteria;(1.0);Gammaproteobacteria;(1.0);Pseudomonadales;(1.0);Pseudomonadaceae;(1.0);Pseudomonas;(1.0);Pseudomonas brenneri;(0.9);	Bacteria;Proteobacteria;Gammaproteobacteria;Pseudomonadales;Pseudomonadaceae;Pseudomonas;Multi-affiliation	multi-subject	100	100	0	426	M02944:147:000000000-AUVRY:1:2114:11702:15471	TGGGGAATATTGGACAATGGGCGAAAGCCTGATCCAGCCATGCCGCGTGTGTGAAGAAGGTCTTCGGATTGTAAAGCACTTTAAGTTGGGAGGAAGGGCAGTAAATTAATACTTTGCTGTTTTGACGTTACCGACAGAATAAGCACCGGCTAACTCTGTGCCAGCAGCCGCGGTAATACAGAGGGTGCAAGCGTTAATCGGAATTACTGGGCGTAAAGCGCGCGTAGGTGGTTAGTTAAGTTGGATGTGAAATCCCCGGGCTCAACCTGGGAACTGCATTCAAAACTGACTGACTAGAGTATGGTAGAGGGTGGTGGAATTTCCTGTGTAGCGGTGAAATGCGTAGATATAGGAAGGAACACCAGTGGCGAAGGCGACCACCTGGACTGATACTGACAC…	Cluster_125	1710	0	0	0	1	0	0	0	0	0	0	0	0	0	0	1	0	0	0	0	445	509	0	0	0	0	5	4	9	36	0	0	5	0	3	0	0	363	254	0
Bacteria;(1.0);Proteobacteria;(1.0);Gammaproteobacteria;(1.0);Xanthomonadales;(1.0);Xanthomonadaceae;(1.0);Luteimonas;(0.52);unknown species;(0.42);	Bacteria;Proteobacteria;Gammaproteobacteria;Xanthomonadales;Xanthomonadaceae;Luteimonas;Multi-affiliation	multi-subject	multi-identity	100	0	multi-alignment-lg	M02944:147:000000000-AUVRY:1:1102:10791:8686	TGGGGAATATTGGACAATGGGCGCAAGCCTGATCCAGCCATGCCGCGTGTGTGAAGAAGGCCTTCGGGTTGTAAAGCACTTTTGTTGGGAAAGAAAAGCCATGGGTTAATACCCTGTGGTTCTGACGGTACCCAAAGAATAAGCACCGGCTAACTTCGTGCCAGCAGCCGCGGTAATACGAAGGGTGCAAGCGTTACTCGGAATTACTGGGCGTAAAGCGTGCGTAGGTGGTTTGTTAAGTCTGATGTGAAAGCCCTGGGCTCAACCTGGGAATTGCATTGGATACTGGCAGGCTAGAGTGCGGTAGAGGATGGCGGAATTCCCGGTGTAGCAGTGAAATGCGTAGAGATCGGGAGGAACATCCGTGGCGAAGGCGGCCATCTGGACCAGCACTGACAC…	Cluster_126	1737	0	0	0	0	0	0	0	0	0	0	0	0	0	0	0	0	0	0	0	0	1	0	0	0	0	0	0	0	0	0	0	0	0	0	0	0	0	1	2
Bacteria;(1.0);Proteobacteria;(0.99);Gammaproteobacteria;(0.99);Pseudomonadales;(0.76);Pseudomonadaceae;(0.76);Pseudomonas;(0.76);bromate-reducing bacterium WC21;(0.56);	Bacteria;Proteobacteria;Gammaproteobacteria;Pseudomonadales;Pseudomonadaceae;Pseudomonas;unknown species	EU777664.1.1396	96.24	100	0	426	M02944:147:000000000-AUVRY:1:1104:14136:22545	TGGGGAATATTGCACAATGGGCGCAAGCCTGATGCAGCCATGCCGCGTGTATGAAGAAGGCCTTCGGGTTGTAAAGTACTTTCAGCGGGGAGGAAGGCAACAGCGTAAATAGCGCTGTTGATTGACGTTACCCGCAGAAGAAGCACCGGCTAACTCCGTGCCAGCAGCCGCGGTAATACGGAGGGTGCAAGCGTTAATCGGAATTACTGGGCGTAAAGCGCGCGTAGGTGGTTTGTTAAGTTGGATGTGAAAGCCCCGGGCTCAACCTGGGAACTGCATCCAAAACTGGCAAGCTAGAGTATGGTAGAGGGTGGTGGAATTTCCTGTGTAGCGGTGAAATGCGTAGATATAGGAAGGAACACCAGTGGCGAAGGCGACCACCTGGACTGATACTGACAC…	Cluster_127	2551	0	0	0	0	0	0	0	0	0	0	0	0	0	0	0	0	0	0	0	0	0	0	0	0	0	7	3	0	3	0	0	0	0	0	0	0	0	0	0
Bacteria;(1.0);Proteobacteria;(1.0);Gammaproteobacteria;(1.0);Betaproteobacteriales;(1.0);Burkholderiaceae;(1.0);Alcaligenes;(1.0);Bordetella sp.;(0.24);	Bacteria;Proteobacteria;Gammaproteobacteria;Betaproteobacteriales;Burkholderiaceae;Alcaligenes;Multi-affiliation	multi-subject	97.89	100	0	426	M02944:147:000000000-AUVRY:1:1101:21963:15542	TGGGGAATTTTGGACAATGGGGGAAACCCTGATCCAGCCATCCCGCGTGTATGATGAAGGCCTTCGGGTTGTAAAGTACTTTTGGCAGAGAAGAAAAGGTACCTCCTAATACGAGGTACTGCTGACGGTATCTGCAGAATAAGCACCGGCTAACTACGTGCCAGCAGCCGCGGTAATACGTAGGGTGCAAGCGTTAATCGGAATTACTGGGCGTAAAGCGTGTGTAGGCGGTTCGGAAAGAAAGATGTGAAATCCCAGGGCTCAACCTTGGAACTGCATTTTTAACTGCCGAGCTAGAGTATGTCAGAGGGGGGTAGAATTCCACGTGTAGCAGTGAAATGCGTAGATATGTGGAGGAATACCGGTGGCGAAGGCGGCCCCCTGGACAAAGACTGACGC…	Cluster_128	2188	43	131	0	2	0	0	7	16	10	25	10	13	0	0	0	0	0	0	0	0	1	0	0	0	0	3	6	2	2	49	46	84	44	70	72	9	0	1	1
Bacteria;(1.0);Bacteroidetes;(1.0);Bacteroidia;(1.0);Chitinophagales;(1.0);Chitinophagaceae;(1.0);Asinibacterium;(1.0);unknown species;(1.0);	Bacteria;Bacteroidetes;Bacteroidia;Chitinophagales;Chitinophagaceae;Asinibacterium;unknown species	multi-subject	100	100	0	421	M02944:147:000000000-AUVRY:1:1109:20415:10523	TAAGGAATATTGGTCAATGGACGCAAGTCTGAACCAGCCATGCCGCGTGAAGGATGAAGGTCCTCTGGATTGTAAACTTCTTTTATAGGGGGCGAAAAAAGGGAAATCTTTCTCACTTGACAGTACCCTATGAATAAGCACCGGCTAACTCCGTGCCAGCAGCCGCGGTAATACGGAGGGTGCAAGCGTTATCCGGATTCACTGGGTTTAAAGGGTGCGTAGGCGGGCGTATAAGTCAGTGGTGAAATCCTGGAGCTTAACTCCAGAACTGCCATTGATACTATATGTCTTGAATATGGTGGAGGTAAGCGGAATATGTCATGTAGCGGTGAAATGCATAGATATGACATAGAACACCTATTGCGAAGGCAGCTTACTACGCCTATATTGACGCTGAGG…	Cluster_129	1533	0	0	0	0	0	0	0	0	0	0	0	0	0	0	0	0	0	0	0	0	0	0	0	0	0	0	0	0	0	0	0	0	0	0	0	0	0	0	0
Bacteria;(1.0);Proteobacteria;(1.0);Gammaproteobacteria;(1.0);Betaproteobacteriales;(1.0);Burkholderiaceae;(1.0);Alcaligenes;(1.0);unknown species;(0.5);	Bacteria;Proteobacteria;Gammaproteobacteria;Betaproteobacteriales;Burkholderiaceae;Alcaligenes;Multi-affiliation	multi-subject	99.06	100	0	426	M02944:147:000000000-AUVRY:1:1102:16917:7472	TGGGGAATATTGGACAATGGGCGCAAGCCTGATCCAGCCATCCCGCGTGTATGATGAAGGCCTTCGGGTTGTAAAGTACTTTTGGCAGAGAAGAAAAGGTACCTCCTAATACGAGGTACTGCTGACGGTATCTGCAGAATAAGCACCGGCTAACTACGTGCCAGCAGCCGCGGTAATACGTAGGGTGCAAGCGTTAATCGGAATTACTGGGCGTAAAGCGTGTGTAGGCGGTTCGGAAAGAAAGATGTGAAATCCCAGGGCTCAACCTTGGAACTGCATTTTTAACTGCCGAGCTAGAGTATGTCAGAGGGGGGTAGAATTCCACGTGTAGCAGTGAAATGCGTAGATATGTGGAGGAATACCGATGGCGAAGGCAGCCCCCTGGGATAATACTGACGC…	Cluster_131	1876	53	95	2	0	1	0	7	14	11	26	5	8	0	0	0	0	0	0	0	0	2	0	0	0	0	4	3	7	7	113	56	121	52	137	79	3	2	0	0
Bacteria;(1.0);Bacteroidetes;(1.0);Bacteroidia;(1.0);Sphingobacteriales;(1.0);Sphingobacteriaceae;(1.0);Sphingobacterium;(1.0);Sphingobacterium sp.;(0.68);	Bacteria;Bacteroidetes;Bacteroidia;Sphingobacteriales;Sphingobacteriaceae;Sphingobacterium;Sphingobacterium sp.	KX129934.1.1519	100	100	0	421	M02944:147:000000000-AUVRY:1:1109:10128:24049	TAAGGAATATTGGTCAATGGGCGGAAGCCTGAACCAGCCATGCCGCGTGCAGGATGACTGCCCTATGGGTTGTAAACTGCTTTTGTACGGGAATAAACCCCTCTACGTGTAGAGGGCTGAATGTACCGTAAGAATAAGGATCGGCTAACTCCGTGCCAGCAGCCGCGGTAATACGGAGGATCCGAGCGTTATCCGGATTTATTGGGTTTAAAGGGTGCGTAGGCGGCCTTATAAGTCAGGGGTGAAATACGGCAGCTCAACTGTCGCAGTGCCTTTGATACTGTAGGGCTTGAATCTATTTGAAGTGGGCGGAATAAGACAAGTAGCGGTGAAATGCATAGATATGTCTTAGAACTCCGATTGCGAAGGCAGCTCACTAAGTTAGTATTGACGCTGATG…	Cluster_132	914	0	0	0	1	0	0	0	0	0	0	0	0	0	0	0	0	0	0	0	7	9	0	0	0	0	0	0	1	0	0	0	0	0	0	0	0	4	3	2
Bacteria;(1.0);Proteobacteria;(1.0);Gammaproteobacteria;(1.0);Betaproteobacteriales;(1.0);Burkholderiaceae;(1.0);Variovorax;(1.0);Variovorax sp.;(0.58);	Bacteria;Proteobacteria;Gammaproteobacteria;Betaproteobacteriales;Burkholderiaceae;Variovorax;Multi-affiliation	multi-subject	100	100	0	426	M02944:147:000000000-AUVRY:1:1106:12286:16166	TGGGGAATTTTGGACAATGGGCGAAAGCCTGATCCAGCCATGCCGCGTGCAGGATGAAGGCCTTCGGGTTGTAAACTGCTTTTGTACGGAACGAAACGGTCTTTTCTAATACAGAAGGCTAATGACGGTACCGTAAGAATAAGCACCGGCTAACTACGTGCCAGCAGCCGCGGTAATACGTAGGGTGCAAGCGTTAATCGGAATTACTGGGCGTAAAGCGTGCGCAGGCGGTTATGTAAGACAGTTGTGAAATCCCCGGGCTCAACCTGGGAACTGCATCTGTGACTGCATAGCTAGAGTACGGTAGAGGGGGATGGAATTCCGCGTGTAGCAGTGAAATGCGTAGATATGCGGAGGAACACCGATGGCGAAGGCAATCCCCTGGACCTGTACTGACGC…	Cluster_134	1762	0	0	4	0	0	0	91	52	218	103	188	128	0	0	0	0	0	0	0	78	59	0	1	1	1	7	1	9	6	0	0	1	0	7	1	2	63	60	0
Bacteria;(1.0);Proteobacteria;(1.0);Alphaproteobacteria;(1.0);Caulobacterales;(1.0);Caulobacteraceae;(1.0);Brevundimonas;(1.0);Brevundimonas mediterranea;(0.88);	Bacteria;Proteobacteria;Alphaproteobacteria;Caulobacterales;Caulobacteraceae;Brevundimonas;Multi-affiliation	multi-subject	100	100	0	401	M02944:147:000000000-AUVRY:1:2108:16760:28440	TGGGGAATCTTGCGCAATGGGCGAAAGCCTGACGCAGCCATGCCGCGTGAATGATGAAGGTCTTAGGATTGTAAAATTCTTTCAGTAGGGACGATAATGACGGTACCTACAGAAGAAGCCCCGGCTAACTTCGTGCCAGCAGCCGCGGTAATACGAAGGGGGCTAGCGTTGCTCGGAATTACTGGGCGTAAAGGGAGCGTAGGCGGACATTTAAGTCAGGGGTGAAATCCCGGGGCTCAACCTCGGAATTGCCTTTGATACTGGGTGTCTTGAGTGTGAGAGAGGTATGTGGAACTCCGAGTGTAGAGGTGAAATTCGTAGATATTCGGAAGAACACCAGTGGCGAAGGCGACATACTGGCTCATTACTGACGCTGAGGCTCGAAAGCGTGGGGAGCAA…	Cluster_135	1585	3	4	105	151	535	214	62	24	37	33	41	25	11	8	12	4	13	0	0	7	0	0	0	0	0	0	0	0	0	0	1	1	0	4	0	0	0	0	0
Bacteria;(1.0);Proteobacteria;(1.0);Alphaproteobacteria;(1.0);Rhizobiales;(1.0);Beijerinckiaceae;(1.0);Bosea;(1.0);Bosea sp.;(1.0);	Bacteria;Proteobacteria;Alphaproteobacteria;Rhizobiales;Beijerinckiaceae;Bosea;Multi-affiliation	multi-subject	100	100	0	401	M02944:147:000000000-AUVRY:1:1109:15833:10248	TGGGGAATATTGGACAATGGGCGCAAGCCTGATCCAGCCATGCCGCGTGAGTGATGAAGGCCTTAGGGTTGTAAAGCTCTTTTGTCCGGGAAGATAATGACTGTACCGGAAGAATAAGCCCCGGCTAACTTCGTGCCAGCAGCCGCGGTAATACGAAGGGGGCTAGCGTTGCTCGGAATCACTGGGCGTAAAGGGCGCGTAGGCGGACTCTTAAGTCGGGGGTGAAAGCCCAGGGCTCAACCCTGGAATTGCCTTCGATACTGAGAGTCTTGAGTTCGGAAGAGGTTGGTGGAACTGCGAGTGTAGAGGTGAAATTCGTAGATATTCGCAAGAACACCAGTGGCGAAGGCGGCCAACTGGTCCGATACTGACGCTGAGGCGCGAAAGCGTGGGGAGCAA…	Cluster_136	1565	4	1	15	128	2	116	13	18	15	21	5	16	0	4	2	3	4	0	1	14	11	0	0	2	0	7	15	8	7	0	0	0	0	0	0	0	10	13	0
Bacteria;(1.0);Proteobacteria;(1.0);Alphaproteobacteria;(1.0);Sphingomonadales;(1.0);Sphingomonadaceae;(1.0);Sphingopyxis;(1.0);Sphingopyxis macrogoltabida;(0.49);	Bacteria;Proteobacteria;Alphaproteobacteria;Sphingomonadales;Sphingomonadaceae;Sphingopyxis;Multi-affiliation	multi-subject	100	100	0	401	M02944:147:000000000-AUVRY:1:1109:13777:20417	TGGGGAATATTGGACAATGGGCGAAAGCCTGATCCAGCAATGCCGCGTGAGTGATGAAGGCCCTAGGGTTGTAAAGCTCTTTTACCCGGGATGATAATGACAGTACCGGGAGAATAAGCTCCGGCTAACTTCGTGCCAGCAGCCGCGGTAATACGAGGGGAGCTAGCGTTGTTCGGAATTACTGGGCGTAAAGCGCGCGTAGGCGGTTTTTTAAGTCAGAGGTGAAAGCCCGGGGCTCAACCCCGGAATTGCCTTTGAAACTGGAAAACTAGAATCTTGGAGAGGTCAGTGGAATTCCGAGTGTAGAGGTGAAATTCGTAGATATTCGGAAGAACACCAGTGGCGAAGGCGACTGACTGGACAAGTATTGACGCTGAGGTGCGAAAGCGTGGGGAGCAA…	Cluster_137	777	2	0	9	6	10	7	3	0	1	0	0	8	57	39	49	50	48	6	8	0	0	8	7	5	2	0	0	0	0	1	3	2	4	2	0	0	0	0	0
Bacteria;(1.0);Proteobacteria;(1.0);Gammaproteobacteria;(1.0);Enterobacteriales;(1.0);Enterobacteriaceae;(1.0);Xenorhabdus;(0.58);Xenorhabdus nematophila;(0.33);	Bacteria;Proteobacteria;Gammaproteobacteria;Enterobacteriales;Enterobacteriaceae;Xenorhabdus;Xenorhabdus nematophila	X82251.1.1497	98.13	100	0	427	M02944:147:000000000-AUVRY:1:2102:15035:9005	TGGGGAATATTGCACAATGGGCGCAAGCCTGATGCAGCCATGCCGCGTGTATGAAGAAGGCCTTCGGGTTGTAAAGTACTTTCAGCGGGGAGGAAGGGTTTAGCCTGAAGAGGGCTGGACTTTGACGTTACCCGCAGAAGAAGCACCGGCTAACTCCGTGCCAGCAGCCGCGGTAATACGGAGGGTGCAAGCGTTAATCGGAATTACTGGGCGTAAAGCGCACGCAGGCGGTCAATTAAGTTGGATGTGAAATCCCCGGGCTTAACCCGGGAACGGCATCCAAGACTGGTTGGCTAGAGTCTCGTAGAGGGGGGTAGAATTCCACGTGTAGCGGTGAAATGCGTAGAGATGTGGAGGAATACCGGTGGCGAAGGCGGCCCCCTGGACGAAGACTGACGC…	Cluster_138	24	0	0	0	0	0	0	0	0	0	0	0	0	0	0	0	0	0	0	0	0	0	0	0	0	1	0	0	0	0	0	0	0	0	0	0	0	0	0	1
Bacteria;(1.0);Proteobacteria;(1.0);Gammaproteobacteria;(1.0);Betaproteobacteriales;(1.0);Burkholderiaceae;(1.0);Cupriavidus;(1.0);Cupriavidus metallidurans;(0.98);	Bacteria;Proteobacteria;Gammaproteobacteria;Betaproteobacteriales;Burkholderiaceae;Cupriavidus;Multi-affiliation	multi-subject	100	100	0	426	M02944:147:000000000-AUVRY:1:1102:17871:6382	TGGGGAATTTTGGACAATGGGGGCAACCCTGATCCAGCAATGCCGCGTGTGTGAAGAAGGCCTTCGGGTTGTAAAGCACTTTTGTCCGGAAAGAAATCGCGCTGGTTAATACCTGGCGTGGATGACGGTACCGGAAGAATAAGCACCGGCTAACTACGTGCCAGCAGCCGCGGTAATACGTAGGGTGCGAGCGTTAATCGGAATTACTGGGCGTAAAGCGTGCGCAGGCGGTTTTGTAAGACAGGCGTGAAATCCCCGGGCTTAACCTGGGAATTGCGCTTGTGACTGCAAGGCTAGAGTGCGTCAGAGGGGGGTAGAATTCCACGTGTAGCAGTGAAATGCGTAGAGATGTGGAGGAATACCGATGGCGAAGGCAGCCCCCTGGGACGTGACTGACGC…	Cluster_139	1537	0	0	0	0	0	0	0	0	0	0	0	0	0	0	0	0	0	0	0	0	0	0	0	0	0	0	0	0	0	7	0	0	0	0	0	0	0	0	1
Bacteria;(1.0);Bacteroidetes;(1.0);Bacteroidia;(1.0);Sphingobacteriales;(1.0);Sphingobacteriaceae;(1.0);Sphingobacterium;(1.0);Sphingobacterium faecium;(1.0);	Bacteria;Bacteroidetes;Bacteroidia;Sphingobacteriales;Sphingobacteriaceae;Sphingobacterium;Multi-affiliation	multi-subject	100	100	0	421	M02944:147:000000000-AUVRY:1:1106:20259:16492	TAAGGAATATTGGTCAATGGAGGCAACTCTGAACCAGCCATGCCGCGTGCAGGATGACTGCCCTATGGGTTGTAAACTGCTTTTGTCAGGGAATAAACCTTTCTACGTGTAGAAAGCTGAATGTACCTGAAGAATAAGGATCGGCTAACTCCGTGCCAGCAGCCGCGGTAATACGGAGGATCCAAGCGTTATCCGGATTTATTGGGTTTAAAGGGTGCGTAGGCGGTCCTATAAGTCAGTGGTGAAAGACGGCAGCTTAACTGTCGCAGTGCCTTTGATACTGTAGGACTTGAATCTATTTGAAGTGGGCGGAATAAGACAAGTAGCGGTGAAATGCATAGATATGTCTTAGAACTCCGATTGCGAAGGCAGCTCACTAAGTTAGTATTGACGCTGATG…	Cluster_140	1214	1	0	2	0	0	0	22	35	20	7	23	8	3	0	0	0	0	0	0	0	0	1	0	0	1	29	36	11	28	0	0	0	0	0	0	0	0	0	0
Bacteria;(1.0);Proteobacteria;(1.0);Gammaproteobacteria;(1.0);Betaproteobacteriales;(1.0);Burkholderiaceae;(1.0);Alcaligenes;(0.49);Bordetella sp.;(0.18);	Bacteria;Proteobacteria;Gammaproteobacteria;Betaproteobacteriales;Burkholderiaceae;Pigmentiphaga;unknown species	KX507893.1.1492	95.08	100	0	427	M02944:147:000000000-AUVRY:1:1113:12561:2972	TGGGGAATTTTGGACAATGGGGGCAACCCTGATCCAGCAATGCCGCGTGAGTGAAGAAGGCCCTCGGGTTGTAAAGCTCTTTTGTCAGGGAAGAAACGGAGTTCTCTAATATAGGATTCTAATGACGGTACCTGAAGAATAAGCACCGGCTAACTACGTGCCAGCAGCCGCGGTAATACGTAGGGTGCAAGCGTTAATCGGAATTACTGGGCGTAAAGCGTGTGTAGGCGGTTCGGAAAGAAAGATGTGAAATCCCAGGGCTCAACCTTGGAACTGCATTTTTAACTGCCGAGCTAGAGTATGTCAGAGGGGGGTAGAATTCCACGTGTAGCAGTGAAATGCGTAGATATGTGGAGGAATACCGATGGCGAAGGCAGCCCCCTGGGATAATACTGACGC…	Cluster_142	1597	0	1	0	1	0	0	0	0	0	0	0	0	0	0	0	0	0	0	0	0	0	0	0	0	0	0	0	0	0	0	0	0	0	0	0	0	0	0	0
Bacteria;(1.0);Proteobacteria;(1.0);Gammaproteobacteria;(1.0);Xanthomonadales;(1.0);Xanthomonadaceae;(1.0);Stenotrophomonas;(1.0);Stenotrophomonas maltophilia R551-3;(0.89);	Bacteria;Proteobacteria;Gammaproteobacteria;Xanthomonadales;Xanthomonadaceae;Stenotrophomonas;Multi-affiliation	multi-subject	99.06	100	0	426	M02944:147:000000000-AUVRY:1:1102:12986:9121	TGGGGAATTTTGGACAATGGGGGAAACCCTGATCCAGCCATACCGCGTGGGTGAAGAAGGCCTTCGGGTTGTAAAGCCCTTTTGTTGGGAAAGAAATCCAGCTGGTTAATACCCGGTTGGGATGACGGTACCCAAAGAATAAGCACCGGCTAACTTCGTGCCAGCAGCCGCGGTAATACGAAGGGTGCAAGCGTTACTCGGAATTACTGGGCGTAAAGCGTGCGTAGGTGGTCGTTTAAGTCTGTTGTGAAAGCCCTGGGCTCAACCTGGGAACTGCAGTGGAAACTGGACGACTAGAGTGTGGTAGAGGGTAGCGGAATTCCTGGTGTAGCAGTGAAATGCGTAGAGATCAGGAGGAACATCCATGGCGAAGGCAGCTACCTGGACCAACACTGACAC…	Cluster_143	1018	28	43	0	0	0	0	4	5	9	7	8	7	0	1	0	0	0	0	0	0	0	0	0	0	0	0	3	0	0	111	63	130	77	136	113	0	0	0	0
Bacteria;(1.0);Actinobacteria;(1.0);Actinobacteria;(1.0);Frankiales;(1.0);Geodermatophilaceae;(1.0);Blastococcus;(1.0);Blastococcus sp.;(0.74);	Bacteria;Actinobacteria;Actinobacteria;Frankiales;Geodermatophilaceae;Blastococcus;Multi-affiliation	multi-subject	99.75	100	0	406	M01945:95:000000000-BK4YK:1:2109:15545:22520	TGGGGAATATTGCGCAATGGGCGAAAGCCTGACGCAGCGACGCCGCGTGGGGGATGACGGCCTTCGGGTTGTAAACCTCTTTCAGCAGGGACGAAGCGAAAGTGACGGTACCTGCAGAAGAAGCACCGGCCAACTACGTGCCAGCAGCCGCGGTAATACGTAGGGTGCAAGCGTTGTCCGGAATTATTGGGCGTAAAGAGCTCGTAGGCGGTTCGTCGCGTCGGCTGTGAAAACCTGAGGCTCAACCTCAGGCCTGCAGTCGATACGGGCGGACTTGAGTACTGCAGGGGAGACTGGAATTCCTGGTGTAGCGGTGAAATGCGCAGATATCAGGAGGAACACCGGTGGCGAAGGCGGGTCTCTGGGCAGTAACTGACGCTGAGGAGCGAAAGCGTGGGG…	Cluster_144	1363	0	0	0	0	0	0	0	0	0	0	0	0	0	0	0	0	0	0	0	0	0	0	0	0	0	0	0	0	0	0	0	0	0	0	0	0	0	0	0
Bacteria;(1.0);Firmicutes;(1.0);Bacilli;(1.0);Bacillales;(0.84);Bacillaceae;(0.84);Bacillus;(0.59);Rhizobium sp.;(0.19);	Bacteria;Firmicutes;Bacilli;Bacillales;Bacillaceae;Bacillus;Multi-affiliation	multi-subject	97.18	100	0	426	M01945:95:000000000-BK4YK:1:1102:12407:3937	TAGGGAATCTTCCGCAATGGACGAAAGTCTGACGGAGCAACGCCGCGTGAACGAAGAAGGCCTTCGGGTCGTAAAGTTCTGTTGTTAGGGAAGAACAAGTACCAGAGTAACTGCTGGTACCTTGACGGTACCTAACCAGAAAGCCACGGCTAACTACGTGCCAGCAGCCGCGGTAATACGTAGGTGGCAAGCGTTGTCCGGATTTATTGGGCGTAAAGCGAGCGCAGGCGGTTTCTTAAGTCTGATGTGAAAGCCCCCGGCTCAACCGGGGAGGGTCATTGGAAACTGGGAGACTTGAGTGCAGAAGAGGAGAGTGGAATTCCATGTGTAGCGGTGAAATGCGTAGATATATGGAGGAACACCAGTGGCGAAGGCGGCTCTCTGGTCTGTAACTGACGC…	Cluster_145	1490	0	0	0	0	0	0	0	0	0	0	0	0	0	0	0	0	0	0	0	0	0	0	0	0	0	0	0	0	0	0	0	0	0	0	0	0	0	0	0
Bacteria;(1.0);Proteobacteria;(1.0);Gammaproteobacteria;(1.0);Betaproteobacteriales;(1.0);Burkholderiaceae;(1.0);Pelomonas;(0.99);unknown species;(0.65);	Bacteria;Proteobacteria;Gammaproteobacteria;Betaproteobacteriales;Burkholderiaceae;Pelomonas;Multi-affiliation	multi-subject	100	100	0	426	M02944:147:000000000-AUVRY:1:1104:21700:16974	TGGGGAATTTTGGACAATGGGCGCAAGCCTGATCCAGCCATGCCGCGTGCGGGAAGAAGGCCTTCGGGTTGTAAACCGCTTTTGTCAGGGAAGAAAAGGTTCTGGTTAATACCTGGGACTCATGACGGTACCTGAAGAATAAGCACCGGCTAACTACGTGCCAGCAGCCGCGGTAATACGTAGGGTGCAAGCGTTAATCGGAATTACTGGGCGTAAAGCGTGCGCAGGCGGTTATGCAAGACAGAGGTGAAATCCCCGGGCTCAACCTGGGAACTGCCTTTGTGACTGCATAGCTAGAGTACGGTAGAGGGGGATGGAATTCCGCGTGTAGCAGTGAAATGCGTAGATATGCGGAGGAACACCGATGGCGAAGGCAATCCCCTGGACCTGTACTGACGC…	Cluster_146	2195	0	0	0	0	0	0	0	0	0	0	0	0	0	0	0	0	0	0	0	0	0	0	0	0	0	0	0	0	0	0	0	0	0	0	0	0	0	0	0
Bacteria;(1.0);Proteobacteria;(1.0);Alphaproteobacteria;(0.98);Sphingomonadales;(0.98);Sphingomonadaceae;(0.98);Sphingomonas;(0.62);Sphingomonas alpina;(0.24);	Bacteria;Proteobacteria;Alphaproteobacteria;Sphingomonadales;Sphingomonadaceae;Sphingomonas;Sphingomonas sp.	JQ818204.1.1232	91.55	100	4e-159	426	M02944:147:000000000-AUVRY:1:2103:22338:19991	TGGGGAATTTTGGACAATGGGGGCAACCCTGATCCAGCAATGCCGCGTGAGTGAAGAAGGCCCTCGGGTTGTAAAGCTCTTTTGTCAGGGAAGAAACGGAGTTCTCTAATATAGGATTCTAATGACGGTACCTGAAGAATAAGCACCGGCTAACTACGTGCCAGCAGCCGCGGTAATACGGAGGGAGCTAGCGTTGTTCGGAATTACTGGGCGTAAAGCGCACGTAGGCGGCTTTGTAAGTTAGAGGTGAAAGCCTGGAGCTCAACTCCAGAATTGCCTTTAAGACTGCATCGCTTGAATCCAGGAGAGGTGAGTGGAATTCCGAGTGTAGAGGTGAAATTCGTAGATATTCGGAAGAACACCAGTGGCGAAGGCGGCTCACTGGACTGGTATTGACGC…	Cluster_147	2605	0	0	0	0	0	0	0	0	0	0	0	0	0	0	0	0	0	0	0	0	0	0	0	0	0	0	0	0	0	0	0	0	0	0	0	0	0	0	0
Bacteria;(1.0);Proteobacteria;(1.0);Alphaproteobacteria;(1.0);Rhizobiales;(1.0);Rhizobiaceae;(1.0);Ochrobactrum;(0.59);Ochrobactrum cytisi;(0.42);	Bacteria;Proteobacteria;Alphaproteobacteria;Rhizobiales;Rhizobiaceae;Multi-affiliation;Multi-affiliation	multi-subject	98.5	100	0	401	M02944:147:000000000-AUVRY:1:2106:23627:19339	TGGGGAATATTGGACAATGGGCGCAAGCCTGATCCAGCCATGCCGCGTGAGTGATGAAGGCCCTAGGGTTGTAAAGCTCTTTCACCGGTGAAGATAATGACGGTAACCGGAGAAGAAGCCCCGGCTAACTTCGTGCCAGCAGCCGCGGTAATACGAAGGGGGCTAGCGTTGTTCGGATTTACTGGGCGTAAAGCGCACGTAGGCGGACTTTTAAGTCAGGGGTGAAATCCCGGGGCTCAACCCCGGAACTGCCTTTGATACTGGAAGTCTTGAGTATGGTAGAGGTGAGTGGAATTCCGAGTGTAGAGGTGAAATTCGTAGATATTCGGAGGAACACCAGTGGCGAAGGCGGCCCCCTGGACGAAGACTGACGCTCAGGTGCGAAAGCGTGGGGAGCAA…	Cluster_149	1558	0	0	2	0	1	7	0	3	1	2	6	0	110	87	83	127	123	106	66	1	0	140	60	116	66	0	0	0	0	0	0	1	1	0	0	0	1	0	0
Bacteria;(1.0);Proteobacteria;(1.0);Gammaproteobacteria;(1.0);Betaproteobacteriales;(1.0);Burkholderiaceae;(1.0);Ralstonia;(0.98);unidentified marine bacterioplankton;(0.69);	Bacteria;Proteobacteria;Gammaproteobacteria;Betaproteobacteriales;Burkholderiaceae;Ralstonia;unknown species	FJ193258.1.1497	99.3	100	0	426	M02944:147:000000000-AUVRY:1:1112:16014:7917	TGGGGAATTTTGGACAATGGGGGCAACCCTGATCCAGCAATGCCGCGTGTGTGAAGAAGGCCTTCGGGTTGTAAAGCACTTTTGTCCGGAAAGAAATCGCACTTACTAATATTAGGTGTGGATGACGGTACCGGAAGAATAAGGACCGGCTAACTACGTGCCAGCAGCCGCGGTAATACGTAGGGTCCAAGCGTTAATCGGAATTACTGGGCGTAAAGCGTGCGCAGGCGGTTGTGCAAGACCGATGTGAAATCCCCGGGCTCAACCTGGGAACTGCATTGGAGACTGCAAGGCTAGAGTGTGTCAGAGGGGGGTAGAATTCCACGTGTAGCAGTGAAATGCGTAGAGATGTGGAGGAATACCGATGGCGAAGGCAGCCCCCTGGGATAACACTGACGC…	Cluster_150	1294	0	0	0	0	0	0	0	0	0	0	0	0	0	0	0	0	0	0	0	0	0	0	0	0	0	1	0	0	0	0	0	0	0	0	0	0	0	0	0
Bacteria;(1.0);Proteobacteria;(1.0);Gammaproteobacteria;(1.0);Betaproteobacteriales;(0.84);Burkholderiaceae;(0.84);Alcaligenes;(0.84);Bordetella sp.;(0.31);	Bacteria;Proteobacteria;Gammaproteobacteria;Multi-affiliation;Multi-affiliation;Multi-affiliation;Multi-affiliation	multi-subject	multi-identity	100	3e-161	multi-alignment-lg	M02944:147:000000000-AUVRY:1:1109:23753:9984	TGGGGAATATTGCACAATGGGCGCAAGCCTGATGCAGCCATGCCGCGTGTATGAAGAAGGCCTTCGGGTTGTAAAGTACTTTCAGCGGGGAGGAAGGCGTAAGTCTGAACAGGGCTTACGATTGACGTTACCCGCAGAAGAAGCACCGGCTAACTCCGTGCCAGCAGCCGCGGTAATACGGAGGGTGCAAGCGTTAATCGGAATTACTGGGCGTAAAGCGTGTGTAGGCGGTTCGGAAAGAAAGATGTGAAATCCCAGGGCTCAACCTTGGAACTGCATTTTTAACTGCCGAGCTAGAGTATGTCAGAGGGGGGTAGAATTCCACGTGTAGCAGTGAAATGCGTAGATATGTGGAGGAATACCGATGGCGAAGGCAGCCCCCTGGGATAATACTGACGC…	Cluster_151	1003	0	6	0	2	0	0	5	26	14	31	10	26	0	0	0	0	0	0	0	0	0	0	2	0	0	0	0	0	0	13	21	43	15	26	43	10	0	0	0
Bacteria;(1.0);Proteobacteria;(1.0);Gammaproteobacteria;(1.0);Betaproteobacteriales;(1.0);Burkholderiaceae;(1.0);Bordetella;(0.29);Bordetella avium 197N;(0.22);	Bacteria;Proteobacteria;Gammaproteobacteria;Betaproteobacteriales;Burkholderiaceae;Alcaligenes;Multi-affiliation	multi-subject	96.48	100	0	426	M02944:147:000000000-AUVRY:1:1110:22204:7787	TGGGGAATTTTGGACAATGGGGGAAACCCTGATCCAGCCATCCCGCGTGTATGATGAAGGCCTTCGGGTTGTAAAGTACTTTTGGCAGAGAAGAAAAGGTACCTCCTAATACGAGGTACTGCTGACGGTATCTGCAGAATAAGCACCGGCTAACTACGTGCCAGCAGCCGCGGTAATACGTAGGGTGCAAGCGTTAATCGGAATTACTGGGCGTAAAGCGTGCGCAGGCGGTTCGGAAAGAAAGATGTGAAATCCCAGAGCTTAACTTTGGAACTGCATTTTTAACTACCGAGCTAGAGTGTGTCAGAGGGAGGTGGAATTCCGCGTGTAGCAGTGAAATGCGTAGATATGCGGAGGAACACCGATGGCGAAGGCAGCCTCCTGGGATAACACTGACGC…	Cluster_152	1375	3	0	0	1	0	0	1	7	2	5	1	18	1	0	0	0	2	1	2	2	3	0	1	0	0	23	26	21	16	221	80	256	86	270	161	0	0	1	0
Bacteria;(1.0);Proteobacteria;(1.0);Gammaproteobacteria;(1.0);Pseudomonadales;(1.0);Moraxellaceae;(1.0);Acinetobacter;(1.0);Acinetobacter guillouiae;(0.64);	Bacteria;Proteobacteria;Gammaproteobacteria;Pseudomonadales;Moraxellaceae;Acinetobacter;Multi-affiliation	multi-subject	100	100	0	427	M02944:147:000000000-AUVRY:1:1106:6845:22421	TGGGGAATATTGGACAATGGGGGGAACCCTGATCCAGCCATGCCGCGTGTGTGAAGAAGGCCTTATGGTTGTAAAGCACTTTAAGCGAGGAGGAGGCTCTTCTAGTTAATACCTAGGATGAGTGGACGTTACTCGCAGAATAAGCACCGGCTAACTCTGTGCCAGCAGCCGCGGTAATACAGAGGGTGCGAGCGTTAATCGGATTTACTGGGCGTAAAGCGTGCGTAGGCGGCTTTTTAAGTCGGATGTGAAATCCCCGAGCTTAACTTGGGAATTGCATTCGATACTGGGAAGCTAGAGTATGGGAGAGGATGGTAGAATTCCAGGTGTAGCGGTGAAATGCGTAGAGATCTGGAGGAATACCGATGGCGAAGGCAGCCATCTGGCCTAATACTGACG…	Cluster_153	1271	0	0	0	0	0	0	0	0	0	0	0	0	0	0	0	0	0	0	0	3	3	0	0	0	0	0	0	1	0	1	0	1	0	0	0	4	25	0	4
Bacteria;(1.0);Proteobacteria;(1.0);Gammaproteobacteria;(1.0);Pseudomonadales;(1.0);Pseudomonadaceae;(1.0);Pseudomonas;(1.0);Pseudomonas veronii;(0.97);	Bacteria;Proteobacteria;Gammaproteobacteria;Pseudomonadales;Pseudomonadaceae;Pseudomonas;Multi-affiliation	multi-subject	100	100	0	426	M02944:147:000000000-AUVRY:1:1102:15422:10079	TGGGGAATATTGGACAATGGGCGAAAGCCTGATCCAGCCATGCCGCGTGTGTGAAGAAGGTCTTCGGATTGTAAAGCACTTTAAGTTGGGAGGAAGGGCAGTTACCTAATACGTGATTGTTTTGACGTTACCGACAGAATAAGCACCGGCTAACTCTGTGCCAGCAGCCGCGGTAATACAGAGGGTGCAAGCGTTAATCGGAATTACTGGGCGTAAAGCGCGCGTAGGTGGTTAGTTAAGTTGGATGTGAAATCCCCGGGCTCAACCTGGGAACTGCATTCAAAACTGACTGACTAGAGTATGGTAGAGGGTGGTGGAATTTCCTGTGTAGCGGTGAAATGCGTAGATATAGGAAGGAACACCAGTGGCGAAGGCGACCACCTGGACTGATACTGACAC…	Cluster_156	1255	0	0	1	0	0	0	199	330	168	168	137	136	0	0	0	0	0	0	0	21	27	0	0	0	0	0	0	0	0	0	0	0	0	0	0	0	1	2	0
Bacteria;(1.0);Actinobacteria;(1.0);Actinobacteria;(1.0);Micrococcales;(1.0);Microbacteriaceae;(1.0);Leucobacter;(0.91);Leucobacter sp.;(0.7);	Bacteria;Actinobacteria;Actinobacteria;Micrococcales;Microbacteriaceae;Leucobacter;Multi-affiliation	multi-subject	100	100	0	406	M02944:147:000000000-AUVRY:1:1109:26789:23411	TGGGGAATATTGCACAATGGGCGCAAGCCTGATGCAGCAACGCCGCGTGAGGGATGACGGCCTTCGGGTTGTAAACCTCTTTTAGTAGGGAAGAAGCGAAAGTGACGGTACCTGCAGAAAAAGCACCGGCTAACTACGTGCCAGCAGCCGCGGTAATACGTAGGGTGCAAGCGTTGTCCGGAATTATTGGGCGTAAAGAGCTCGTAGGCGGCTTGTCGCGTCTGCTGTGAAAACCCGAGGCTCAACCTCGGGCCTGCAGTGGGTACGGGCAAGCTAGAGTGCGGTAGGGGAGATTGGAATTCCTGGTGTAGCGGTGGAATGCGCAGATATCAGGAGGAACACCGATGGCGAAGGCAGATCTCTGGGCCGTAACTGACGCTGAGGAGCGAAAGCATGGGG…	Cluster_158	1093	0	1	0	0	0	1	4	2	5	4	4	3	44	127	119	45	136	1	0	1	0	0	0	0	1	19	20	29	44	0	2	0	0	0	0	0	0	0	0
Bacteria;(1.0);Firmicutes;(1.0);Bacilli;(1.0);Bacillales;(0.71);Bacillaceae;(0.56);Bacillus;(0.54);Bacillus pseudalcaliphilus;(0.5);	Bacteria;Firmicutes;Bacilli;Lactobacillales;Enterococcaceae;Enterococcus;Multi-affiliation	multi-subject	95.77	100	0	426	M01945:95:000000000-BK4YK:1:1102:21462:2174	TAGGGAATCTTCGGCAATGGACGAAAGTCTGACCGAGCAACGCCGCGTGAGTGAAGAAGGTTTTCGGATCGTAAAACTCTGTTGTTAGAGAAGAACAAGGGTGAGAGTAACTGTTCACCCCTTGACGGTATCTAACCAGAAAGCCACGGCTAACTACGTGCCAGCAGCCGCGGTAATACGTAGGTGGCAAGCGTTGTCCGGAATTATTGGGCGTAAAGCGCGCGCAGGCGGTCTTTTAAGTCTGATGTGAAATATCGGGGCTCAACCCCGAGGGGTCATTGGAAACTGGGAGACTTGAGTACAGAAGAGGAGAGTGGAATTCCACGTGTAGCGGTGAAATGCGTAGATATGTGGAGGAACACCAGTGGCGAAGGCGACTCTCTGGTCTGTAACTGACGC…	Cluster_159	1775	0	0	0	0	0	0	0	0	0	0	0	0	0	0	0	0	0	0	0	0	0	0	0	0	0	0	0	0	0	0	0	0	0	0	0	0	0	0	0
Bacteria;(1.0);Proteobacteria;(1.0);Gammaproteobacteria;(1.0);Betaproteobacteriales;(1.0);Burkholderiaceae;(1.0);Alcaligenes;(0.63);unknown species;(0.4);	Bacteria;Proteobacteria;Gammaproteobacteria;Betaproteobacteriales;Burkholderiaceae;Multi-affiliation;Multi-affiliation	multi-subject	96.24	100	0	426	M02944:147:000000000-AUVRY:1:1101:5958:13804	TGGGGAATTTTGGACAATGGGGGAAACCCTGATCCAGCCATCCCGCGTGTGCGATGAAGGCCTTCGGGTTGTAAAGCACTTTTGGCAGGAAAGAAACGTCATGGGCTAATACCCCGTGAAACTGACGGTACCTGCAGAATAAGCACCGGCTAACTACGTGCCAGCAGCCGCGGTAATACGTAGGGTGCAAGCGTTAATCGGAATTACTGGGCGTAAAGCGTGTGTAGGCGGTTCGGAAAGAAAGATGTGAAATCCCAGGGCTCAACCTTGGAACTGCATTTTTAACTGCCGAGCTAGAGTATGTCAGAGGGGGGTAGAATTCCACGTGTAGCAGTGAAATGCGTAGATATGTGGAGGAATACCGATGGCGAAGGCAGCCCCCTGGGATAATACTGACGC…	Cluster_160	1296	5	6	0	1	0	0	1	6	0	1	1	7	0	0	0	0	3	4	4	2	0	0	0	0	0	28	35	31	19	208	103	189	72	259	135	0	3	2	0
Bacteria;(1.0);Proteobacteria;(1.0);Gammaproteobacteria;(1.0);Betaproteobacteriales;(0.41);Burkholderiaceae;(0.41);Alcaligenes;(0.41);Alcaligenes pakistanensis;(0.41);	Bacteria;Proteobacteria;Gammaproteobacteria;Enterobacteriales;Enterobacteriaceae;Xenorhabdus;Multi-affiliation	multi-subject	multi-identity	100	3e-171	multi-alignment-lg	M02944:147:000000000-AUVRY:1:2103:8489:17015	TGGGGAATTTTGGACAATGGGGGAAACCCTGATCCAGCCATCCCGCGTGTATGATGAAGGCCTTCGGGTTGTAAAGTACTTTTGGCAGAGAAGAAAAGGTACCTCCTAATACGAGGTACTGCTGACGGTATCTGCAGAATAAGCACCGGCTAACTACGTGCCAGCAGCCGCGGTAATACGTAGGGTGCAAGCGTTAATCGGAATTACTGGGCGTAAAGCGCACGCAGGCGGTCAATTAAGTTGGATGTGAAATCCCCGGGCTTAACCCGGGAACGGCATCCAAGACTGGTTGGCTAGAGTCTCGTAGAGGGGGGTAGAATTCCACGTGTAGCGGTGAAATGCGTAGAGATGTGGAGGAATACCGGTGGCGAAGGCGGCCCCCTGGACGAAGACTGACGC…	Cluster_161	1375	5	13	0	8	1	0	12	22	9	30	19	34	0	0	0	0	0	0	0	0	0	0	0	0	0	0	2	0	0	22	30	30	56	23	58	22	3	0	2
Bacteria;(1.0);Proteobacteria;(1.0);Alphaproteobacteria;(1.0);Rhodobacterales;(1.0);Rhodobacteraceae;(1.0);Paracoccus;(1.0);unknown species;(0.47);	Bacteria;Proteobacteria;Alphaproteobacteria;Rhodobacterales;Rhodobacteraceae;Paracoccus;Multi-affiliation	multi-subject	100	100	0	401	M02944:147:000000000-AUVRY:1:1112:9770:8153	TGGGGAATCTTAGACAATGGGGGCAACCCTGATCTAGCCATGCCGCGTGAGTGATGAAGGCCTTAGGGTTGTAAAGCTCTTTCAGCTGGGAAGATAATGACGGTACCAGCAGAAGAAGCCCCGGCTAACTCCGTGCCAGCAGCCGCGGTAATACGGAGGGGGCTAGCGTTGTTCGGAATTACTGGGCGTAAAGCGCACGTAGGCGGACCAGAAAGTTGGGGGTGAAATCCCGGGGCTCAACCTCGGAACTGCCCTCAAAACTATTGGTCTGGAGTTCGAGAGAGGTGAGTGGAATTCCGAGTGTAGAGGTGAAATTCGTAGATATTCGGAGGAACACCAGTGGCGAAGGCGGCTCACTGGCTCGATACTGACGCTGAGGTGCGAAAGCGTGGGGAGCAA…	Cluster_162	1177	0	0	0	3	0	0	0	0	0	0	0	1	0	0	0	0	0	0	0	0	0	0	0	0	0	0	0	1	0	0	0	0	0	0	0	0	0	0	0
Bacteria;(1.0);Proteobacteria;(1.0);Gammaproteobacteria;(1.0);Enterobacteriales;(1.0);Enterobacteriaceae;(1.0);Xenorhabdus;(1.0);Xenorhabdus bovienii;(0.59);	Bacteria;Proteobacteria;Gammaproteobacteria;Enterobacteriales;Enterobacteriaceae;Xenorhabdus;Multi-affiliation	multi-subject	97.89	100	0	426	M02944:147:000000000-AUVRY:1:1110:10935:11303	TGGGGAATATTGCACAATGGGCGCAAGCCTGATGCAGCCATGCCGCGTGTATGAAGAAGGCCTTCGGGTTGTAAAGTACTTTCAGCGGGGAGGAAGGCAACAGCGTAAATAGCGCTGTTGATTGACGTTACCCGCAGAAGAAGCACCGGCTAACTCCGTGCCAGCAGCCGCGGTAATACGGAGGGTGCAAGCGTTAATCGGAATTACTGGGCGTAAAGCGCACGCAGGCGGTCAATTAAGTTAGATGTGAAATCCCCGGGCTCAACCTGGGAACGGCATCTAAAACTGGTTGACTAGAGTCTCGTAGAGGGGGGTAGAATTCCACGTGTAGCGGTGAAATGCGTAGAGATGTGGAGGAATACCGATGGCGAAGGCAGCCCCCTGGGATAACACTGACGC…	Cluster_163	1366	0	0	0	0	0	0	0	0	0	0	0	0	0	0	0	0	0	0	0	0	0	0	0	0	0	5	5	1	1	0	0	0	0	0	0	0	0	0	0
Bacteria;(1.0);Proteobacteria;(1.0);Gammaproteobacteria;(1.0);Xanthomonadales;(1.0);Xanthomonadaceae;(1.0);Stenotrophomonas;(1.0);Xanthomonas retroflexus;(0.68);	Bacteria;Proteobacteria;Gammaproteobacteria;Xanthomonadales;Xanthomonadaceae;Stenotrophomonas;Multi-affiliation	multi-subject	100	100	0	426	M02944:147:000000000-AUVRY:1:2106:20605:20843	TGGGGAATATTGGACAATGGGCGCAAGCCTGATCCAGCCATACCGCGTGGGTGAAGAAGGCCTTCGGGTTGTAAAGCCCTTTTGTTGGGAAAGAAATCCAGCCGGCTAATACCTGGTTGGGATGACGGTACCCAAAGAATAAGCACCGGCTAACTTCGTGCCAGCAGCCGCGGTAATACGAAGGGTGCAAGCGTTACTCGGAATTACTGGGCGTAAAGCGTGCGTAGGTGGTTGTTTAAGTCTGTTGTGAAAGCCCTGGGCTCAACCTGGGAACTGCAGTGGAAACTGGACAACTAGAGTGTGGTAGAGGGTAGCGGAATTCCCGGTGTAGCAGTGAAATGCGTAGAGATCGGGAGGAACATCCATGGCGAAGGCAGCTACCTGGACCAACACTGACAC…	Cluster_164	1146	0	0	0	0	0	0	0	0	0	0	1	0	38	1	0	0	0	0	0	14	0	0	0	12	0	182	99	412	72	0	0	0	0	0	0	0	6	2	0
Bacteria;(1.0);Proteobacteria;(1.0);Gammaproteobacteria;(1.0);Betaproteobacteriales;(1.0);Burkholderiaceae;(1.0);Pelomonas;(0.61);Pseudomonas sp.;(0.38);	Bacteria;Multi-affiliation;Multi-affiliation;Multi-affiliation;Multi-affiliation;Multi-affiliation;Multi-affiliation	multi-subject	98.83	100	0	426	M02944:147:000000000-AUVRY:1:2102:14850:13395	TGGGGAATTTTGGACAATGGGCGCAAGCCTGATCCAGCCATGCCGCGTGCGGGAAGAAGGCCTTCGGGTTGTAAACCGCTTTTGTCAGGGAAGAAAAGGTTCTGGCTAATACCTGGGACTCATGACGGTACCTGAAGAATAAGCACCGGCTAACTACGTGCCAGCAGCCGCGGTAATACGTAGGGTGCGAGCGTTAATCGGAATTACTGGGCGTAAAGCGTGCGCAGGCGGTTATGTAAGACAGATGTGAAATCCCCGGGCTCAACCTGGGAACTGCATTTGTGACTGCATAGCTAGAGTACGGCAGAGGGGGATGGAATTCCGCGTGTAGCAGTGAAATGCGTAGATATGCGGAGGAACACCGATGGCGAAGGCAATCCCCTGGGCCTGTACTGACGC…	Cluster_165	1284	0	0	0	0	0	0	0	0	0	0	0	0	0	0	0	0	0	0	0	0	0	0	0	0	0	0	0	0	0	22	0	0	0	3	0	6	0	0	4
Bacteria;(1.0);Proteobacteria;(1.0);Gammaproteobacteria;(1.0);Pseudomonadales;(1.0);Moraxellaceae;(1.0);Acinetobacter;(1.0);Acinetobacter johnsonii;(0.99);	Bacteria;Proteobacteria;Gammaproteobacteria;Pseudomonadales;Moraxellaceae;Acinetobacter;Multi-affiliation	multi-subject	100	100	0	427	M01945:95:000000000-BK4YK:1:1102:26775:11163	TGGGGAATATTGGACAATGGGCGAAAGCCTGATCCAGCCATGCCGCGTGTGTGAAGAAGGCCTTTTGGTTGTAAAGCACTTTAAGCGAGGAGGAGGCTACTTGGATTAATACTCTAGGATAGTGGACGTTACTCGCAGAATAAGCACCGGCTAACTCTGTGCCAGCAGCCGCGGTAATACAGAGGGTGCGAGCGTTAATCGGATTTACTGGGCGTAAAGCGTGCGTAGGCGGCTTTTTAAGTCGGATGTGAAATCCCTGAGCTTAACTTAGGAATTGCATTCGATACTGGGAAGCTAGAGTATGGGAGAGGATGGTAGAATTCCAGGTGTAGCGGTGAAATGCGTAGAGATCTGGAGGAATACCGATGGCGAAGGCAGCCATCTGGCCTAATACTGACG…	Cluster_166	1065	0	0	0	0	0	0	0	1	0	0	0	0	0	0	0	0	0	0	0	0	0	0	0	0	0	0	0	0	0	0	0	0	0	0	0	2	1	1	1
Bacteria;(1.0);Firmicutes;(0.7);Bacilli;(0.7);Lactobacillales;(0.69);Enterococcaceae;(0.69);Enterococcus;(0.69);Enterococcus mundtii QU 25;(0.13);	Bacteria;Firmicutes;Bacilli;Lactobacillales;Carnobacteriaceae;Carnobacterium;unknown species	EU024341.1.1518	92.29	100	3e-171	428	M02944:147:000000000-AUVRY:1:2114:14035:19435	TAGGGAATCTTCGGCAATGGACGAAAGTCTGACCGAGCAACGCCGCGTGAGTGAAGAAGGTTTTCGGATCGTAAAACTCTGTTGTTAGAGAAGAACAAGGGTGAGAGTAACTGTTCACCCCTTGACGGTATCTAACCAGAAAGCCACGGCTAACTACGTGCCAGCAGCCGCGGTAATACGTAGGTGGCAAGCGTTGTCCGGATTTATTGGGCGTAAAGCGAGCGCAGGCGGTTTTGTAAGTCTGATGTGAAATCCCCGGGCTCAACCTGGGAACTGCATTGGAGACTGCAAGGCTAGAGTGTGTCAGAGGGGGGTAGAATTCCACGTGTAGCAGTGAAATGCGTAGAGATGTGGAGGAATACCGATGGCGAAGGCAGCCCCCTGGGATAACACTGACGC…	Cluster_167	1822	0	0	0	0	0	0	0	0	0	0	0	0	0	0	0	0	0	0	0	0	0	0	0	0	0	0	0	0	0	0	0	0	0	0	0	0	0	0	0
Bacteria;(1.0);Proteobacteria;(1.0);Gammaproteobacteria;(1.0);Xanthomonadales;(1.0);Rhodanobacteraceae;(1.0);Tahibacter;(1.0);unknown species;(0.77);	Bacteria;Proteobacteria;Gammaproteobacteria;Xanthomonadales;Rhodanobacteraceae;Tahibacter;unknown species	EA273524.82.1548	99.3	100	0	426	M02944:147:000000000-AUVRY:1:1107:25451:8702	TGGGGAATATTGGACAATGGGCGCAAGCCTGATCCAGCCATGCCGCGTGTGTGAAGAAGGCCTTCGGGTTGTAAAGCACTTTTGTTCGGGAAGAAATCGTGCGGGCTAATACCCAGTACGGATGACGGTACCGAAAGAATAAGCACCGGCTAACTTCGTGCCAGCAGCCGCGGTAATACGAAGGGTGCAAGCGTTACTCGGAATCACTGGGCGTAAAGCGTGCGTAGGCGGTTGATTAAGTCTGCTGTGAAAGCCCTGGGCTCAACCTGGGAACTGCAGTGGATACTGGTCAGCTAGAGTGTGATAGAGGATGGTGGAATTCCCGGTGTAGCGGTGAAATGCGTAGAGATCGGGAGGAACACCAGTGGCGAAGGCGGCCATCTGGATCAACACTGACGC…	Cluster_168	629	1	1	8	20	3	5	1	0	1	0	1	0	4	6	0	0	2	42	58	0	0	53	58	35	28	0	0	0	0	1	2	3	5	8	7	0	0	1	0
Bacteria;(1.0);Proteobacteria;(1.0);Gammaproteobacteria;(1.0);Betaproteobacteriales;(1.0);Burkholderiaceae;(1.0);Acidovorax;(0.8);unknown species;(0.65);	Bacteria;Proteobacteria;Gammaproteobacteria;Betaproteobacteriales;Burkholderiaceae;Acidovorax;Multi-affiliation	multi-subject	98.83	100	0	426	M02944:147:000000000-AUVRY:1:1101:17159:11638	TGGGGAATTTTGGACAATGGGCGCAAGCCTGATCCAGCCATGCCGCGTGCAGGATGAAGGCCTTCGGGTTGTAAACTGCTTTTGTACGGAACGAAAAGACTCTGGTTAATACCTGGGGTCCATGACGGTACCGTAAGAATAAGCACCGGCTAACTACGTGCCAGCAGCCGCGGTAATACGTAGGGTGCAAGCGTTAATCGGAATTACTGGGCGTAAAGCGTGCGCAGGCGGTTATGCAAGACAGAGGTGAAATCCCCGGGCTCAACCTGGGAACTGCCTTTGTGACTGCATAGCTAGAGTGCGGCAGAGGGGGATGGAATTCCGCGTGTAGCAGTGAAATGCGTAGATATGCGGAGGAACACCGATGGCGAAGGCAATCCCCTGGGCCTGCACTGACGC…	Cluster_169	1298	0	0	0	0	0	0	0	0	0	0	0	0	0	0	0	0	0	0	0	0	0	0	0	0	0	0	0	0	0	23	0	0	0	2	0	5	0	0	3
Bacteria;(1.0);Bacteroidetes;(1.0);Bacteroidia;(1.0);Sphingobacteriales;(1.0);Sphingobacteriaceae;(1.0);Sphingobacterium;(1.0);endosymbiont of Nilaparvata lugens;(0.27);	Bacteria;Bacteroidetes;Bacteroidia;Sphingobacteriales;Sphingobacteriaceae;Sphingobacterium;Sphingobacterium sp.	AY556417.1.1488	98.09	99.2874	0	418	M02944:147:000000000-AUVRY:1:1111:12988:6854	TACGGAATATTGGTCAATGGGCGTAAGCCTGAACCAGCCATGCCGCGTGCAGGATGACTGCCCTATGGGTTGTAAACTGCTTTTGTCCAGGAATAAACCTTTCTACGTGTAGAGAGCTGCATGTACTGGAATAATAAGGATCGGCTAACTCCGTGCCAGCAGCCGCGGTAATACGGAGGATCCGAGCGTTATCCGGATTTATTGGGTTTAAAGGGTGCGTAGGCGGCCTATTAAGTCAGGGGTGAAATACGGTGGCTCAACCATCGCAGTGCCTTTGATACTGACAGGCTTGAATCCATTTGAAGTGGGCGGAATAAGACAAGTAGCGGTGAAATGCATAGATATGTCTTAGAACGCCGATTGCGAAGGCAGCTCACTAAGCTGGTATTGACGCTGATG…	Cluster_170	125	0	0	1	0	0	0	0	0	0	0	0	0	0	0	0	0	0	0	0	0	0	0	0	0	0	0	0	0	0	0	0	0	0	0	0	0	0	0	0
Bacteria;(1.0);Proteobacteria;(1.0);Gammaproteobacteria;(1.0);Betaproteobacteriales;(1.0);Burkholderiaceae;(1.0);Alcaligenes;(0.67);Alcaligenes pakistanensis;(0.64);	Bacteria;Proteobacteria;Gammaproteobacteria;Betaproteobacteriales;Burkholderiaceae;Alcaligenes;Multi-affiliation	multi-subject	95.32	100	0	427	M02944:147:000000000-AUVRY:1:2103:11126:14075	TGGGGAATTTTGGACAATGGGGGAAACCCTGATCCAGCCATCCCGCGTGTATGATGAAGGCCTTCGGGTTGTAAAGTACTTTTGGCAGAGAAGAAAAGGTACCTCCTAATACGAGGTACTGCTGACGGTATCTGCAGAATAAGCACCGGCTAACTACGTGCCAGCAGCCGCGGTAATACGTAGGGTGCAAGCGTTAATCGGAATTACTGGGCGTAAAGCGTGCGCAGGCGGTTGTGCAAGACCGATGTGAAATCCCCGGGCTTAACCTGGGAATTGCATTGGTGACTGCACGGCTAGAGTGTGTCAGAGGGGGGTAGAATTCCACGTGTAGCAGTGAAATGCGTAGAGATGTGGAGGAATACCGATGGCGAAGGCAGCCCCCTGGGATAACACTGACGC…	Cluster_171	1214	0	1	0	0	0	0	0	0	0	0	0	0	0	0	0	0	0	0	0	0	0	0	0	0	0	0	0	0	0	0	1	0	0	0	0	0	0	0	0
Bacteria;(1.0);Proteobacteria;(1.0);Alphaproteobacteria;(1.0);Caulobacterales;(0.81);Caulobacteraceae;(0.81);Brevundimonas;(0.81);Mycoplana sp.;(0.17);	Bacteria;Proteobacteria;Alphaproteobacteria;Multi-affiliation;Multi-affiliation;Multi-affiliation;Multi-affiliation	multi-subject	96.26	100	0	401	M02944:147:000000000-AUVRY:1:1106:16250:17749	TGGGGAATATTGGACAATGGGCGCAAGCCTGATCCAGCCATGCCGCGTGAGTGATGAAGGCCCTAGGGTTGTAAAGCTCTTTCACCGGTGAAGATAATGACGGTAACCGGAGAAGAAGCCCCGGCTAACTTCGTGCCAGCAGCCGCGGTAATACGAAGGGGGCTAGCGTTGCTCGGAATTACTGGGCGTAAAGGGCGCGTAGGCGGACATTTAAGTCAGGGGTGAAATCCCAGAGCTCAACTCTGGAACTGCCTTTGATACTGGATGTCTTGAGTGTGAGAGAGGTATGTGGAACTCCGAGTGTAGAGGTGAAATTCGTAGATATTCGGAAGAACACCAGTGGCGAAGGCGACATACTGGCTCATTACTGACGCTGAGGCGCGAAAGCGTGGGGAGCAA…	Cluster_172	1469	4	5	2	0	0	0	81	42	56	77	69	83	1	0	0	0	0	1	2	1	2	0	0	1	1	4	4	6	1	1	2	0	1	1	1	0	1	2	0
Bacteria;(1.0);Proteobacteria;(1.0);Gammaproteobacteria;(1.0);Xanthomonadales;(1.0);Xanthomonadaceae;(1.0);Stenotrophomonas;(1.0);Stenotrophomonas maltophilia R551-3;(0.96);	Bacteria;Proteobacteria;Gammaproteobacteria;Xanthomonadales;Xanthomonadaceae;Stenotrophomonas;Multi-affiliation	multi-subject	98.12	100	0	426	M02944:147:000000000-AUVRY:1:1101:8955:13330	TGGGGAATTTTGGACAATGGGGGAAACCCTGATCCAGCCATCCCGCGTGTATGATGAAGGCCTTCGGGTTGTAAAGCCCTTTTGTTGGGAAAGAAATCCAGCTGGTTAATACCCGGTTGGGATGACGGTACCCAAAGAATAAGCACCGGCTAACTTCGTGCCAGCAGCCGCGGTAATACGAAGGGTGCAAGCGTTACTCGGAATTACTGGGCGTAAAGCGTGCGTAGGTGGTCGTTTAAGTCTGTTGTGAAAGCCCTGGGCTCAACCTGGGAACTGCAGTGGAAACTGGACGACTAGAGTGTGGTAGAGGGTAGCGGAATTCCTGGTGTAGCAGTGAAATGCGTAGAGATCAGGAGGAACATCCATGGCGAAGGCAGCTACCTGGACCAACACTGACAC…	Cluster_174	972	25	31	0	0	0	0	6	5	4	8	7	0	0	0	0	0	0	0	1	0	0	0	0	0	0	0	1	0	0	116	50	110	79	120	107	0	0	0	0
Bacteria;(1.0);Proteobacteria;(1.0);Gammaproteobacteria;(1.0);Pseudomonadales;(0.87);Pseudomonadaceae;(0.87);Pseudomonas;(0.87);bromate-reducing bacterium WC21;(0.72);	Bacteria;Proteobacteria;Gammaproteobacteria;Pseudomonadales;Pseudomonadaceae;Pseudomonas;bromate-reducing bacterium WC21	JN002283.1.1303	95.57	100	0	429	M02944:147:000000000-AUVRY:1:1110:9846:7953	TGGGGAATATTGCACAATGGGCGCAAGCCTGATGCAGCCATGCCGCGTGTATGAAGAAGGCCTTCGGGTTGTAAAGTACTTTCAGCGGGGAGGAAGGCGTAAGTCTGAACAGGGCTTACGATTGACGTTACCCGCAGAAGAAGCACCGGCTAACTCCGTGCCAGCAGCCGCGGTAATACGGAGGGTGCAAGCGTTAATCGGAATTACTGGGCGTAAAGCGCGCGTAGGTGGTTTGTTAAGTTGGATGTGAAAGCCCCGGGCTCAACCTGGGAACTGCATCCAAAACTGGCAAGCTAGAGTACGGTAGAGGGTGGTGGAATTTCCTGTGTAGCGGTGAAATGCGTAGATATAGGAAGGAACACCAGTGGCGAAGGCGACCACCTGGACTGATACTGACAC…	Cluster_175	395	0	0	11	12	27	27	1	0	2	1	1	0	0	0	0	0	0	0	0	0	2	0	0	0	0	0	0	0	0	0	0	0	0	0	0	56	0	0	5
Bacteria;(1.0);Proteobacteria;(1.0);Gammaproteobacteria;(1.0);Xanthomonadales;(1.0);Xanthomonadaceae;(1.0);Stenotrophomonas;(1.0);Stenotrophomonas sp.;(0.49);	Bacteria;Proteobacteria;Gammaproteobacteria;Xanthomonadales;Xanthomonadaceae;Stenotrophomonas;Stenotrophomonas sp.	KY117494.1.1494	100	100	0	426	M02944:147:000000000-AUVRY:1:1106:6151:11920	TGGGGAATATTGGACAATGGGCGCAAGCCTGATCCAGCCATACCGCGTGGGTGAAGAAGGCCTTCGGGTTGTAAAGCCCTTTTGTTGGGAAAGAAAAGCAGCCAGTTAATACCTGGTTGTTCTGACGGTACCCAAAGAATAAGCACCGGCTAACTTCGTGCCAGCAGCCGCGGTAATACGAAGGGTGCAAGCGTTACTCGGAATTACTGGGCGTAAAGCGTGCGTAGGTGGTTGTTTAAGTCTGTCGTGAAAGCCCTGGGCTCAACCTGGGAATTGCGATGGAAACTGGGCAACTAGAGTGTGGCAGAGGATAGTGGAATTCCTGGTGTAGCAGTGAAATGCGTAGAGATCAGGAGGAACATCCGTGGCGAAGGCGACTGTCTGGGCCAACACTGACAC…	Cluster_176	498	2	6	0	0	0	0	0	0	1	0	0	4	0	0	0	3	2	2	1	0	0	0	1	0	0	14	59	39	43	0	0	0	0	0	0	0	0	0	0
Bacteria;(1.0);Actinobacteria;(1.0);Actinobacteria;(1.0);Corynebacteriales;(1.0);Nocardiaceae;(1.0);Rhodococcus;(1.0);Rhodococcus erythropolis PR4;(0.5);	Bacteria;Actinobacteria;Actinobacteria;Corynebacteriales;Nocardiaceae;Rhodococcus;Multi-affiliation	multi-subject	98.77	100	0	406	M02944:147:000000000-AUVRY:1:2111:17295:6605	TGGGGAATATTGCACAATGGGCGAAAGCCTGATGCAGCGACGCCGCGTGAGGGATGACGGCCTTCGGGTTGTAAACCTCTTTCAGCAGGGACGAAGCGCAAGTGACGGTACCTGCAGAAGACGCACCGGCTAACTACGTGCCAGCAGCCGCTGTCATACGTCGGGTGCAAGCGTTGTCCGGAATTACTGGGCGTAAAGAGTTCGTAGGCGGTTTGTCGCGTCGTTTGTGAAAACCAGCAGCTCAACTGCTGGCTTGCAGGCGATACGGGCAGACTTGAGTACTGCAGGGGAGACTGGAATTCCTGGTGTAGCGGTGAAATGCGAAGATATCAGGAGGAACACCGGTGGCGAAGGCGGGTCTCTGGGCAGTAACTGACGCTGAGGAACGAAAGCGTGGGT…	Cluster_177	448	1	0	5	1	22	7	1	0	20	1	6	2	2	0	0	3	0	12	0	9	0	30	3	13	1	15	3	41	2	0	0	0	0	0	0	0	2	1	0
Bacteria;(1.0);Proteobacteria;(1.0);Gammaproteobacteria;(1.0);Xanthomonadales;(1.0);Xanthomonadaceae;(1.0);Stenotrophomonas;(1.0);Stenotrophomonas maltophilia R551-3;(0.94);	Bacteria;Proteobacteria;Gammaproteobacteria;Xanthomonadales;Xanthomonadaceae;Stenotrophomonas;Multi-affiliation	multi-subject	98.83	100	0	426	M02944:147:000000000-AUVRY:1:1101:17677:19281	TGGGGAATATTGCACAATGGGCGCAAGCCTGATGCAGCCATGCCGCGTGTATGAAGAAGGCCTTCGGGTTGTAAAGCCCTTTTGTTGGGAAAGAAATCCAGCTGGTTAATACCCGGTTGGGATGACGGTACCCAAAGAATAAGCACCGGCTAACTTCGTGCCAGCAGCCGCGGTAATACGAAGGGTGCAAGCGTTACTCGGAATTACTGGGCGTAAAGCGTGCGTAGGTGGTCGTTTAAGTCTGTTGTGAAAGCCCTGGGCTCAACCTGGGAACTGCAGTGGAAACTGGACGACTAGAGTGTGGTAGAGGGTAGCGGAATTCCTGGTGTAGCAGTGAAATGCGTAGAGATCAGGAGGAACATCCATGGCGAAGGCAGCTACCTGGACCAACACTGACAC…	Cluster_178	758	22	31	17	9	0	0	18	37	6	25	26	24	10	10	1	2	4	6	2	0	0	5	2	7	1	0	0	0	0	31	9	41	12	45	11	3	0	0	1
Bacteria;(1.0);Proteobacteria;(1.0);Alphaproteobacteria;(1.0);Rhizobiales;(1.0);Rhizobiaceae;(1.0);Mesorhizobium;(0.8);Mesorhizobium amorphae;(0.64);	Bacteria;Proteobacteria;Alphaproteobacteria;Rhizobiales;Rhizobiaceae;Mesorhizobium;Multi-affiliation	multi-subject	100	100	0	401	M02944:147:000000000-AUVRY:1:1104:20448:7217	TGGGGAATATTGGACAATGGGCGAAAGCCTGATCCAGCCATGCCGCGTGAGTGATGAAGGCCCTAGGGTTGTAAAGCTCTTTCAACGGTGAAGATAATGACGGTAACCGTAGAAGAAGCCCCGGCTAACTTCGTGCCAGCAGCCGCGGTAATACGAAGGGGGCTAGCGTTGTTCGGATTTACTGGGCGTAAAGCGCACGTAGGCGGACTATTAAGTCAGGGGTGAAATCCCGGGGCTCAACCCCGGAACTGCCTTTGATACTGGTAGTCTCGAGTCCGGAAGAGGTGAGTGGAATTCCGAGTGTAGAGGTGAAATTCGTAGATATTCGGAGGAACACCAGTGGCGAAGGCGGCTCACTGGTCCGGTACTGACGCTGAGGTGCGAAAGCGTGGGGAGCAA…	Cluster_179	1394	0	0	9	15	1	3	28	16	24	20	23	22	11	3	1	8	1	2	1	0	0	2	1	2	1	0	1	0	0	1	1	2	4	0	11	0	0	0	0
Bacteria;(1.0);Proteobacteria;(1.0);Gammaproteobacteria;(1.0);Xanthomonadales;(1.0);Xanthomonadaceae;(1.0);Stenotrophomonas;(1.0);Stenotrophomonas nitritireducens;(0.59);	Bacteria;Proteobacteria;Gammaproteobacteria;Xanthomonadales;Xanthomonadaceae;Stenotrophomonas;Multi-affiliation	multi-subject	100	100	0	426	M02944:147:000000000-AUVRY:1:1109:17556:7016	TGGGGAATATTGGACAATGGGCGCAAGCCTGATCCAGCCATACCGCGTGGGTGAAGAAGGCCTTCGGGTTGTAAAGCCCTTTTGTTGGGAAAGAAAAGCAGCTGGTTAATACCCGGTTGTTCTGACGGTACCCAAAGAATAAGCACCGGCTAACTTCGTGCCAGCAGCCGCGGTAATACGAAGGGTGCAAGCGTTACTCGGAATTACTGGGCGTAAAGCGTGCGTAGGTGGTTGTTTAAGTCTGTCGTGAAAGCCCTGGGCTCAACCTGGGAATTGCGATGGAAACTGGGCGACTAGAGTGTGGCAGAGGATAGTGGAATTCCTGGTGTAGCAGTGAAATGCGTAGAGATCAGGAGGAACATCCGTGGCGAAGGCGACTGTCTGGGCCAACACTGACAC…	Cluster_180	1102	0	0	0	0	0	0	0	0	0	0	0	0	0	0	0	0	0	0	0	1	2	0	0	0	0	0	0	0	0	0	0	0	0	0	0	0	0	1	0
Bacteria;(1.0);Proteobacteria;(1.0);Gammaproteobacteria;(1.0);Xanthomonadales;(1.0);Xanthomonadaceae;(1.0);Stenotrophomonas;(1.0);Stenotrophomonas maltophilia R551-3;(0.76);	Bacteria;Proteobacteria;Gammaproteobacteria;Xanthomonadales;Xanthomonadaceae;Lysobacter;unknown species	HE974839.1.1450	93.8	100	9e-171	403	M02944:147:000000000-AUVRY:1:1102:16664:15853	TGGGGAATATTGGACAATGGGCGCAAGCCTGATCCAGCCATGCCGCGTGAGTGATGAAGGCCCTAGGGTTGTAAAGCTCTTTCACCGGTGAAGATAATGACGGTAACCGGAGAAGAAGCCCCGGCTAACTTCGTGCCAGCAGCCGCGGTAATACGAAGGGTGCAAGCGTTACTCGGAATTACTGGGCGTAAAGCGTGCGTAGGTGGTCGTTTAAGTCTGTTGTGAAAGCCCTGGGCTCAACCTGGGAACTGCAGTGGAAACTGGACGACTAGAGTGTGGTAGAGGGTAGCGGAATTCCTGGTGTAGCAGTGAAATGCGTAGAGATCAGGAGGAACATCCATGGCGAAGGCAGCTACCTGGACCAACACTGACACTGAGGCACGAAAGCGTGGGGAGCAA…	Cluster_181	2104	48	63	3	0	0	1	53	55	22	48	51	71	23	69	26	22	33	19	29	1	0	51	32	22	7	0	1	3	0	6	23	15	25	17	41	0	0	0	0
Bacteria;(1.0);Proteobacteria;(1.0);Alphaproteobacteria;(1.0);Rhodobacterales;(1.0);Rhodobacteraceae;(1.0);Paracoccus;(1.0);metagenome;(0.93);	Bacteria;Proteobacteria;Alphaproteobacteria;Rhodobacterales;Rhodobacteraceae;Paracoccus;Multi-affiliation	multi-subject	100	100	0	401	M01945:95:000000000-BK4YK:1:1102:24908:7125	TGGGGAATCTTAGACAATGGGGGCAACCCTGATCTAGCCATGCCGCGTGAGTGATGAAGGCCTTAGGGTTGTAAAGCTCTTTCAGCTGGGAAGATAATGACGGTACCAGCAGAAGAAGCCCCGGCTAACTCCGTGCCAGCAGCCGCGGTAATACGGAGGGGGCTAGCGTTGTTCGGAATTACTGGGCGTAAAGCGCACGTAGGCGGACTGGAAAGTTGGAGGTGAAATCCCAGGGCTCAACCTTGGAACTGCCTTCAAAACTATCAGTCTGGAGTTCGAGAGAGGTGAGTGGAATTCCGAGTGTAGAGGTGAAATTCGTAGATATTCGGAGGAACACCAGTGGCGAAGGCGGCTCACTGGCTCGATACTGACGCTGAGGTGCGAAAGTGTGGGGAGCAA…	Cluster_184	1011	0	0	0	0	0	0	0	0	0	0	0	0	0	0	0	0	0	0	0	0	0	0	0	0	0	0	0	0	0	0	0	0	0	0	0	0	0	0	0
Bacteria;(1.0);Proteobacteria;(1.0);Gammaproteobacteria;(1.0);Betaproteobacteriales;(1.0);Burkholderiaceae;(1.0);Variovorax;(1.0);Variovorax paradoxus;(0.99);	Bacteria;Proteobacteria;Gammaproteobacteria;Betaproteobacteriales;Burkholderiaceae;Variovorax;Multi-affiliation	multi-subject	100	100	0	426	M02944:147:000000000-AUVRY:1:1101:11956:19144	TGGGGAATTTTGGACAATGGGCGCAAGCCTGATCCAGCCATGCCGCGTGCAGGATGAAGGCCTTCGGGTTGTAAACTGCTTTTGTACGGAACGAAACGGCCTTTTCTAATAAAGAGGGCTAATGACGGTACCGTAAGAATAAGCACCGGCTAACTACGTGCCAGCAGCCGCGGTAATACGTAGGGTGCAAGCGTTAATCGGAATTACTGGGCGTAAAGCGTGCGCAGGCGGTAATGTAAGACAGTTGTGAAATCCCCGGGCTCAACCTGGGAACTGCATCTGTGACTGCATTGCTGGAGTACGGCAGAGGGGGATGGAATTCCGCGTGTAGCAGTGAAATGCGTAGATATGCGGAGGAACACCGATGGCGAAGGCAATCCCCTGGGCCTGTACTGACGC…	Cluster_186	742	0	1	33	25	35	16	0	0	0	2	0	1	18	3	8	4	12	8	4	0	0	5	7	2	4	0	0	1	0	4	0	0	1	2	0	2	0	0	1
Bacteria;(1.0);Bacteroidetes;(1.0);Bacteroidia;(1.0);Flavobacteriales;(1.0);Weeksellaceae;(1.0);Chryseobacterium;(1.0);Chryseobacterium vrystaatense;(0.94);	Bacteria;Bacteroidetes;Bacteroidia;Flavobacteriales;Weeksellaceae;Chryseobacterium;Multi-affiliation	multi-subject	100	100	0	421	M02944:147:000000000-AUVRY:1:2102:14147:15672	TGAGGAATATTGGACAATGGGTGAGAGCCTGATCCAGCCATCCCGCGTGAAGGACGACGGCCCTATGGGTTGTAAACTTCTTTTGTATAGGGATAAACCTACTCTCGTGAGAGTAGCTGAAGGTACTATACGAATAAGCACCGGCTAACTCCGTGCCAGCAGCCGCGGTAATACGGAGGGTGCAAGCGTTATCCGGATTTATTGGGTTTAAAGGGTCCGTAGGCTGATTTGTAAGTCAGTGGTGAAATCTCACAGCTCAACTGTGAAACTGCCATTGATACTGCAAGTCTTGAGTGTTGTTGAAGTAGCTGGAATAAGTAGTGTAGCGGTGAAATGCATAGATATTACTTAGAACACCAATTGCGAAGGCAGGTTACTAAGCAACAACTGACGCTGATG…	Cluster_187	1029	0	0	0	0	0	0	0	0	0	0	0	0	1	3	0	0	0	0	0	0	0	2	3	0	0	76	337	67	64	0	0	0	0	0	0	0	0	0	0
Bacteria;(1.0);Proteobacteria;(1.0);Gammaproteobacteria;(1.0);Betaproteobacteriales;(1.0);Burkholderiaceae;(1.0);Undibacterium;(1.0);Undibacterium oligocarboniphilum;(0.69);	Bacteria;Proteobacteria;Gammaproteobacteria;Betaproteobacteriales;Burkholderiaceae;Undibacterium;Multi-affiliation	multi-subject	99.06	100	0	426	M02944:147:000000000-AUVRY:1:1111:4220:7689	TGGGGAATTTTGGACAATGGGGGCAACCCTGATCCAGCAATGCCGCGTGAGTGAAGAAGGCCCTCGGGTTGTAAAGCTCTTTTGTCAGGGAAGAAACGGAGTTCTCTAATATAGGATTCTAATGACGGTACCTGAAGAATAAGCACCGGCTAACTACGTGCCAGCAGCCGCGGTAATACGTAGGGTGCAAGCGTTAATCGGAATTACTGGGCGTAAAGCGTGCGCAGGCGGTTTTGTAAGTCTGATGTGAAATCCCCGGGCTCAACCTGGGAACTGCATTGGAGACTGCAAGGCTAGAGTGTGTCAGAGGGGGGTAGAATTCCACGTGTAGCAGTGAAATGCGTAGATATGTGGAGGAATACCGATGGCGAAGGCAGCCCCCTGGGATAATACTGACGC…	Cluster_190	943	0	1	0	2	0	0	0	1	0	0	0	0	0	0	0	0	0	0	0	0	0	0	0	0	0	0	0	0	0	0	0	0	0	0	0	0	0	0	0
Bacteria;(1.0);Proteobacteria;(1.0);Gammaproteobacteria;(1.0);Pseudomonadales;(1.0);Pseudomonadaceae;(1.0);Pseudomonas;(1.0);Pseudomonas saponiphila;(0.41);	Bacteria;Proteobacteria;Gammaproteobacteria;Pseudomonadales;Pseudomonadaceae;Pseudomonas;Multi-affiliation	multi-subject	99.77	100	0	426	M02944:147:000000000-AUVRY:1:1114:3263:16478	TGGGGAATATTGGACAATGGGCGAAAGCCTGATCCAGCCATGCCGCGTGTGTGAAGAAGGTCTTCGGATTGTAAAGCACTTTAAGTTGGGAGGAAGGGTACTTACCTAATACGTGAGTATTTTGACGTTACCGACAGAATAAGCACCGGCTAACTCTGTGCCAGCAGCCGCGGTAATACAGAGGGTGCAAGCGTTAATCGGAATTACTGGGCGTAAAGCGCGCGTAGGTGGTTTGTTAAGTTGGATGTGAAAGCCCCGGGCTCAACCTGGGAACTGCATCCAAAACTGGCAAGCTAGAGTACGGTAGAGGGTGGTGGAATTTCCTGTGTAGCGGTGAAATGCGTAGATATAGGAAGGAACACCAGTGGCGAAGGCGACCACCTGGACTGATACTGACAC…	Cluster_191	4	0	0	0	0	0	0	0	0	0	0	0	0	0	0	0	0	0	0	0	0	0	0	0	0	0	0	1	0	1	0	0	0	0	0	0	0	0	0	0
Bacteria;(1.0);Proteobacteria;(1.0);Gammaproteobacteria;(1.0);Enterobacteriales;(1.0);Enterobacteriaceae;(1.0);Photorhabdus;(0.73);Photorhabdus temperata;(0.52);	Bacteria;Proteobacteria;Gammaproteobacteria;Enterobacteriales;Enterobacteriaceae;Photorhabdus;Multi-affiliation	multi-subject	98.36	100	0	426	M02944:147:000000000-AUVRY:1:1111:7289:19719	TGGGGAATATTGCACAATGGGCGCAAGCCTGATGCAGCCATGCCGCGTGTATGAAGAAGGCCTTCGGGTTGTAAAGTACTTTCAGCGGGGAGGAAGGGTTTAGCCTGAAGAGGGTTAGATTTTGACGTTACCCGCAGAAGAAGCACCGGCTAACTCCGTGCCAGCAGCCGCGGTAATACGGAGGGTGCAAGCGTTAATCGGAATTACTGGGCGTAAAGCGCACGCAGGCGGTCAATTAAGTTGGATGTGAAATCCCCGGGCTTAACCTGGGAACGGCATCCAAGACTGGTTGGCTAGAGTCTCGTAGAGGGGGGTAGAATTCCACGTGTAGCGGTGAAATGCGTAGAGATGTGGAGGAATACCGGTGGCGAAGGCGACCCCCTGGACGAAGACTGACGC…	Cluster_192	8	0	0	0	0	0	0	0	0	0	0	0	0	0	0	0	0	0	0	0	0	1	0	0	0	0	0	0	0	0	0	0	0	0	0	0	0	0	0	0
Bacteria;(1.0);Proteobacteria;(1.0);Alphaproteobacteria;(1.0);Caulobacterales;(1.0);Caulobacteraceae;(1.0);Phenylobacterium;(0.93);unknown species;(0.92);	Bacteria;Proteobacteria;Alphaproteobacteria;Caulobacterales;Caulobacteraceae;Phenylobacterium;unknown species	multi-subject	100	100	0	401	M02944:147:000000000-AUVRY:1:1114:12995:8951	TGGGGAATCTTGCGCAATGGGCGAAAGCCTGACGCAGCCATGCCGCGTGAATGATGAAGGTCTTAGGATTGTAAAATTCTTTCACCGGGGACGATAATGACGGTACCCGGAGAAGAAGCCCCGGCTAACTTCGTGCCAGCAGCCGCGGTAATACGAAGGGGGCTAGCGTTGCTCGGAATTACTGGGCGTAAAGGGCGCGTAGGCGGACAGTTTAGTCAGAGGTGAAAGCCCAGGGCTCAACCTTGGAATTGCCTTTGATACTGGCTGTCTTGAGTACGGGAGAGGTGAGTGGAACTCCGAGTGTAGAGGTGAAATTCGTAGATATTCGGAAGAACACCAGTGGCGAAGGCGACTCACTGGCCCGTTACTGACGCTGAGGCGCGAAAGCGTGGGGAGCAA…	Cluster_193	628	0	1	11	16	27	16	36	38	6	11	7	14	22	17	17	5	13	9	6	0	0	8	6	5	4	0	0	0	0	1	1	1	0	2	4	0	0	0	0
Bacteria;(1.0);Proteobacteria;(1.0);Gammaproteobacteria;(1.0);Betaproteobacteriales;(1.0);Burkholderiaceae;(1.0);Undibacterium;(0.85);Undibacterium oligocarboniphilum;(0.65);	Bacteria;Proteobacteria;Gammaproteobacteria;Betaproteobacteriales;Burkholderiaceae;Undibacterium;Multi-affiliation	multi-subject	99.06	100	0	426	M02944:147:000000000-AUVRY:1:1102:16719:5810	TGGGGAATTTTGGACAATGGGGGCAACCCTGATCCAGCAATGCCGCGTGAGTGAAGAAGGCCCTCGGGTTGTAAAGCTCTTTTGTCAGGGAAGAAACGGAGTTCTCTAATATAGGATTCTAATGACGGTACCTGAAGAATAAGCACCGGCTAACTACGTGCCAGCAGCCGCGGTAATACGTAGGGTGCAAGCGTTAATCGGAATTACTGGGCGTAAAGCGTGCGCAGGCGGTTTTGTAAGTCTGATGTGAAATCCCCGGGCTTAACCTGGGAATTGCATTGGTGACTGCACGGCTAGAGTGTGTCAGAGGGGGGTAGAATTCCACGTGTAGCAGTGAAATGCGTAGAGATGTGGAGGAATACCGATGGCGAAGGCAGCCCCCTGGGATAACACTGACGC…	Cluster_194	1071	0	0	0	0	0	0	0	0	0	0	0	0	0	0	0	0	0	0	0	0	0	0	0	0	0	0	0	0	0	0	0	0	0	0	0	0	0	0	0
Bacteria;(1.0);Bacteroidetes;(1.0);Bacteroidia;(1.0);Chitinophagales;(1.0);Chitinophagaceae;(1.0);Terrimonas;(0.98);unknown species;(0.92);	Bacteria;Bacteroidetes;Bacteroidia;Chitinophagales;Chitinophagaceae;Terrimonas;Multi-affiliation	multi-subject	100	100	0	421	M02944:147:000000000-AUVRY:1:1102:22149:18553	TAAGGAATATTGGTCAATGGACGAAAGTCTGAACCAGCCATGCCGCGTGGAGGATGAAGGTCCTCTGGATTGTAAACTTCTTTTATATGGGACGAAAAAAGGCTTTTCTAAGTCGTCTGACGGTACCATATGAATAAGCACCGGCTAACTCCGTGCCAGCAGCCGCGGTAATACGGAGGGTGCAAGCGTTATCCGGATTCACTGGGTTTAAAGGGTGCGTAGGTGGGTTGGTAAGTCAGTGGTGAAATCTCCGAGCTTAACTTGGAAACTGCCATTGATACTATCAGTCTTGAATATTGTGGAGGTTAGCGGAATATGTCATGTAGCGGTGAAATGCTTAGATATGACATAGAACACCAATTGCGAAGGCAGCTGGCTACACATATATTGACACTGAGG…	Cluster_195	407	0	0	90	93	80	97	0	0	0	0	0	8	2	2	5	0	1	2	4	0	0	0	0	0	0	0	0	0	0	0	1	4	1	2	1	0	0	0	0
Bacteria;(1.0);Firmicutes;(1.0);Bacilli;(1.0);Bacillales;(1.0);Paenibacillaceae;(1.0);Paenibacillus;(1.0);Paenibacillus amylolyticus;(1.0);	Bacteria;Firmicutes;Bacilli;Bacillales;Paenibacillaceae;Paenibacillus;Multi-affiliation	multi-subject	100	100	0	425	M02944:147:000000000-AUVRY:1:1102:6481:19749	TAGGGAATCTTCCGCAATGGGCGAAAGCCTGACGGAGCAATGCCGCGTGAGTGATGAAGGTTTTCGGATCGTAAAGCTCTGTTGCCAGGGAAGAACGCTTGGGAGAGTAACTGCTCTCAAGGTGACGGTACCTGAGAAGAAAGCCCCGGCTAACTACGTGCCAGCAGCCGCGGTAATACGTAGGGGGCAAGCGTTGTCCGGAATTATTGGGCGTAAAGCGCGCGCAGGCGGTCATTTAAGTCTGGTGTTTAATCCCGGGGCTCAACCCCGGATCGCACTGGAAACTGGGTGACTTGAGTGCAGAAGAGGAGAGTGGAATTCCACGTGTAGCGGTGAAATGCGTAGATATGTGGAGGAACACCAGTGGCGAAGGCGACTCTCTGGGCTGTAACTGACGCT…	Cluster_197	926	0	0	0	0	0	0	0	0	0	0	0	0	0	0	0	0	0	0	0	0	0	0	0	0	0	0	0	0	0	0	0	0	0	0	0	0	0	0	0
Bacteria;(1.0);Bacteroidetes;(1.0);Bacteroidia;(1.0);Flavobacteriales;(1.0);Flavobacteriaceae;(1.0);Flavobacterium;(1.0);Flavobacterium ceti;(0.91);	Bacteria;Bacteroidetes;Bacteroidia;Flavobacteriales;Flavobacteriaceae;Flavobacterium;unknown species	KF781554.1.1475	100	100	0	421	M02944:147:000000000-AUVRY:1:1105:14846:12525	TGAGGAATATTGGTCAATGGAGGCAACTCTGAACCAGCCATGCCGCGTGCAGGATGACGGTCCTATGGATTGTAAACTGCTTTTATACGGGAAGAAAAAGAGTTACGTGTAACTTATTGACGGTACCGTAAGAATAAGGATCGGCTAACTCCGTGCCAGCAGCCGCGGTAATACGGAGGATCCAAGCGTTATCCGGAATCATTGGGTTTAAAGGGTCCGTAGGCGGTCTTATAAGTCAGTGGTGAAAGTTTTTAGCTTAACTAAAAAATTGCCATTGATACTGTTAGACTTGAATTACTTGGAAGTAACTAGAATATGTAGTGTAGCGGTGAAATGCTTAGATATTACATGGAATACCAATTGCGAAGGCAGGTTACTATGAGTTAATTGACGCTGATG…	Cluster_199	811	0	0	0	0	0	0	0	0	0	0	0	0	0	0	0	0	0	0	0	0	1	0	0	0	0	0	0	0	0	0	0	0	0	0	0	0	0	0	0
Bacteria;(1.0);Bacteroidetes;(1.0);Bacteroidia;(1.0);Flavobacteriales;(1.0);Flavobacteriaceae;(1.0);Flavobacterium;(1.0);unknown species;(0.48);	Bacteria;Bacteroidetes;Bacteroidia;Flavobacteriales;Flavobacteriaceae;Flavobacterium;unknown species	EU538971.1.1386	97.15	100	0	421	M02944:147:000000000-AUVRY:1:1104:18832:22691	TGAGGAATATTGGACAATGGGCGCAAGCCTGATCCAGCCATGCCGCGTGCAGGATGACGGTCCTATGGATTGTAAACTGCTTTTATACGAGAAGAAACACTACTTCGTGAAGTAGCTTGACGGTATCGTAAGAATAAGGATCGGCTAACTCCGTGCCAGCAGCCGCGGTAATACGGAGGATCCAAGCGTTATCCGGAATCATTGGGTTTAAAGGGTCCGTAGGCGGTTTTATAAGTCAGTGGTGAAATCCGGTAGCTCAACTATCGAACTGCCATTGATACTGTAGAACTTGAATTGCTGTGAAGTAACTAGAATATGTAGTGTAGCGGTGAAATGCTTAGATATTACATGGAATACCAATTGCGAAGGCAGGTTACTAACATCATATTGACGCTGATG…	Cluster_202	1027	0	0	0	0	0	0	0	0	0	0	0	0	12	0	0	0	0	0	0	0	0	0	0	0	1	283	159	217	200	0	0	0	0	0	0	0	0	0	0
Bacteria;(1.0);Firmicutes;(1.0);Bacilli;(1.0);Bacillales;(0.84);Bacillaceae;(0.84);Anaerobacillus;(0.31);Bacillus sp.;(0.29);	Bacteria;Firmicutes;Bacilli;Bacillales;Bacillaceae;Bacillus;Bacillus carboniphilus	AB021182.1.1504	97.89	100	0	427	M01945:95:000000000-BK4YK:1:1102:14245:3634	TAGGGAATCTTCCGCAATGGACGAAAGTCTGACGGAGCAACGCCGCGTGAGTGATGAAGGTTTTCGGATCGTAAAGCTCTGTTGTTAGGGAAGAACAAGTACCGTTCGAATAGGGCGGTACCTTGACGGTACCTAACCAGAAAGCCACGGCTAACTACGTGCCAGCAGCCGCGGTAATACGTAGGTGGCAAGCGTTGTCCGGATTTATTGGGCGTAAAGCGAGCGCAGGCGGTTTCTTAAGTCTGATGTGAAAGCCCCCGGCTCAACCGGGGAGGGTCATTGGAAACTGGGAGACTTGAGTGCAGAAGAGGAGAGTGGAATTCCATGTGTAGCGGTGAAATGCGTAGATATATGGAGGAACACCAGTGGCGAAGGCGGCTCTCTGGTCTGTAACTGACG…	Cluster_204	841	0	0	0	0	0	0	0	0	0	0	0	0	0	0	0	0	0	0	0	0	0	0	0	0	0	0	0	0	0	0	0	0	0	0	0	0	0	0	0
Bacteria;(1.0);Proteobacteria;(1.0);Alphaproteobacteria;(1.0);Acetobacterales;(1.0);Acetobacteraceae;(1.0);Roseomonas;(1.0);Roseomonas gilardii;(0.98);	Bacteria;Proteobacteria;Alphaproteobacteria;Acetobacterales;Acetobacteraceae;Roseomonas;Multi-affiliation	multi-subject	100	100	0	401	M01945:95:000000000-BK4YK:1:2111:14006:20407	TGGGGAATATTGGACAATGGGCGAAAGCCTGATCCAGCAATGCCGCGTGGGTGAAGAAGGTCTTCGGATCGTAAAGCCCTTTCGACGGGGACGATGATGACGGTACCCGTAGAAGAAGCCCCGGCTAACTTCGTGCCAGCAGCCGCGGTAATACGAAGGGGGCTAGCGTTGCTCGGAATTACTGGGCGTAAAGGGCGCGTAGGCGGCGGCCCAAGTCAGGCGTGAAATTCCTGGGCTCAACCTGGGGACTGCGCTTGATACTGGGTTGCTTGAGGATGGAAGAGGCTCGTGGAATTCCCAGTGTAGAGGTGAAATTCGTAGATATTGGGAAGAACACCGGTGGCGAAGGCGGCGAGCTGGTCCATTACTGACGCTGAGGCGCGACAGCGTGGGGAGCAA…	Cluster_205	823	0	0	0	0	0	0	0	0	0	0	0	0	0	0	0	0	0	0	0	0	0	0	0	0	0	0	0	0	0	0	0	0	0	0	0	0	0	0	0
Bacteria;(1.0);Proteobacteria;(1.0);Gammaproteobacteria;(1.0);Xanthomonadales;(0.97);Xanthomonadaceae;(0.97);Stenotrophomonas;(0.97);Stenotrophomonas maltophilia R551-3;(0.55);	Bacteria;Proteobacteria;Gammaproteobacteria;Xanthomonadales;Xanthomonadaceae;Stenotrophomonas;unknown species	FJ184334.1.1511	97.66	100	0	427	M02944:147:000000000-AUVRY:1:1102:16498:7839	TGGGGAATATTGGACAATGGGCGAAAGCCTGATCCAGCCATGCCGCGTGTGTGAAGAAGGTCTTCGGATTGTAAAGCACTTTAAGTTGGGAGGAAGGGTTGTAACCTAATACGTTGCAATTTTGACGTTACCGACAGAATAAGCACCGGCTAACTTCGTGCCAGCAGCCGCGGTAATACGAAGGGTGCAAGCGTTACTCGGAATTACTGGGCGTAAAGCGTGCGTAGGTGGTCGTTTAAGTCTGTTGTGAAAGCCCTGGGCTCAACCTGGGAACTGCAGTGGAAACTGGACGACTAGAGTGTGGTAGAGGGTAGCGGAATTCCTGGTGTAGCAGTGAAATGCGTAGAGATCAGGAGGAACATCCATGGCGAAGGCAGCTACCTGGACCAACACTGACAC…	Cluster_207	1697	5	3	2	0	0	0	56	30	151	146	258	179	0	1	1	0	0	5	0	0	0	5	0	0	0	0	0	0	0	8	2	12	3	15	8	0	4	1	0
Bacteria;(1.0);Proteobacteria;(1.0);Gammaproteobacteria;(1.0);Cellvibrionales;(1.0);Cellvibrionaceae;(1.0);Cellvibrio;(1.0);Cellvibrio sp.;(0.98);	Bacteria;Proteobacteria;Gammaproteobacteria;Cellvibrionales;Cellvibrionaceae;Cellvibrio;Multi-affiliation	multi-subject	100	100	0	426	M02944:147:000000000-AUVRY:1:1104:16618:15822	TGGGGAATATTGGACAATGGGCGCAAGCCTGATCCAGCCATGCCGCGTGTGTGAAGAAGGCCTTAGGGTTGTAAAGCACTTTCAGTGGGGAGAAAGGTCATTCACCTAATACGTGAGTGAATTGATGTTACCCACAGAAGAAGCACCGGCTAACTCCGTGCCAGCAGCCGCGGTAATACGGAGGGTGCAAGCGTTAATCGGAATTACTGGGCGTAAAGCGCACGTAGGTGGTTTGTTAAGCTAGCTGTGAAATCCCCGGGCTCAACCTGGGCACTGCAGTTAGAACTGGCAAGCTAGAGTAGGGTAGAGGGGTGTGGAATTCCAGGTGTAGCGGTGAAATGCGTAGATATCTGGAGGAACATCAGTGGCGAAGGCGACACCCTGGACTCATACTGACAC…	Cluster_208	1059	0	0	0	0	1	0	0	0	0	0	0	0	8	2	0	0	0	0	0	0	0	2	4	1	2	139	527	208	162	0	0	0	0	0	0	0	0	0	0
Bacteria;(1.0);Proteobacteria;(1.0);Gammaproteobacteria;(1.0);Pseudomonadales;(1.0);Pseudomonadaceae;(1.0);Pseudomonas;(1.0);Pseudomonas putida NBRC 14164;(0.57);	Bacteria;Proteobacteria;Gammaproteobacteria;Pseudomonadales;Pseudomonadaceae;Pseudomonas;Multi-affiliation	multi-subject	100	100	0	426	M02944:147:000000000-AUVRY:1:2103:12921:15463	TGGGGAATATTGGACAATGGGCGAAAGCCTGATCCAGCCATGCCGCGTGTGTGAAGAAGGTCTTCGGATTGTAAAGCACTTTAAGTTGGGAGGAAGGGCATTAACCTAATACGTTAGTGTTTTGACGTTACCGACAGAATAAGCACCGGCTAACTCTGTGCCAGCAGCCGCGGTAATACAGAGGGTGCAAGCGTTAATCGGAATTACTGGGCGTAAAGCGCGCGTAGGTGGTTTGTTAAGTTGGATGTGAAAGCCCCGGGCTCAACCTGGGAACTGCATCCAAAACTGGCAAGCTAGAGTACGGTAGAGGGTGGTGGAATTTCCTGTGTAGCGGTGAAATGCGTAGATATAGGAAGGAACACCAGTGGCGAAGGCGACCACCTGGACTGATACTGACAC…	Cluster_209	856	0	0	0	0	0	0	0	0	0	0	4	0	2	1	0	0	0	0	0	1	0	0	0	0	0	57	57	45	75	0	0	0	0	0	0	0	0	1	0
Bacteria;(1.0);Proteobacteria;(1.0);Gammaproteobacteria;(1.0);Pseudomonadales;(1.0);Pseudomonadaceae;(0.91);Pseudomonas;(0.91);Entomophthora muscae;(0.64);	Bacteria;Proteobacteria;Gammaproteobacteria;Pseudomonadales;Pseudomonadaceae;Pseudomonas;Entomophthora muscae	GENA01018300.47.1502	97.2	100	0	428	M02944:147:000000000-AUVRY:1:1106:15336:14643	TGGGGAATATTGGACAATGGGCGGAAGCCTGATCCAGCCATGCCGCGTGTGTGAAGAAGGCCTTTTGGTTGTAAAGCACTTTAAGCGAGGAGGAGGCTCTCCTAGTTAATACCTAGGAAGAGTGGACGTTACTCGCAGAATAAGCACCGGCTAACTCTGTGCCAGCAGCCGCGGTAATACAGAGGGTGCAAGCGTTAATCGGAATTACTGGGCGTAAAGCGCGCGTAGGTGGTTTGTTAAGTTGGATGTGAAAGCCCCGGGCTCAACCTGGGAACTGCATCCAAAACTGGCAAGCTAGAGTACGGTAGAGGGTGGTGGAATTTCCTGTGTAGCGGTGAAATGCGTAGATATAGGAAGGAACACCAGTGGCGAAGGCGACCACCTGGACTGATACTGACA…	Cluster_211	3	0	0	0	0	0	0	0	0	0	0	0	0	0	0	0	0	0	0	0	0	0	0	0	0	0	0	0	0	0	0	0	0	0	0	0	0	0	0	0
Bacteria;(1.0);Proteobacteria;(1.0);Gammaproteobacteria;(1.0);Betaproteobacteriales;(1.0);Burkholderiaceae;(1.0);Alcaligenes;(0.55);Bordetella sp.;(0.32);	Bacteria;Proteobacteria;Gammaproteobacteria;Betaproteobacteriales;Burkholderiaceae;Ralstonia;unknown species	multi-subject	95.08	100	0	427	M02944:147:000000000-AUVRY:1:1103:6898:18598	TGGGGAATTTTGGACAATGGGGGCAACCCTGATCCAGCAATGCCGCGTGTGTGAAGAAGGCCTTCGGGTTGTAAAGCACTTTTGTCCGGAAAGAAATCGCACTTACTAATATTAGGTGTGGATGACGGTACCGGAAGAATAAGGACCGGCTAACTACGTGCCAGCAGCCGCGGTAATACGTAGGGTCCAAGCGTTAATCGGAATTACTGGGCGTAAAGCGTGTGTAGGCGGTTCGGAAAGAAAGATGTGAAATCCCAGGGCTCAACCTTGGAACTGCATTTTTAACTGCCGAGCTAGAGTATGTCAGAGGGGGGTAGAATTCCACGTGTAGCAGTGAAATGCGTAGATATGTGGAGGAATACCGATGGCGAAGGCAGCCCCCTGGGATAATACTGACGC…	Cluster_212	911	0	0	0	0	0	0	0	0	0	0	0	0	0	0	0	0	0	0	0	0	0	0	0	0	0	0	0	0	0	0	0	1	0	0	0	0	0	0	0
Bacteria;(1.0);Proteobacteria;(1.0);Gammaproteobacteria;(1.0);Betaproteobacteriales;(1.0);Burkholderiaceae;(1.0);Delftia;(0.27);bacterium enrichment culture clone heteroB90_4W;(0.01);	Bacteria;Proteobacteria;Gammaproteobacteria;Betaproteobacteriales;Burkholderiaceae;Rhizobacter;Rhizobacter profundi	KM670028.1.1398	94.6	100	0	426	M02944:147:000000000-AUVRY:1:1105:9493:23397	TGGGGAATTTTGGACAATGGGGGAAACCCTGATCCAGCCATCCCGCGTGTATGATGAAGGCCTTCGGGTTGTAAAGTACTTTTGGCAGAGAAGAAAAGGTACCTCCTAATACGAGGTACTGCTGACGGTATCTGCAGAATAAGCACCGGCTAACTACGTGCCAGCAGCCGCGGTAATACGTAGGGTGCAAGCGTTAATCGGAATTACTGGGCGTAAAGCGTGCGCAGGCGGTTATGTAAGACAGATGTGAAATCCCCGGGCTCAACCTGGGAACTGCATTTGTGACTGCATGGCTAGAGTACGGTAGAGGGGGATGGAATTCCGCGTGTAGCAGTGAAATGCGTAGATATGCGGAGGAACACCGATGGCGAAGGCAATCCCCTGGACCTGTACTGACGC…	Cluster_215	970	5	17	0	0	1	2	20	39	32	74	30	29	0	0	0	0	0	0	0	9	13	0	0	1	0	20	39	18	19	1	9	5	2	5	9	1	10	8	1
Bacteria;(1.0);Firmicutes;(1.0);Bacilli;(1.0);Bacillales;(0.75);Bacillaceae;(0.75);Bacillus;(0.72);Streptococcus pneumoniae;(0.25);	Bacteria;Firmicutes;Bacilli;Bacillales;Bacillaceae;Bacillus;Multi-affiliation	multi-subject	97.42	100	0	427	M01945:95:000000000-BK4YK:1:1102:25299:4435	TAGGGAATCTTCCGCAATGGACGAAAGTCTGACGGAGCAACGCCGCGTGAGTGATGAAGGCTTTCGGGTCGTAAAACTCTGTTGTTAGGGAAGAACAAGTGCTAGTTGAATAAGCTGGCACCTTGACGGTACCTAACCAGAAAGCCACGGCTAACTACGTGCCAGCAGCCGCGGTAATACGTAGGTGGCAAGCGTTGTCCGGATTTATTGGGCGTAAAGCGAGCGCAGGCGGTTTCTTAAGTCTGATGTGAAAGCCCCCGGCTCAACCGGGGAGGGTCATTGGAAACTGGGAGACTTGAGTGCAGAAGAGGAGAGTGGAATTCCATGTGTAGCGGTGAAATGCGTAGATATATGGAGGAACACCAGTGGCGAAGGCGGCTCTCTGGTCTGTAACTGACG…	Cluster_216	916	0	0	0	0	0	0	0	0	0	0	0	0	0	0	0	0	0	0	0	0	0	0	0	0	0	0	0	0	0	0	0	0	0	0	0	0	0	0	0
Bacteria;(1.0);Firmicutes;(1.0);Bacilli;(1.0);Bacillales;(1.0);Bacillaceae;(1.0);Bacillus;(0.92);Bacillus pseudalcaliphilus;(0.6);	Bacteria;Firmicutes;Bacilli;Bacillales;Bacillaceae;Bacillus;Bacillus pseudalcaliphilus	X76449.1.1518	99.06	100	0	427	M01945:95:000000000-BK4YK:1:1102:8036:8554	TAGGGAATCTTCCGCAATGGACGAAAGTCTGACGGAGCAACGCCGCGTGAGTGATGAAGGTTTTCGGATCGTAAAGCTCTGTTGTTAGGGAAGAACAAGTACCGTTCGAATAGGGCGGTACCTTGACGGTACCTAACCAGAAAGCCACGGCTAACTACGTGCCAGCAGCCGCGGTAATACGTAGGTGGCAAGCGTTGTCCGGAATTATTGGGCGTAAAGCGCGCGCAGGCGGTCTTTTAAGTCTGATGTGAAATATCGGGGCTCAACCCCGAGGGGTCATTGGAAACTGGGAGACTTGAGTACAGAAGAGGAGAGTGGAATTCCATGTGTAGCGGTGAAATGCGTAGATATATGGAGGAACACCAGTGGCGAAGGCGGCTCTCTGGTCTGTAACTGACG…	Cluster_217	804	0	0	0	0	0	0	0	0	0	0	0	0	0	0	0	0	0	0	0	0	0	0	0	0	0	0	0	0	0	0	0	0	0	0	0	0	0	0	0
Bacteria;(1.0);Actinobacteria;(0.92);Actinobacteria;(0.92);Micrococcales;(0.92);Micrococcaceae;(0.83);Micrococcus;(0.82);bacterium ST28;(0.09);	Bacteria;Actinobacteria;Actinobacteria;Micrococcales;Microbacteriaceae;Microbacterium;Klebsiella pneumoniae	FBST01000087.2540.4064	93.19	100	6e-178	426	M01945:95:000000000-BK4YK:1:1107:22655:14972	TAGGGAATCTTCGGCAATGGACGAAAGTCTGACCGAGCAACGCCGCGTGAGTGAAGAAGGTTTTCGGATCGTAAAACTCTGTTGTTAGAGAAGAACAAGGGTGAGAGTAACTGTTCACCCCTTGACGGTATCTAACCAGAAAGCCACGGCTAACTACGTGCCAGCAGCCGCGGTAATACGTAGGGTGCGAGCGTTATCCGGAATTATTGGGCGTAAAGAGCTCGTAGGCGGTTTGTCGCGTCTGTCGTGAAAGTCCGGGGCTTAACCCCGGATCTGCGGTGGGTACGGGCAGACTAGAGTGCAGTAGGGGAGACTGGAATTCCTGGTGTAGCGGTGGAATGCGCAGATATCAGGAGGAACACCGATGGCGAAGGCAGGTCTCTGGGCTGTAACTGACGC…	Cluster_218	809	0	0	0	0	0	0	0	0	0	0	0	0	0	0	0	0	0	0	0	0	0	0	0	0	0	0	0	0	0	0	0	0	0	0	0	0	0	0	0
Bacteria;(1.0);Proteobacteria;(1.0);Gammaproteobacteria;(1.0);Enterobacteriales;(0.71);Enterobacteriaceae;(0.71);Xenorhabdus;(0.67);Xenorhabdus bovienii str. kraussei Becker Underwood;(0.16);	Bacteria;Proteobacteria;Gammaproteobacteria;Pseudomonadales;Pseudomonadaceae;Pseudomonas;Pseudomonas fluorescens	EF428995.1.1427	93.91	100	0	427	M02944:147:000000000-AUVRY:1:1105:12194:4814	TGGGGAATATTGGACAATGGGCGAAAGCCTGATCCAGCCATGCCGCGTGTGTGAAGAAGGTCTTCGGATTGTAAAGCACTTTAAGTTGGGAGGAAGGGCAGTTACCTAATACGTGATTGTTTTGACGTTACCGACAGAATAAGCACCGGCTAACTCTGTGCCAGCAGCCGCGGTAATACAGAGGGTGCAAGCGTTAATCGGAATTACTGGGCGTAAAGCGCACGCAGGCGGTCAATTAAGTTAGATGTGAAATCCCCGGGCTCAACCTGGGAACGGCATCTAAAACTGGTTGACTAGAGTCTCGTAGAGGGGGGTAGAATTCCACGTGTAGCGGTGAAATGCGTAGAGATGTGGAGGAATACCGGTGGCGAAGGCGGCCCCCTGGACGAAGACTGACGC…	Cluster_219	950	0	0	0	0	0	0	0	0	0	0	0	2	0	0	0	0	0	0	0	0	0	0	0	0	0	0	0	0	0	0	0	0	0	0	0	0	0	0	0
Bacteria;(1.0);Proteobacteria;(1.0);Gammaproteobacteria;(1.0);Enterobacteriales;(1.0);Enterobacteriaceae;(1.0);Yersinia;(0.3);Yersinia aleksiciae;(0.11);	Bacteria;Proteobacteria;Gammaproteobacteria;Enterobacteriales;Enterobacteriaceae;Multi-affiliation;Multi-affiliation	multi-subject	96.96	100	0	multi-alignment-lg	M02944:147:000000000-AUVRY:1:1102:18665:26110	TGGGGAATATTGCACAATGGGCGCAAGCCTGATGCAGCCATGCCGCGTGTATGAAGAAGGCCTTCGGGTTGTAAAGTACTTTCAGCGGGGAGGAAGGCGTAAGTCTGAACAGGGCTTACGATTGACGTTACCCGCAGAAGAAGCACCGGCTAACTCCGTGCCAGCAGCCGCGGTAATACGGAGGGTGCAAGCGTTAATCGGAATTACTGGGCGTAAAGCGCACGCAGGCGGTTTGTTAAGTCAGATGTGAAATCCCCGCGCTTAACGTGGGAACTGCATTTGAAACTGGCAAGCTAGAGTCTTGTAGAGGGGGGTAGAATTCCAGGTGTAGCGGTGAAATGCGTAGAGATCTGGAGGAATACCGGTGGCGAAGGCGGCCCCCTGGACAAAGACTGACGC…	Cluster_220	667	4	10	0	1	2	0	56	105	111	108	103	78	0	0	0	0	0	0	0	0	0	0	0	0	0	0	0	0	0	5	6	6	8	4	11	9	1	0	0
Bacteria;(1.0);Proteobacteria;(1.0);Alphaproteobacteria;(1.0);Caulobacterales;(0.82);Caulobacteraceae;(0.82);Brevundimonas;(0.82);Brevundimonas poindexterae;(0.07);	Bacteria;Proteobacteria;Alphaproteobacteria;Caulobacterales;Caulobacteraceae;Brevundimonas;unknown species	JF129832.1.1282	96.51	100	0	401	M02944:147:000000000-AUVRY:1:1109:16510:15303	TGGGGAATATTGGACAATGGGCGCAAGCCTGATCCAGCCATGCCGCGTGAGTGATGAAGGCCCTAGGGTTGTAAAGCTCTTTCACCGGTGAAGATAATGACGGTAACCGGAGAAGAAGCCCCGGCTAACTTCGTGCCAGCAGCCGCGGTAATACGAAGGGGGCTAGCGTTGCTCGGAATTACTGGGCGTAAAGGGAGCGTAGGCGGACATTTAAGTCAGGGGTGAAATCCCGGGGCTCAACCTCGGAATTGCCTTTGATACTGGGTGTCTTGAGTATGAGAGAGGTATGTGGAACTCCGAGTGTAGAGGTGAAATTCGTAGATATTCGGAAGAACACCAGTGGCGAAGGCGACATACTGGCTCATTACTGACGCTGAGGCTCGAAAGCGTGGGGAGCAA…	Cluster_221	2002	0	0	4	3	1	7	11	20	11	26	10	9	22	7	8	0	10	0	0	19	9	1	0	6	1	148	260	227	106	0	0	0	0	0	0	0	10	12	0
Bacteria;(1.0);Actinobacteria;(1.0);Actinobacteria;(1.0);Corynebacteriales;(1.0);Corynebacteriaceae;(1.0);Corynebacterium 1;(1.0);Corynebacterium macginleyi;(0.24);	Bacteria;Actinobacteria;Actinobacteria;Corynebacteriales;Corynebacteriaceae;Corynebacterium 1;unknown species	multi-subject	100	100	0	408	M02944:147:000000000-AUVRY:1:2108:9709:8305	TGGGGAATATTGCACAATGGGCGCAAGCCTGATGCAGCGACGCCGCGTGGGGGATGAAGGCCTTCGGGTTGTAAACTCCTTTCGCTAGGGACGAAGCTTTGTGTGACGGTACCTAGATAAGAAGCACCGGCTAACTACGTGCCAGCAGCCGCGGTAATACGTAGGGTGCGAGCGTTGTCCGGAATTACTGGGCGTAAAGGGCTCGTAGGTGGTTTGTCGCGTCGTCTGTGAAATTCTGGGGCTTAACTCCGGGCGTGCAGGCGATACGGGCATAACTTGAGTGCTGTAGGGGTAACTGGAATTCCTGGTGTAGCGGTGAAATGCGCAGATATCAGGAGGAACACCGATGGCGAAGGCAGGTTACTGGGCAGTTACTGACGCTGAGGAGCGAAAGCATGG…	Cluster_224	749	0	0	0	0	0	0	0	0	0	0	0	0	0	0	0	0	0	0	0	0	0	0	0	0	0	0	0	0	0	0	0	0	0	0	0	0	0	0	0
Bacteria;(1.0);Firmicutes;(1.0);Bacilli;(1.0);Bacillales;(1.0);Paenibacillaceae;(0.79);Paenibacillus;(0.79);Paenibacillus taohuashanense;(0.45);	Bacteria;Firmicutes;Bacilli;Bacillales;Paenibacillaceae;Paenibacillus;Multi-affiliation	multi-subject	95.32	100	0	427	M01945:95:000000000-BK4YK:1:1102:13313:2757	TAGGGAATCTTCCGCAATGGACGAAAGTCTGACGGAGCAACGCCGCGTGAGTGATGAAGGTTTTCGGATCGTAAAGCTCTGTTGTTAGGGAAGAACAAGTGCGAGAGTAACTGCTCGCACCTTGACGGTACCTAACCAGAAAGCCACGGCTAACTACGTGCCAGCAGCCGCGGTAATACGTAGGTGGCAAGCGTTGTCCGGAATTATTGGGCGTAAAGCGCGCGCAGGCGGCTATTTAAGTCTGGTGTTTAAACCTTGGGCTCAACCTGAGGTCGCACTGGAAACTGGGTGGCTTGAGTACAGAAGAGGAAAGTGGAATTCCACGTGTAGCGGTGAAATGCGTAGATATGTGGAGGAACACCAGTGGCGAAGGCGACTTTCTGGGCTGTAACTGACGCT…	Cluster_225	941	0	0	0	0	0	0	0	0	0	0	0	0	0	0	0	0	0	0	0	0	0	0	0	0	0	0	0	0	0	0	0	0	0	0	0	0	0	0	0
Bacteria;(1.0);Proteobacteria;(1.0);Alphaproteobacteria;(1.0);Rhizobiales;(0.8);Rhizobiaceae;(0.79);Ochrobactrum;(0.69);Ochrobactrum thiophenivorans;(0.61);	Bacteria;Proteobacteria;Alphaproteobacteria;Rhizobiales;Rhizobiaceae;Ochrobactrum;Multi-affiliation	multi-subject	97.01	100	0	401	M02944:147:000000000-AUVRY:1:2110:15079:12518	TGGGGAATCTTGCGCAATGGGCGAAAGCCTGACGCAGCCATGCCGCGTGAATGATGAAGGTCTTAGGATTGTAAAATTCTTTCACCGGGGACGATAATGACGGTACCCGGAGAAGAAGCCCCGGCTAACTTCGTGCCAGCAGCCGCGGTAATACGAAGGGGGCTAGCGTTGTTCGGATTTACTGGGCGTAAAGCGCACGTAGGCGGACTTTTAAGTCAGGGGTGAAATCCCGGGGCTCAACCCCGGAACTGCCTTTGATACTGGAAGTCTTGAGTATGGTAGAGGTGAGTGGAATTCCGAGTGTAGAGGTGAAATTCGTAGATATTCGGAGGAACACCAGTGGCGAAGGCGGCTCACTGGACCATTACTGACGCTGAGGTGCGAAAGCGTGGGGAGCAA…	Cluster_226	649	0	0	1	0	1	5	12	8	3	25	11	30	14	12	16	6	28	13	12	6	4	13	12	3	10	26	54	23	26	0	0	0	2	0	0	0	3	6	0
Bacteria;(1.0);Proteobacteria;(1.0);Gammaproteobacteria;(1.0);Enterobacteriales;(1.0);Enterobacteriaceae;(1.0);Photorhabdus;(1.0);Photorhabdus luminescens;(0.79);	Bacteria;Proteobacteria;Gammaproteobacteria;Enterobacteriales;Enterobacteriaceae;Photorhabdus;Photorhabdus luminescens	multi-subject	98.59	100	0	426	M02944:147:000000000-AUVRY:1:2102:19147:22862	TGGGGAATATTGCACAATGGGCGCAAGCCTGATGCAGCCATGCCGCGTGTATGAAGAAGGCCTTCGGGTTGTAAAGTACTTTCAGCGGGGAGGAAGGGTTTAGCCTGAAGAGGGCTGGACTTTGACGTTACCCGCAGAAGAAGCACCGGCTAACTCCGTGCCAGCAGCCGCGGTAATACGGAGGGTGCAAGCGTTAATCGGAATGACTGGGCGTAAAGCGCACGCAGGCGGTCAATTAAGTTAGATGTGAAATCCCCGGGCTCAACCTGGGAATGGCATCTAAGACTGGTTGACTGGAGTCTCGTAGAGGGGGGTAGAATTCCATGTGTAGCGGTGAAATGCGTAGAGATGTGGAGGAATACCGGTGGCGAAGGCGGCTCACTGGACCATTACTGACGC…	Cluster_229	2003	0	0	0	0	1	0	0	1	0	2	1	0	100	106	108	96	194	134	169	2	0	127	133	140	125	0	0	0	0	0	0	0	0	0	0	0	1	0	0
Bacteria;(1.0);Proteobacteria;(1.0);Gammaproteobacteria;(1.0);Betaproteobacteriales;(1.0);Burkholderiaceae;(1.0);Ralstonia;(1.0);unidentified marine bacterioplankton;(0.91);	Bacteria;Proteobacteria;Gammaproteobacteria;Betaproteobacteriales;Burkholderiaceae;Ralstonia;Multi-affiliation	multi-subject	99.06	100	0	426	M02944:147:000000000-AUVRY:1:2108:21683:10069	TGGGGAATTTTGGACAATGGGGGCAACCCTGATCCAGCAATGCCGCGTGTGTGAAGAAGGCCTTCGGGTTGTAAAGCACTTTTGTCCGGAAAGAAATCGCACTTACTAATATTAGGTGTGGATGACGGTACCGGAAGAATAAGGACCGGCTAACTACGTGCCAGCAGCCGCGGTAATACGTAGGGTCCAAGCGTTAATCGGAATTACTGGGCGTAAAGCGTGCGCAGGCGGTTGTGCAAGACCGATGTGAAATCCCCGGGCTTAACCTGGGAATTGCATTGGTGACTGCACGGCTAGAGTGTGTCAGAGGGGGGTAGAATTCCACGTGTAGCAGTGAAATGCGTAGATATGTGGAGGAATACCGATGGCGAAGGCAGCCCCCTGGGATAATACTGACGC…	Cluster_231	826	0	0	0	0	0	0	0	0	0	0	0	0	0	0	0	0	0	0	0	0	0	0	0	0	0	0	0	0	0	0	0	0	0	0	0	0	0	0	0
Bacteria;(1.0);Proteobacteria;(1.0);Alphaproteobacteria;(1.0);Acetobacterales;(1.0);Acetobacteraceae;(1.0);Acetobacter;(1.0);Acetobacter cerevisiae;(0.78);	Bacteria;Proteobacteria;Alphaproteobacteria;Acetobacterales;Acetobacteraceae;Acetobacter;Multi-affiliation	multi-subject	100	100	0	401	M01945:95:000000000-BK4YK:1:1101:7102:14165	TGGGGAATATTGGACAATGGGGGCAACCCTGATCCAGCAATGCCGCGTGTGTGAAGAAGGTTTTCGGATTGTAAAGCACTTTCGGCGGGGACGATGATGACGGTACCCGCAGAAGAAGCCCCGGCTAACTTCGTGCCAGCAGCCGCGGTAATACGAAGGGGGCTAGCGTTGCTCGGAATGACTGGGCGTAAAGGGCGTGTAGGCGGTTTGCACAGTTAGATGTGAAATCCCCGGGCTTAACCTGGGAGCTGCATTTAATACGTGCAGACTAGAGTGTGAGAGAGGGTTGTGGAATTCCCAGTGTAGAGGTGAAATTCGTAGATATTGGGAAGAACACCGGTGGCGAAGGCGGCAACCTGGCTCATGACTGACGCTGAGGCGCGAAAGCGTGGGGAGCAA…	Cluster_233	800	0	0	0	0	0	0	0	0	0	0	0	0	0	0	0	0	0	0	0	0	0	0	0	0	0	0	0	0	0	0	0	0	0	0	0	0	0	0	0
Bacteria;(1.0);Proteobacteria;(1.0);Alphaproteobacteria;(1.0);Sphingomonadales;(1.0);Sphingomonadaceae;(1.0);Sphingomonas;(1.0);unidentified marine bacterioplankton;(0.76);	Bacteria;Proteobacteria;Alphaproteobacteria;Sphingomonadales;Sphingomonadaceae;Sphingomonas;unknown species	JF237775.1.1308	99	100	0	401	M02944:147:000000000-AUVRY:1:2112:7593:10681	TGGGGAATATTGGACAATGGGCGAAAGCCTGATCCAGCAATGCCGCGTGAGTGATGAAGGCCTTAGGGTTGTAAAGCTCTTTTACCCGGGATGATAATGACAGTACCGGGAGAATAAGCTCCGGCTAACTCCGTGCCAGCAGCCGCGGTAATACGGAGGGAGCTAGCGTTGTTCGGAATTACTGGGCGTAAAGCGCACGTAGGCGGCTTTGTAAGTTAGAGGTGAAAGCCTGGAGCTCAACTCCAGAATTGCCTTTAAGACTGCATCGCTTGAATCCAGGAGAGGTGAGTGGAATTCCGAGTGTAGAGGTGAAATTCGTAGATATTCGGAGGAACACCAGTGGCGAAGGCGGCTCACTGGACCATTACTGACGCTGAGGTGCGAAAGCGTGGGGAGCAA…	Cluster_234	1065	2	2	5	2	4	10	25	37	21	12	10	11	17	3	105	6	8	4	0	2	1	7	0	10	1	4	2	4	0	1	0	0	3	0	1	1	0	1	0
Bacteria;(1.0);Firmicutes;(1.0);Bacilli;(1.0);Bacillales;(1.0);Bacillaceae;(1.0);Bacillus;(1.0);Bacillus pumilus SAFR-032;(0.51);	Bacteria;Firmicutes;Bacilli;Bacillales;Bacillaceae;Bacillus;Multi-affiliation	multi-subject	99.06	100	0	426	M01945:95:000000000-BK4YK:1:1102:16112:7690	TAGGGAATCTTCCGCAATGGACGAAAGTCTGACGGAGCAACGCCGCGTGAGTGATGAAGGTTTTCGGATCGTAAAGCTCTGTTGTTAGGGAAGAACAAGTGCGAGAGTAACTGCTCGCACCTTGACGGTACCTAACCAGAAAGCCACGGCTAACTACGTGCCAGCAGCCGCGGTAATACGTAGGTGGCAAGCGTTGTCCGGAATTATTGGGCGTAAAGGGCTCGCAGGCGGTTTCTTAAGTCTGATGTGAAAGCCCCCGGCTCAACCGGGGAGGGTCATTGGAAACTGGGAAACTTGAGTGCAGAAGAGGAGAGTGGAATTCCACGTGTAGCGGTGAAATGCGTAGAGATGTGGAGGAACACCAGTGGCGAAGGCGACTTTCTGGGCTGTAACTGACGC…	Cluster_235	741	0	0	0	0	0	0	0	0	0	0	0	0	0	0	0	0	0	0	0	0	0	0	0	0	0	0	0	0	0	0	0	0	0	0	0	0	0	0	0
Bacteria;(1.0);Firmicutes;(1.0);Bacilli;(1.0);Lactobacillales;(1.0);Streptococcaceae;(1.0);Streptococcus;(1.0);Streptococcus salivarius;(1.0);	Bacteria;Firmicutes;Bacilli;Lactobacillales;Streptococcaceae;Streptococcus;Multi-affiliation	multi-subject	100	100	0	426	M02944:147:000000000-AUVRY:1:1108:17413:12145	TAGGGAATCTTCGGCAATGGGGGCAACCCTGACCGAGCAACGCCGCGTGAGTGAAGAAGGTTTTCGGATCGTAAAGCTCTGTTGTAAGTCAAGAACGGGTGTGAGAGTGGAAAGTTCACACTGTGACGGTAGCTTACCAGAAAGGGACGGCTAACTACGTGCCAGCAGCCGCGGTAATACGTAGGTCCCGAGCGTTGTCCGGATTTATTGGGCGTAAAGCGAGCGCAGGCGGTTTGATAAGTCTGAAGTTAAAGGCTGTGGCTCAACCATAGTTCGCTTTGGAAACTGTCAAACTTGAGTGCAGAAGGGGAGAGTGGAATTCCATGTGTAGCGGTGAAATGCGTAGATATATGGAGGAACACCGGTGGCGAAAGCGGCTCTCTGGTCTGTAACTGACGC…	Cluster_236	714	0	0	0	0	0	0	0	0	0	0	0	0	0	0	0	0	0	1	0	0	0	0	0	0	0	0	0	0	0	0	0	0	0	0	0	0	0	0	0
Bacteria;(1.0);Proteobacteria;(1.0);Deltaproteobacteria;(1.0);Bdellovibrionales;(1.0);Bacteriovoracaceae;(1.0);Peredibacter;(1.0);Peredibacter starrii;(0.24);	Bacteria;Proteobacteria;Deltaproteobacteria;Bdellovibrionales;Bacteriovoracaceae;Peredibacter;unknown species	KX163457.1.1417	97.42	100	0	427	M01945:95:000000000-BK4YK:1:1102:16061:4353	TAGGGAATATTGCGCAATGGGGGAAACCCTGACGCAGCAACGCCGCGTGAGTGAGGAAGGTCTTCGGATTGTAAAACTCTTTTGCTAGGGAAAAATGACTTAGAGGTTAATACCCTCTAGGAGTGATGGTACCTAAAGAATAAGGACCGGCTAACTTCGTGCCAGCAGCCGCGGTAATACGAAGGGTCCAAGCGTTGTTCGGAATCATTGGGCGTAAAGCGAGCGCAGGCGGATCAGTAAGTCAGGTGTGAAATCTCGAAGCTCAACTTCGAAACTGCGCCTGAAACTACTAGTCTAGAATGTCGGAGGGGATAGGGGAATTTCACGTGTAGGGGTAAAATCCGTAGAGATGTGAAGGAACACCGGAGGCGAAGGCGCCTATCTGGACGACTATTGACG…	Cluster_237	715	0	0	0	0	0	0	0	0	0	0	0	0	0	0	0	0	0	0	0	0	0	0	0	0	0	0	0	0	0	0	0	0	0	0	0	0	0	0	0
Bacteria;(1.0);Proteobacteria;(1.0);Gammaproteobacteria;(1.0);Betaproteobacteriales;(1.0);Burkholderiaceae;(1.0);Ralstonia;(1.0);unknown species;(0.67);	Bacteria;Proteobacteria;Gammaproteobacteria;Betaproteobacteriales;Burkholderiaceae;Ralstonia;Ralstonia sp.	multi-subject	99.3	100	0	426	M02944:147:000000000-AUVRY:1:1107:10023:17456	TGGGGAATATTGGACAATGGGCGAAAGCCTGATCCAGCAATGCCGCGTGTGTGAAGAAGGCCTTCGGGTTGTAAAGCACTTTTGTCCGGAAAGAAATCGCACTTACTAATATTAGGTGTGGATGACGGTACCGGAAGAATAAGGACCGGCTAACTACGTGCCAGCAGCCGCGGTAATACGTAGGGTCCAAGCGTTAATCGGAATTACTGGGCGTAAAGCGTGCGCAGGCGGTTGTGCAAGACCGATGTGAAATCCCCGGGCTTAACCTGGGAATTGCATTGGTGACTGCACGGCTAGAGTGTGTCAGAGGGGGGTAGAATTCCACGTGTAGCAGTGAAATGCGTAGAGATGTGGAGGAATACCGATGGCGAAGGCAGCCCCCTGGGATAACACTGACGC…	Cluster_238	1458	0	0	0	0	0	0	0	0	0	0	0	0	0	0	0	0	0	0	0	0	0	0	0	0	0	0	0	0	0	0	0	0	0	0	0	0	0	0	0
Bacteria;(1.0);Bacteroidetes;(1.0);Bacteroidia;(1.0);Sphingobacteriales;(1.0);Sphingobacteriaceae;(1.0);Sphingobacterium;(1.0);Sphingobacterium faecium;(1.0);	Bacteria;Bacteroidetes;Bacteroidia;Sphingobacteriales;Sphingobacteriaceae;Sphingobacterium;Multi-affiliation	multi-subject	100	100	0	421	M02944:147:000000000-AUVRY:1:1104:15119:3802	TAAGGAATATTGGTCAATGGAGGGAACTCTGAACCAGCCATGCCGCGTGCAGGATGACTGCCCTATGGGTTGTAAACTGCTTTTGTCAGGGAATAAACCTTTCCACGTGTGGGAAGCTGAATGTACCTGAAGAATAAGGATCGGCTAACTCCGTGCCAGCAGCCGCGGTAATACGGAGGATCCAAGCGTTATCCGGATTTATTGGGTTTAAAGGGTGCGTAGGCGGTCCTATAAGTCAGTGGTGAAAGACGGCAGCTTAACTGTCGCAGTGCCTTTGATACTGTAGGACTTGAATCTATTTGAAGTGGGCGGAATAAGACAAGTAGCGGTGAAATGCATAGATATGTCTTAGAACTCCGATTGCGAAGGCAGCTCACTAAGTTAGTATTGACGCTGATG…	Cluster_240	733	0	0	0	0	0	0	0	0	0	0	0	0	2	1	0	0	0	0	0	0	0	0	1	2	2	141	147	99	145	0	0	0	0	0	0	0	0	0	0
Bacteria;(1.0);Proteobacteria;(1.0);Gammaproteobacteria;(1.0);Enterobacteriales;(1.0);Enterobacteriaceae;(1.0);Xenorhabdus;(1.0);Xenorhabdus nematophila ATCC 19061;(0.68);	Bacteria;Proteobacteria;Gammaproteobacteria;Enterobacteriales;Enterobacteriaceae;Xenorhabdus;Multi-affiliation	multi-subject	98.83	100	0	426	M02944:147:000000000-AUVRY:1:2106:9126:7674	TGGGGAATATTGCACAATGGGCGCAAGCCTGATGCAGCCATGCCGCGTGTATGAAGAAGGCCTTCGGGTTGTAAAGTACTTTCAGCGGGGATGAATGCGTCCGTCTGAACAGGGCTTACGCTTGACGTTACCCGCAGAAGAAGCACCGGCTAACTCCGTGCCAGCAGCCGCGGTAATACGGAGGGTGCAAGCGTTAATCGGAATTACTGGGCGTAAAGCGCACGCAGGCGGTCAATTAAGTTGGATGTGAAATCCCCGGGCTTAACCCGGGAACGGCATCCAAGACTGGTTGGCTAGAGTCTCGTAGAGGGGGGTAGAATTCCACGTGTAGCGGTGAAATGCGTAGAGATGTGGAGGAATACCGGTGGCGAAGGCGGCCCCCTGGACGAAGACTGACGC…	Cluster_242	650	0	0	60	62	51	38	3	4	5	2	1	4	0	0	0	0	0	0	0	0	0	0	0	0	0	0	0	0	0	2	1	1	0	0	0	86	0	0	85
Bacteria;(1.0);Firmicutes;(1.0);Bacilli;(1.0);Bacillales;(1.0);Bacillaceae;(1.0);Oceanobacillus;(1.0);Oceanobacillus sp.;(0.6);	Bacteria;Firmicutes;Bacilli;Bacillales;Bacillaceae;Oceanobacillus;Multi-affiliation	multi-subject	99.53	100	0	426	M01945:95:000000000-BK4YK:1:1102:18828:3220	TAGGGAATCTTCCGCAATGGACGAAAGTCTGACGGAGCAACGCCGCGTGAGTGATGAAGGTTTTCGGATCGTAAAACTCTGTTGTTAGGGAAGAACAAGTGCCATAGTAACTGATGGCACCTTGACGGTACCTAACCAGAAAGCCACGGCTAACTACGTGCCAGCAGCCGCGGTAATACGTAGGTGGCAAGCGTTGTCCGGAATTATTGGGCGTAAAGCGCTCGCAGGCGGTTCTTTAAGTCTGATGTGAAATCTTGCGGCTCAACCGTAAACGTGCATTGGAAACTGGAGGACTTGAGTGCAGAAGAGGAGAGTGGAATTCCACGTGTAGCGGTGAAATGCGTAGAGATGTGGAGGAACACCAGTGGCGAAGGCGACTCTCTGGTCTGTAACTGACGC…	Cluster_243	1267	0	0	0	0	0	0	0	0	0	0	0	0	0	0	0	0	0	0	0	0	0	0	0	0	0	0	0	0	0	0	0	0	0	0	0	0	0	0	0
Bacteria;(1.0);Actinobacteria;(1.0);Actinobacteria;(1.0);Micrococcales;(1.0);Microbacteriaceae;(1.0);unknown genus;(0.62);unknown species;(0.32);	Bacteria;Actinobacteria;Actinobacteria;Micrococcales;Microbacteriaceae;Marisediminicola;Microbacteriaceae bacterium 3302O2	KF600393.1.1216	99.51	100	0	406	M02944:147:000000000-AUVRY:1:1104:16191:6832	TGGGGAATATTGCACAATGGGCGCAAGCCTGATGCAGCAACGCCGCGTGAGGGACGACGGCCTTCGGGTTGTAAACCTCTTTTAGTAGGGAAGAAGCGAAAGTGACGGTACCTGCAGAAAAAGCACCGGCTAACTACGTGCCAGCAGCCGCGGTAATACGTAGGGTGCAAGCGTTGTCCGGAATTATTGGGCGTAAAGAGCTCGTAGGCGGTTTGTCGCGTCTGCTGTGAAAACCGGAGGCTCAACCTCCGGCCTGCAGTGGGTACGGGCAGACTGGAGTGCGGTAGGGGAGATTGGAATTCCTGGTGTAGCGGTGGAATGCGCAGATATCAGGAGGAACACCGATGGCGAAGGCAGATCTCTGGGCCGTAACTGACGCTGAGGAGCGAAAGCGTGGGG…	Cluster_244	760	0	0	0	0	0	0	0	0	0	0	0	0	0	0	0	0	0	0	0	0	0	0	0	0	0	0	0	0	0	8	0	0	0	4	0	0	0	0	3
Bacteria;(1.0);Proteobacteria;(1.0);Gammaproteobacteria;(1.0);Enterobacteriales;(1.0);Enterobacteriaceae;(1.0);Enterobacter;(0.6);Enterobacter kobei;(0.53);	Bacteria;Proteobacteria;Gammaproteobacteria;Enterobacteriales;Enterobacteriaceae;Multi-affiliation;Multi-affiliation	multi-subject	100	100	0	426	M02944:147:000000000-AUVRY:1:1114:3458:19319	TGGGGAATATTGCACAATGGGCGCAAGCCTGATGCAGCCATGCCGCGTGTATGAAGAAGGCCTTCGGGTTGTAAAGTACTTTCAGCGGGGAGGAAGGTGTTGTGGTTAATAACCGCAGCAATTGACGTTACCCGCAGAAGAAGCACCGGCTAACTCCGTGCCAGCAGCCGCGGTAATACGGAGGGTGCAAGCGTTAATCGGAATTACTGGGCGTAAAGCGCACGCAGGCGGTCTGTCAAGTCGGATGTGAAATCCCCGGGCTCAACCTGGGAACTGCATTCGAAACTGGCAGGCTAGAGTCTTGTAGAGGGGGGTAGAATTCCAGGTGTAGCGGTGAAATGCGTAGAGATCTGGAGGAATACCGGTGGCGAAGGCGGCCCCCTGGACAAAGACTGACGC…	Cluster_247	728	0	0	0	0	0	0	1	0	0	0	0	0	0	0	0	0	0	0	0	143	143	0	0	0	0	0	0	0	0	0	0	0	0	1	0	0	146	68	0
Bacteria;(1.0);Bacteroidetes;(1.0);Bacteroidia;(1.0);Sphingobacteriales;(1.0);Sphingobacteriaceae;(1.0);Sphingobacterium;(1.0);Sphingobacterium spiritivorum;(1.0);	Bacteria;Bacteroidetes;Bacteroidia;Sphingobacteriales;Sphingobacteriaceae;Sphingobacterium;Multi-affiliation	multi-subject	99.05	100	0	421	M02944:147:000000000-AUVRY:1:1102:15790:3224	TAAGGAATATTGGTCAATGGAGGGAACTCTGAACCAGCCATGCCGCGTGCAGGATGACTGCCCTATGGGTTGTAAACTGCTTTTGTCGGGGAATAAACCTACGTTTGCGAACGTAGCTGAATGTACCCGAAGAATAAGGATCGGCTAACTCCGTGCCAGCAGCCGCGGTAATACGGAGGATCCAAGCGTTATCCGGATTTATTGGGTTTAAAGGGTGCGTAGGCGGTTCTTTAAGTCAGAGGTGAAAGACGGCAGCTTAACTGTCGCAGTGCCTTTGATACTGAAGAACTTGAATTGGGTTGAGGAATGCGGAATGAGACAAGTAGCGGTGAAATGCATAGATATGTCTCAGAACCCCGATTGCGAAGGCAGCATTCCAAGCCTATATTGACGCTGATG…	Cluster_250	666	1	3	0	0	0	0	0	0	0	0	0	0	0	0	0	0	0	0	0	89	116	0	0	0	0	0	0	0	0	0	0	0	0	0	0	0	71	38	1
Bacteria;(1.0);Firmicutes;(1.0);Bacilli;(1.0);Bacillales;(1.0);Bacillaceae;(1.0);Bacillus;(1.0);Brevibacterium sp.;(0.36);	Bacteria;Firmicutes;Bacilli;Bacillales;Bacillaceae;Bacillus;Multi-affiliation	multi-subject	99.3	100	0	426	M01945:95:000000000-BK4YK:1:1102:6871:11130	TAGGGAATCTTCCGCAATGGACGAAAGTCTGACGGAGCAACGCCGCGTGAACGAAGAAGGCCTTCGGGTCGTAAAGTTCTGTTGTTAGGGAAGAACAAGTACCAGAGTAACTGCTGGTACCTTGACGGTACCTAACCAGAAAGCCACGGCTAACTACGTGCCAGCAGCCGCGGTAATACGTAGGTGGCAAGCGTTGTCCGGAATTATTGGGCGTAAAGCGCGCGCAGGTGGTTCCTTAAGTCTGATGTGAAAGCCCACGGCTCAACCGTGGAGGGTCATTGGAAACTGGGGAACTTGAGTGCAGAAGAGGAAAGTGGAATTCCAAGTGTAGCGGTGAAATGCGTAGAGATGTGGAGGAACACCAGTGGCGAAGGCGGCTCTCTGGTCTGTAACTGACGC…	Cluster_251	1099	0	0	0	0	0	0	0	0	0	0	0	0	0	0	0	0	0	0	0	0	0	0	0	0	0	0	0	0	0	0	0	0	0	0	0	0	0	0	0
Bacteria;(1.0);Bacteroidetes;(1.0);Bacteroidia;(1.0);Chitinophagales;(1.0);Chitinophagaceae;(1.0);Taibaiella;(0.99);Taibaiella sp.;(0.63);	Bacteria;Bacteroidetes;Bacteroidia;Chitinophagales;Chitinophagaceae;Taibaiella;unknown species	JF176697.1.1348	98.81	100	0	421	M02944:147:000000000-AUVRY:1:1102:13571:10268	TGAGGAATATTGGTCAATGGACGGAAGTCTGAACCAGCCATGCCGCGTGAAGGATGAAGGCGTTCTGCGTTGTAAACTTCTTTTATCTGGGAAGAAACCACCTTTTTCTAAGGGTGTTGACGGTACCAGAGGAATAAGCACCGGCTAACTCCGTGCCAGCAGCCGCGGTAATACGGAGGGTGCGAGCGTTATCCGGATTTACTGGGTTTAAAGGGTGTGTAGGCGGGCCTTTAAGTCTGGGGTGAAATCTCCGAGCTCAACTCGGAAACTGCCCTGGATACTATTGGTCTTGAATTATGTTGAGGTTGGCGGAATATAACATGTAGCGGTGAAATGCATAGATATGTTATAGAACACCGATTGCGAAGGCAGCTAACTAAGCATATATTGACGCTGAGG…	Cluster_252	733	0	0	0	0	0	0	0	0	0	0	0	0	0	0	0	0	0	0	0	2	4	0	0	0	0	0	0	0	0	0	0	0	0	0	0	0	2	1	0
Bacteria;(1.0);Proteobacteria;(1.0);Gammaproteobacteria;(1.0);Pseudomonadales;(1.0);Pseudomonadaceae;(1.0);Pseudomonas;(1.0);Pseudomonas sp.;(0.26);	Bacteria;Proteobacteria;Gammaproteobacteria;Pseudomonadales;Pseudomonadaceae;Pseudomonas;Pseudomonas sp.	multi-subject	99.3	100	0	426	M02944:147:000000000-AUVRY:1:1109:21320:16353	TGGGGAATATTGGACAATGGGCGAAAGCCTGATCCAGCCATGCCGCGTGTGTGAAGAAGGTCTTCGGATTGTAAAGCACTTTAAGTTGGGAGGAAGGGCAGTTACCTAATACGTGATTGTTTTGACGTTACCGACAGAATAAGCACCGGCTAACTCTGTGCCAGCAGCCGCGGTAATACAGAGGGTGCAAGCGTTAATCGGAATTACTGGGCGTAAAGCGCGCGTAGGTGGTTCGTTAAGTTGGATGTGAAATCCCCGGGCTCAACCTGGGAACTGCATCCAAAACTGGCGAGCTAGAGTAGGGCAGAGGGTGGTGGAATTTCCTGTGTAGCGGTGAAATGCGTAGATATAGGAAGGAACACCAGTGGCGAAGGCGACCACCTGGGCTCATACTGACAC…	Cluster_254	618	0	0	0	1	12	7	3	0	1	1	0	0	0	0	0	0	0	0	0	1	6	0	0	0	0	0	0	0	0	0	0	0	0	0	0	0	0	1	0
Bacteria;(1.0);Bacteroidetes;(1.0);Bacteroidia;(1.0);Flavobacteriales;(1.0);Flavobacteriaceae;(1.0);Flavobacterium;(1.0);metagenome;(0.82);	Bacteria;Bacteroidetes;Bacteroidia;Flavobacteriales;Flavobacteriaceae;Flavobacterium;unknown species	KC189720.1.1478	98.57	100	0	421	M02944:147:000000000-AUVRY:1:1102:9967:25061	TGAGGAATATTGGTCAATGGTCGCAAGACTGAACCAGCCATGCCGCGTGCAGGATGACGGTCCTATGGATTGTAAACTGCTTTTGTACGGGAAGAAACCCTCCTACGTGTAGGAGCTTGACGGTACCGTAAGAATAAGGATCGGCTAACTCCGTGCCAGCAGCCGCGGTAATACGGAGGATCCAAGCGTTATCCGGAATCATTGGGTTTAAAGGGTCCGTAGGCGGTTTAATAAGTCAGTGGTGAAAGCCCATCGCTCAACGGTGGAACGGCCATTGATACTGTTAGACTTGAATTATTAGGAAGTAACTAGAATATGTAGTGTAGCGGTGAAATGCTTAGAGATTACATGGAATACCAATTGCGAAGGCAGGTTACTACTAATGGATTGACGCTGATG…	Cluster_256	751	0	0	0	0	0	0	0	0	0	0	0	0	0	0	0	0	0	0	0	68	49	0	0	0	0	0	0	0	0	0	0	0	0	0	0	0	35	15	1
Bacteria;(1.0);Firmicutes;(1.0);Bacilli;(1.0);Bacillales;(1.0);Bacillaceae;(1.0);Bacillus;(1.0);Streptococcus pneumoniae;(0.72);	Bacteria;Firmicutes;Bacilli;Bacillales;Bacillaceae;Bacillus;Multi-affiliation	multi-subject	98.59	100	0	427	M01945:95:000000000-BK4YK:1:1102:7373:22635	TAGGGAATCTTCCGCAATGGACGAAAGTCTGACGGAGCAACGCCGCGTGAGTGATGAAGGCTTTCGGGTCGTAAAACTCTGTTGTTAGGGAAGAACAAGTGCTAGTTGAATAAGCTGGCACCTTGACGGTACCTAACCAGAAAGCCACGGCTAACTACGTGCCAGCAGCCGCGGTAATACGTAGGTGGCAAGCGTTGTCCGGATTTATTGGGCGTAAAGCGAGCGCAGGCGGTTTCTTAAGTCTGATGTGAAAGCCCCCGGCTCAACCGGGGAGGGTCATTGGAAACTGGGAGACTTGAGTGCAGAAGAGGAAAGTGGAATTCCATGTGTAGCGGTGAAATGCGTAGAGATATGGAGGAACACCAGTGGCGAAGGCGACTTTCTGGTCTGTAACTGACA…	Cluster_259	1416	0	0	0	0	0	0	0	0	0	0	0	0	0	0	0	0	0	0	0	0	0	0	0	0	0	0	0	0	0	0	0	0	0	0	0	0	0	0	0
Bacteria;(1.0);Bacteroidetes;(1.0);Bacteroidia;(1.0);Chitinophagales;(1.0);Chitinophagaceae;(1.0);unknown genus;(0.8);Chitinophagaceae bacterium 1-116;(0.54);	Bacteria;Bacteroidetes;Bacteroidia;Chitinophagales;Chitinophagaceae;unknown genus;Multi-affiliation	multi-subject	multi-identity	100	0	multi-alignment-lg	M01945:95:000000000-BK4YK:1:1102:14589:1916	TGAGGAATATTGGTCAATGGACGAAAGTCTGAACCAGCCATGCCGCGTGAAGGATGAAGGCGTTCTGCGTTGTAAACTTCTTTTATCAGGGAAGAAAACTGGGTATTCTTACTCAACCGACGGTACCTGATGAATAAGCACCGGCTAACTCCGTGCCAGCAGCCGCGGTAATACGGAGGGTGCAAGCGTTATCCGGATTCACTGGGTTTAAAGGGTGTGTAGGCGGATTTTTAAGTCAGTGGTGAAATCTCCAGGCTCAACCTGGAAACTGCCATTGATACTATTAGTCTTGAATTCTGTTGAGGTGGGCGGAATACATCATGTAGCGGTGAAATGCTTAGATATGATGTAGAACACCGATTGCGAAGGCAGCTCACTAAGCAGCGATTGACGCTGAGG…	Cluster_260	591	0	0	0	0	0	0	0	0	0	0	0	0	0	0	0	0	0	0	0	0	0	0	0	0	0	0	0	0	0	0	0	0	0	0	0	0	0	0	0
Bacteria;(1.0);Proteobacteria;(1.0);Alphaproteobacteria;(1.0);Caulobacterales;(0.78);Caulobacteraceae;(0.78);Brevundimonas;(0.78);Brevundimonas diminuta ATCC 11568;(0.09);	Bacteria;Proteobacteria;Alphaproteobacteria;Caulobacterales;Caulobacteraceae;Brevundimonas;Brevundimonas diminuta	AB680325.1.1388	96.26	100	0	401	M02944:147:000000000-AUVRY:1:2102:6256:18113	TGGGGAATATTGGACAATGGGCGCAAGCCTGATCCAGCCATGCCGCGTGAGTGATGAAGGCCCTAGGGTTGTAAAGCTCTTTCACCGGTGAAGATAATGACGGTAACCGGAGAAGAAGCCCCGGCTAACTTCGTGCCAGCAGCCGCGGTAATACGAAGGGGGCTAGCGTTGCTCGGAATTACTGGGCGTAAAGGGCGCGTAGGCGGATCGTTAAGTCAGAGGTGAAATCCCAGGGCTCAACCCTGGAACTGCCTTTGATACTGGCGATCTTGAGTATGAGAGAGGTATGTGGAACTCCGAGTGTAGAGGTGAAATTCGTAGATATTCGGAAGAACACCAGTGGCGAAGGCGACATACTGGCTCATTACTGACGCTGAGGCGCGAAAGCGTGGGGAGCAA…	Cluster_261	625	0	5	1	0	0	0	9	3	8	1	8	8	1	0	0	0	0	0	0	0	2	0	0	1	0	3	5	7	7	0	0	0	0	0	0	0	0	0	0
Bacteria;(1.0);Firmicutes;(1.0);Bacilli;(1.0);Bacillales;(1.0);Bacillaceae;(1.0);Bacillus;(0.99);Bacillus pumilus SAFR-032;(0.52);	Bacteria;Firmicutes;Bacilli;Bacillales;Bacillaceae;Bacillus;Multi-affiliation	multi-subject	99.06	100	0	426	M01945:95:000000000-BK4YK:1:1102:25636:5377	TAGGGAATCTTCCGCAATGGACGAAAGTCTGACGGAGCAACGCCGCGTGAGTGATGAAGGTTTTCGGATCGTAAAGCTCTGTTGTTAGGGAAGAACAAGTGCGAGAGTAACTGCTCGCACCTTGACGGTACCTAACCAGAAAGCCACGGCTAACTACGTGCCAGCAGCCGCGGTAATACGTAGGTGGCAAGCGTTGTCCGGATTTATTGGGCGTAAAGCGAGCGCAGGCGGTTTCTTAAGTCTGATGTGAAAGCCCCCGGCTCAACCGGGGAGGGTCATTGGAAACTGGGAAACTTGAGTGCAGAAGAGGAGAGTGGAATTCCACGTGTAGCGGTGAAATGCGTAGAGATGTGGAGGAACACCAGTGGCGAAGGCGACTCTCTGGTCTGTAACTGACGC…	Cluster_263	606	0	0	0	0	0	0	0	0	0	0	0	0	0	0	0	0	0	0	0	0	0	0	0	0	0	0	0	0	0	0	0	0	0	0	0	0	0	0	0
Bacteria;(1.0);Proteobacteria;(1.0);Alphaproteobacteria;(1.0);Rhizobiales;(1.0);Rhizobiaceae;(1.0);Ochrobactrum;(0.54);Ochrobactrum cytisi;(0.5);	Bacteria;Proteobacteria;Alphaproteobacteria;Rhizobiales;Rhizobiaceae;Multi-affiliation;Multi-affiliation	multi-subject	98.25	100	0	401	M02944:147:000000000-AUVRY:1:2107:4869:16555	TGGGGAATATTGCACAATGGGCGCAAGCCTGATGCAGCCATGCCGCGTGTATGAAGAAGGCCTTCGGGTTGTAAAGCTCTTTCACCGGTGAAGATAATGACGGTAACCGGAGAAGAAGCCCCGGCTAACTTCGTGCCAGCAGCCGCGGTAATACGAAGGGGGCTAGCGTTGTTCGGATTTACTGGGCGTAAAGCGCACGTAGGCGGACTTTTAAGTCAGGGGTGAAATCCCGGGGCTCAACCCCGGAACTGCCTTTGATACTGGAAGTCTTGAGTATGGTAGAGGTGAGTGGAATTCCGAGTGTAGAGGTGAAATTCGTAGATATTCGGAGGAACACCAGTGGCGAAGGCGGCTCACTGGACCATTACTGACGCTGAGGTGCGAAAGCGTGGGGAGCAA…	Cluster_264	1091	0	0	4	0	4	2	0	2	2	1	2	2	88	54	69	92	108	79	52	0	0	80	39	84	49	0	0	0	0	0	0	0	1	0	0	0	0	0	0
Bacteria;(1.0);Proteobacteria;(1.0);Gammaproteobacteria;(1.0);Betaproteobacteriales;(1.0);Burkholderiaceae;(1.0);Alcaligenes;(1.0);Bordetella sp.;(0.32);	Bacteria;Proteobacteria;Gammaproteobacteria;Betaproteobacteriales;Burkholderiaceae;Alcaligenes;Multi-affiliation	multi-subject	97.89	100	0	426	M02944:147:000000000-AUVRY:1:1102:15383:17285	TGGGGAATATTGCACAATGGGCGCAAGCCTGATGCAGCCATGCCGCGTGTGTGAAGAAGGCCTTCGGGTTGTAAAGTACTTTTGGCAGAGAAGAAAAGGTACCTCCTAATACGAGGTACTGCTGACGGTATCTGCAGAATAAGCACCGGCTAACTACGTGCCAGCAGCCGCGGTAATACGTAGGGTGCAAGCGTTAATCGGAATTACTGGGCGTAAAGCGTGTGTAGGCGGTTCGGAAAGAAAGATGTGAAATCCCAGGGCTCAACCTTGGAACTGCATTTTTAACTGCCGAGCTAGAGTATGTCAGAGGGGGGTAGAATTCCACGTGTAGCAGTGAAATGCGTAGATATGTGGAGGAATACCGATGGCGAAGGCAGCCCCCTGGGATAATACTGACGC…	Cluster_265	532	25	34	0	1	0	0	0	6	1	4	2	1	0	0	0	0	0	0	0	0	1	0	0	0	0	2	2	0	0	20	12	23	8	17	23	1	0	0	0
Bacteria;(1.0);Bacteroidetes;(1.0);Bacteroidia;(1.0);Flavobacteriales;(1.0);Flavobacteriaceae;(1.0);Flavobacterium;(1.0);unknown species;(0.48);	Bacteria;Bacteroidetes;Bacteroidia;Flavobacteriales;Flavobacteriaceae;Flavobacterium;unknown species	multi-subject	96.91	100	0	421	M02944:147:000000000-AUVRY:1:1102:13219:24328	TGAGGAATATTGGACAATGGGCGCAAGCCTGATCCAGCCATGCCGCGTGCAGGATGACGGTCCTATGGATTGTAAACTGCTTTTATACGAGAAGAAACACTCCGACGTGTCGGAGCTTGACGGTATCGTAAGAATAAGGATCGGCTAACTCCGTGCCAGCAGCCGCGGTAATACGGAGGATCCAAGCGTTATCCGGAATCATTGGGTTTAAAGGGTCCGTAGGCGGCCCTGTAAGTCAGCGGTGAAATCTTCCAGCTCAACTGGGAAACTGCCGTTGATACTGCAGGGCTTGAATTGTCGGGAAGTAACTAGAATATGTAGTGTAGCGGTGAAATGCTTAGATATTACATGGAATACCGATTGCGAAGGCAGGTTACTACCGGCATATTGACGCTGATG…	Cluster_266	770	0	0	0	0	0	0	0	0	0	0	0	0	0	0	0	0	0	0	0	71	72	0	0	0	0	0	0	0	0	0	0	0	0	0	0	0	17	16	0
Bacteria;(1.0);Proteobacteria;(1.0);Gammaproteobacteria;(1.0);Betaproteobacteriales;(1.0);Burkholderiaceae;(1.0);Methylibium;(0.76);unknown species;(0.75);	Bacteria;Proteobacteria;Gammaproteobacteria;Betaproteobacteriales;Burkholderiaceae;Methylibium;unknown species	JF417758.1.1499	99.53	100	0	426	M02944:147:000000000-AUVRY:1:1101:23991:22958	TGGGGAATTTTGGACAATGGGCGCAAGCCTGATCCAGCCATGCCGCGTGCGGGAAGAAGGCCTTCGGGTTGTAAACCGCTTTTGTCAGGGAAGAAACGGTCTGGGCCAATACCCCGGACTAATGACGGTACCTGAAGAATAAGCACCGGCTAACTACGTGCCAGCAGCCGCGGTAATACGTAGGGTGCAAGCGTTAATCGGAATTACTGGGCGTAAAGCGTGCGCAGGCGGCTTTGCAAGACAGATGTGAAATCCCCGGGCTCAACCTGGGAACTGCATTTGTGACTGCAAGGCTGGAGTGCGGCAGAGGGGGATGGAATTCCGCGTGTAGCAGTGAAATGCGTAGATATGCGGAGGAACACCGATGGCGAAGGCAATCCCCTGGGCCTGCACTGACGC…	Cluster_267	722	1	0	2	2	7	9	0	0	5	3	7	4	27	22	19	15	19	1	1	0	0	0	0	0	0	0	1	0	1	1	0	0	0	0	0	0	0	0	0
Bacteria;(1.0);Proteobacteria;(1.0);Alphaproteobacteria;(1.0);Rhizobiales;(0.83);Rhizobiaceae;(0.82);Pseudochrobactrum;(0.19);Brucellaceae bacterium bfzh12;(0.05);	Bacteria;Proteobacteria;Alphaproteobacteria;Rhizobiales;Rhizobiaceae;Paenochrobactrum;unknown species	JX515465.1.1427	97.26	100	0	401	M02944:147:000000000-AUVRY:1:1110:21046:16441	TGGGGAATCTTGCGCAATGGGCGAAAGCCTGACGCAGCCATGCCGCGTGAATGATGAAGGTCTTAGGATTGTAAAATTCTTTCACCGGGGACGATAATGACGGTACCCGGAGAAGAAGCCCCGGCTAACTTCGTGCCAGCAGCCGCGGTAATACGAAGGGGGCTAGCGTTGTTCGGATTTACTGGGCGTAAAGCGCACGTAGGCGGACTTTTAAGTCAGGGGTGAAATCCCGGGGCTCAACCCCGGAACTGCCTTTGATACTGGAAGTCTTGAGTATGGAAGAGGTGAGTGGAATTGCGAGTGTAGAGGTGAAATTCGTAGATATTCGCAGGAACACCAGTGGCGAAGGCGGCTCACTGGTCCATTACTGACGCTGAGGTGCGAAAGCGTGGGGAGCAA…	Cluster_268	1239	4	11	0	0	0	0	26	26	23	23	10	21	0	0	0	0	0	0	0	4	5	0	0	0	0	1	4	3	1	1	0	0	4	0	0	0	3	3	0
Bacteria;(1.0);Proteobacteria;(1.0);Gammaproteobacteria;(1.0);Betaproteobacteriales;(1.0);Burkholderiaceae;(1.0);Alcaligenes;(0.81);Bordetella sp.;(0.38);	Bacteria;Proteobacteria;Gammaproteobacteria;Betaproteobacteriales;Burkholderiaceae;Alcaligenes;unknown species	JX515498.1.1491	99.06	100	0	426	M02944:147:000000000-AUVRY:1:1106:12421:4007	TGGGGAATTTTGGACAATGGGCGAAAGCCTGATCCAGCCATGCCGCGTGCAGGATGAAGGCCTTCGGGTTGTAAACTGCTTTTGTACGGAACGAAAAGACTCCTTCTAATAAAGGGGGTCCATGACGGTACCGTAAGAATAAGCACCGGCTAACTACGTGCCAGCAGCCGCGGTAATACGTAGGGTGCAAGCGTTAATCGGAATTACTGGGCGTAAAGCGTGTGTAGGCGGTTCGGAAAGAAAGATGTGAAATCCCAGGGCTCAACCTTGGAACTGCATTTTTAACTGCCGAGCTAGAGTATGTCAGAGGGGGGTAGAATTCCACGTGTAGCAGTGAAATGCGTAGATATGTGGAGGAATACCGATGGCGAAGGCAGCCCCCTGGGATAATACTGACGC…	Cluster_272	545	0	14	0	1	0	1	24	34	21	58	16	21	0	0	0	0	1	0	0	2	6	0	0	1	0	10	10	14	5	0	4	2	3	4	0	0	3	2	0
Bacteria;(1.0);Bacteroidetes;(1.0);Bacteroidia;(1.0);Flavobacteriales;(1.0);Flavobacteriaceae;(1.0);Flavobacterium;(1.0);Flavobacterium sp.;(0.78);	Bacteria;Bacteroidetes;Bacteroidia;Flavobacteriales;Flavobacteriaceae;Flavobacterium;Multi-affiliation	multi-subject	98.34	100	0	421	M02944:147:000000000-AUVRY:1:1102:19794:13585	TGAGGAATATTGGACAATGGGCGCAAGCCTGATCCAGCCATGCCGCGTGCAGGATGACGGTCCTATGGATTGTAAACTGCTTTTATACAGGAAGAAACCCTTGCTCGTGAGCAAGATTGACGGTACTGTAGGAATAAGGATCGGCTAACTCCGTGCCAGCAGCCGCGGTAATACGGAGGATCCAAGCGTTATCCGGAATCATTGGGTTTAAAGGGTCCGTAGGCGGTTTAATAAGTCAGTGGTGAAAGCCCATCGCTCAACGGTGGAACGGCCATTGATACTGTTAGACTTGAATTATTAGGAAGTAACTAGAATATGTAGTGTAGCGGTGAAATGCTTAGAGATTACATGGAATACCAATTGCGAAGGCAGGTTACTACTAATTGATTGACGCTGATG…	Cluster_273	685	0	0	0	0	0	0	0	0	0	0	0	0	10	0	0	0	0	0	0	0	0	1	2	2	1	168	99	152	133	0	0	0	0	0	0	0	0	0	0
Bacteria;(1.0);Proteobacteria;(1.0);Alphaproteobacteria;(1.0);Sphingomonadales;(1.0);Sphingomonadaceae;(1.0);Sphingobium;(1.0);Sphingobium xenophagum;(1.0);	Bacteria;Proteobacteria;Alphaproteobacteria;Sphingomonadales;Sphingomonadaceae;Multi-affiliation;Multi-affiliation	multi-subject	100	100	0	401	M02944:147:000000000-AUVRY:1:2102:12513:21074	TAGGGAATATTGGACAATGGGCGAAAGCCTGATCCAGCAATGCCGCGTGAGTGATGAAGGCCTTAGGGTTGTAAAGCTCTTTTACCCGAGATGATAATGACAGTATCGGGAGAATAAGCTCCGGCTAACTCCGTGCCAGCAGCCGCGGTAATACGGAGGGAGCTAGCGTTGTTCGGAATTACTGGGCGTAAAGCGCACGTAGGCGGCGATTTAAGTCAGAGGTGAAAGCCCGGGGCTCAACCCCGGAACTGCCTTTGAGACTGGATTGCTAGAATCTTGGAGAGGCGAGTGGAATTCCGAGTGTAGAGGTGAAATTCGTAGATATTCGGAAGAACACCAGTGGCGAAGGCGGCTCGCTGGACAAGTATTGACGCTGAGGTGCGAAAGCGTGGGGAGCAA…	Cluster_276	580	0	0	0	0	0	0	0	0	2	0	0	1	0	0	0	0	0	0	0	0	0	0	0	0	0	10	5	7	1	0	1	0	0	0	0	0	0	0	0
Bacteria;(1.0);Proteobacteria;(1.0);Gammaproteobacteria;(1.0);Betaproteobacteriales;(1.0);Burkholderiaceae;(1.0);Alcaligenes;(0.9);Bordetella sp.;(0.26);	Bacteria;Proteobacteria;Gammaproteobacteria;Betaproteobacteriales;Burkholderiaceae;Alcaligenes;unknown species	JX515498.1.1491	98.12	100	0	426	M02944:147:000000000-AUVRY:1:1106:20485:5221	TGGGGAATTTTGGACAATGGGCGAAAGCCTGATCCAGCAATGCCGCGTGCAGGATGAAGGCCTTCGGGTTGTAAACTGCTTTTGTACGGAACGAAAAAGCTTCTCCTAATACGAGAGGCCCATGACGGTACCGTAAGAATAAGCACCGGCTAACTACGTGCCAGCAGCCGCGGTAATACGTAGGGTGCAAGCGTTAATCGGAATTACTGGGCGTAAAGCGTGTGTAGGCGGTTCGGAAAGAAAGATGTGAAATCCCAGGGCTCAACCTTGGAACTGCATTTTTAACTGCCGAGCTAGAGTATGTCAGAGGGGGGTAGAATTCCACGTGTAGCAGTGAAATGCGTAGATATGTGGAGGAATACCGATGGCGAAGGCAGCCCCCTGGGATAATACTGACGC…	Cluster_277	382	0	6	0	0	0	0	3	3	1	5	0	3	0	0	0	0	0	0	0	0	2	0	0	0	0	9	17	15	15	4	0	1	0	1	3	0	4	2	0
Bacteria;(1.0);Proteobacteria;(1.0);Alphaproteobacteria;(1.0);Sphingomonadales;(1.0);Sphingomonadaceae;(1.0);MN 122.2a;(0.94);unknown species;(0.94);	Bacteria;Proteobacteria;Alphaproteobacteria;Sphingomonadales;Sphingomonadaceae;Sphingomonas;unknown species	FJ192534.1.1444	99.25	100	0	401	M01945:95:000000000-BK4YK:1:1102:19783:4690	TGGGGAATATTGGACAATGGGCGAAAGCCTGATCCAGCAATGCCGCGTGAGTGATGAAGGCCTTAGGGTTGTAAAGCTCTTTTACCCGGGAAGATAATGACGGTACCGGGAGAATAAGCCCCGGCTAACTCCGTGCCAGCAGCCGCGGTAATACGGAGGGGGCTAGCGTTGTTCGGAATTACTGGGCGTAAAGCGCACGTAGGCGGCTTCCTAAGTCAGAGGTGAAAGCCTGGAGCTCAACTCCAGAACTGCCTTTGAGACTGGGTCGCTCGAATCCGGGAGAGGTGAGTGGAATTCCGAGTGTAGAGGTGAAATTCGTAGATATTCGGAAGAACACCAGTGGCGAAGGCGGCTCACTGGACCGGCATTGACGCTGAGGTGCGAAAGCGTGGGGAGCAA…	Cluster_279	557	0	0	0	0	0	0	0	0	0	0	0	0	0	0	0	0	0	0	0	0	0	0	0	0	0	0	0	0	0	0	0	0	0	0	0	0	0	0	0
Bacteria;(1.0);Proteobacteria;(1.0);Alphaproteobacteria;(1.0);Rhizobiales;(1.0);Rhizobiaceae;(1.0);Aquamicrobium;(1.0);Defluvibacter sp.;(0.99);	Bacteria;Proteobacteria;Alphaproteobacteria;Rhizobiales;Rhizobiaceae;Aquamicrobium;Multi-affiliation	multi-subject	100	100	0	401	M02944:147:000000000-AUVRY:1:1102:12440:26845	TGGGGAATATTGGACAATGGGCGCAAGCCTGATCCAGCCATGCCGCGTGAGTGATGAAGGCCCTAGGGTTGTAAAGCTCTTTCAACGGTGAAGATAATGACGGTAACCGTAGAAGAAGCCCCGGCTAACTTCGTGCCAGCAGCCGCGGTAATACGAAGGGGGCTAGCGTTGTTCGGAATTACTGGGCGTAAAGCGCACGTAGGCGGATCGATCAGTTAGGGGTGAAATCCCAGGGCTCAACCCTGGAACTGCCTCTAATACTGTCGATCTCGAGTTCGAGAGAGGTGAGTGGAATTCCGAGTGTAGAGGTGAAATTCGTAGATATTCGGAGGAACACCAGTGGCGAAGGCGGCTCACTGGCTCGATACTGACGCTGAGGTGCGAAAGCGTGGGGAGCAA…	Cluster_282	714	0	0	0	0	0	0	0	0	0	0	0	0	0	0	0	0	0	0	0	25	28	0	0	0	0	0	0	0	0	0	0	0	0	1	0	2	21	29	0
Bacteria;(1.0);Proteobacteria;(1.0);Gammaproteobacteria;(1.0);Enterobacteriales;(1.0);Enterobacteriaceae;(1.0);Xenorhabdus;(0.63);Xenorhabdus nematophila ATCC 19061;(0.46);	Bacteria;Proteobacteria;Gammaproteobacteria;Enterobacteriales;Enterobacteriaceae;Serratia;Pectobacterium carotovorum	KJ589449.1.1455	96.96	100	0	427	M02944:147:000000000-AUVRY:1:1103:21773:21751	TGGGGAATATTGCACAATGGGCGCAAGCCTGATGCAGCCATGCCGCGTGTGTGAAGAAGGCCTTCGGGTTGTAAAGCACTTTCAGCGAGGAGGAAGGGTTCAGTGTTAATAGCACTGTGCATTGACGTTACTCGCAGAAGAAGCACCGGCTAACTCCGTGCCAGCAGCCGCGGTAATACGGAGGGTGCAAGCGTTAATCGGAATTACTGGGCGTAAAGCGCACGCAGGCGGTCAATTAAGTTGGATGTGAAATCCCCGGGCTTAACCCGGGAACGGCATCCAAGACTGGTTGGCTAGAGTCTCGTAGAGGGGGGTAGAATTCCACGTGTAGCGGTGAAATGCGTAGAGATGTGGAGGAATACCGGTGGCGAAGGCGGCCCCCTGGACGAAGACTGACGC…	Cluster_283	579	2	10	1	1	0	1	39	83	108	104	78	70	0	0	0	0	0	0	0	0	0	0	0	0	0	0	0	0	0	2	3	12	7	3	11	4	0	0	0
Bacteria;(1.0);Proteobacteria;(1.0);Gammaproteobacteria;(1.0);Salinisphaerales;(1.0);Solimonadaceae;(1.0);unknown genus;(1.0);unknown species;(1.0);	Bacteria;Proteobacteria;Gammaproteobacteria;Salinisphaerales;Solimonadaceae;unknown genus;unknown species	KF494735.1.1477	99.52	100	0	421	M01945:95:000000000-BK4YK:1:2106:24109:20212	TGGGGAATATTGGACAATGGGCGAAAGCCTGATCCAGCAATTCCGCGTGTGTGAAGAAGGCCTTCGGGTTGTAAAGCACTTTAGTGAGGGAAGAAACAGCTTGGCCACACCAAGCCTTGACGGTACCTCAAGAATAAGCACCGGCTAACTCTGTGCCAGCAGCCGCGGTAATACAGAGGGTGCAAGCGTTAATCGGATTTACTGGGCGTAAAGGGTGCGTAGGTGGTTGTATAAGTCGGATGTGAAAGCCCGGGGCTTAACCTCGGAACTGCATTCGATACTGTATGACTAGAGTTCGGTAGAGGGCGGCGGAATTTCCGGTGTAGCGGTGAAATGCGTAGATATCGGAAGGAACATCAATGGCGAAGGCAGCCGCCTGGGCCTGAACTGACACTGAGG…	Cluster_284	551	0	0	0	0	0	0	0	0	0	0	0	0	0	0	0	0	0	0	0	0	0	0	0	0	0	0	0	0	0	0	0	0	0	0	0	0	0	0	0
Bacteria;(1.0);Proteobacteria;(1.0);Gammaproteobacteria;(1.0);Pseudomonadales;(1.0);Pseudomonadaceae;(1.0);Pseudomonas;(1.0);Pseudomonas azotoformans;(0.89);	Bacteria;Proteobacteria;Gammaproteobacteria;Pseudomonadales;Pseudomonadaceae;Pseudomonas;Multi-affiliation	multi-subject	100	100	0	426	M02944:147:000000000-AUVRY:1:2106:27739:18042	TGGGGAATATTGGACAATGGGCGAAAGCCTGATCCAGCCATGCCGCGTGTGTGAAGAAGGTCTTCGGATTGTAAAGCACTTTAAGTTGGGAGGAAGGGTTGTAGATTAATACTCTGCAATTTTGACGTTACCGACAGAATAAGCACCGGCTAACTCTGTGCCAGCAGCCGCGGTAATACAGAGGGTGCAAGCGTTAATCGGAATTACTGGGCGTAAAGCGCGCGTAGGTGGTTTGTTAAGTTGGATGTGAAATCCCCGGGCTCAACCTGGGAACTGCATTCAAAACTGACTGACTAGAGTATGGTAGAGGGTGGTGGAATTTCCTGTGTAGCGGTGAAATGCGTAGATATAGGAAGGAACACCAGTGGCGAAGGCGACCACCTGGACTAATACTGACAC…	Cluster_285	758	0	0	0	0	0	0	0	0	0	0	0	0	0	0	0	0	0	0	0	22	25	0	0	0	0	12	10	19	33	0	0	0	0	0	0	0	20	36	0
Bacteria;(1.0);Proteobacteria;(1.0);Alphaproteobacteria;(0.99);Sphingomonadales;(0.86);Sphingomonadaceae;(0.86);Sphingomonas;(0.86);Sphingomonas sanxanigenens;(0.59);	Bacteria;Proteobacteria;Alphaproteobacteria;Sphingomonadales;Sphingomonadaceae;Sphingomonas;Multi-affiliation	multi-subject	97.01	100	0	401	M02944:147:000000000-AUVRY:1:1108:15638:14107	TGGGGAATATTGGACAATGGGCGCAAGCCTGATCCAGCCATGCCGCGTGAGTGATGAAGGCCCTAGGGTTGTAAAGCTCTTTCACCGGTGAAGATAATGACGGTAACCGGAGAAGAAGCCCCGGCTAACTTCGTGCCAGCAGCCGCGGTAATACGAAGGGGGCTAGCGTTGTTCGGAATTACTGGGCGTAAAGCGCACGTAGGCGGCTTTGTAAGTTAGAGGTGAAAGCCTGGAGCTCAACTCCAGAATTGCCTTTAAGACTGCATCGCTTGAATCCAGGAGAGGTGAGTGGAATTCCGAGTGTAGAGGTGAAATTCGTAGATATTCGGAAGAACACCAGTGGCGAAGGCGGCTCACTGGACTGGTATTGACGCTGAGGTGCGAAAGCGTGGGGAGCAA…	Cluster_287	1313	1	3	5	2	1	7	39	38	22	28	11	16	22	7	100	14	5	4	0	0	1	4	1	8	3	4	4	2	2	2	0	0	4	0	3	1	0	0	0
Bacteria;(1.0);Bacteroidetes;(1.0);Bacteroidia;(1.0);Sphingobacteriales;(1.0);Sphingobacteriaceae;(1.0);Pedobacter;(1.0);Pedobacter panaciterrae;(0.77);	Bacteria;Bacteroidetes;Bacteroidia;Sphingobacteriales;Sphingobacteriaceae;Pedobacter;Multi-affiliation	multi-subject	99.76	100	0	multi-alignment-lg	M02944:147:000000000-AUVRY:1:1104:12224:15723	TAAGGAATATTGGTCAATGGAGGCAACTCTGAACCAGCCATGCCGCGTGCAGGAAGACAGCCCTCTGGGTCGTAAACTGCTTTTATTCGGGAATAAACCTTATTACGTGTAATAAGCTGAATGTACCGAAGGAATAAGGATCGGCTAACTCCGTGCCAGCAGCCGCGGTAATACGGAGGATCCAAGCGTTATCCGGATTTATTGGGTTTAAAGGGTGCGTAGGCGGCTTATTAAGTCAGGGGTGAAAGACGGTGGCTCAACCATCGCAGTGCCCTTGATACTGATGAGCTTGAATACACTAGAGGTAGGCGGAATGTGACAAGTAGCGGTGAAATGCATAGATATGTCACAGAACACCGATTGCGAAGGCAGCTTACTATGGTGTGATTGACGCTGAGG…	Cluster_289	585	0	0	0	0	0	0	0	0	0	0	0	0	6	0	0	0	0	0	0	0	0	1	0	0	2	179	136	91	84	0	0	0	0	0	0	0	0	0	0
Bacteria;(1.0);Bacteroidetes;(1.0);Bacteroidia;(1.0);Sphingobacteriales;(1.0);Sphingobacteriaceae;(1.0);Sphingobacterium;(1.0);Sphingobacterium nematocida;(0.88);	Bacteria;Bacteroidetes;Bacteroidia;Sphingobacteriales;Sphingobacteriaceae;Sphingobacterium;Multi-affiliation	multi-subject	100	100	0	421	M02944:147:000000000-AUVRY:1:1112:25213:20429	TAAGGAATATTGGTCAATGGAGGGAACTCTGAACCAGCCATGCCGCGTGCAGGATGACTGCCCTATGGGTTGTAAACTGCTTTTGTCAGGGAATAAACCTTTCTACGTGTAGGAAGCTGAATGTACCTGAAGAATAAGGATCGGCTAACTCCGTGCCAGCAGCCGCGGTAATACGGAGGATCCGAGCGTTATCCGGATTTATTGGGTTTAAAGGGTGCGTAGGCGGCTTATTAAGTCAGGGGTGAAATACGGCAGCTCAACTGTCGCAGTGCCTTTGATACTGATAAGCTTGAATGTGGTTGAAGATGGCGGAATGAGACAAGTAGCGGTGAAATGCATAGATATGTCTCAGAACTCCGATTGCGAAGGCAGCTATCTAAGCCATTATTGACGCTGATG…	Cluster_291	548	0	0	0	0	0	0	0	0	0	0	0	0	0	0	0	0	0	0	0	2	1	0	0	0	0	0	0	0	0	1	0	0	0	0	0	0	3	0	0
Bacteria;(1.0);Bacteroidetes;(1.0);Bacteroidia;(1.0);Sphingobacteriales;(1.0);Sphingobacteriaceae;(1.0);Sphingobacterium;(1.0);bacterium enrichment culture;(0.41);	Bacteria;Bacteroidetes;Bacteroidia;Sphingobacteriales;Sphingobacteriaceae;Sphingobacterium;Multi-affiliation	multi-subject	98.8	99.2874	0	418	M02944:147:000000000-AUVRY:1:2105:22003:5690	TACGGAATATTGGTCAATGGGCGTAAGCCTGAACCAGCCATGCCGCGTGCAGGATGACTGCCCTATGGGTTGTAAACTGCTTTTGTCCAGGAATAAACCTCTTTACGTGTAGAGAGCTGCATGTACTGGAATAATAAGGATCGGCTAACTCCGTGCCAGCAGCCGCGGTAATACGGAGGATCCGAGCGTTATCCGGATTTATTGGGTTTAAAGGGTGCGTAGGCGGCCTATTAAGTCAGGGGTGAAATACGGTGGCTCAACCATCGCAGTGCCTTTGATACTGATGGGCTTGAATCCATTTGAAGTGGGCGGAATAAGACAAGTAGCGGTGAAATGCATAGATATGTCTTAGAACGCCGATTGCGAAGGCAGCTCACTAAGCTGGTATTGACGCTGATG…	Cluster_293	756	0	0	8	0	0	0	0	0	0	0	1	0	0	0	0	0	0	0	0	0	0	0	0	0	0	0	0	0	0	1	0	0	0	0	0	0	0	0	1
Bacteria;(1.0);Firmicutes;(1.0);Bacilli;(1.0);Bacillales;(1.0);Bacillaceae;(1.0);Fictibacillus;(1.0);unknown species;(0.71);	Bacteria;Firmicutes;Bacilli;Bacillales;Multi-affiliation;Multi-affiliation;Multi-affiliation	multi-subject	100	100	0	426	M02944:147:000000000-AUVRY:1:1102:12701:11641	TAGGGAATCTTCGGCAATGGGCGAAAGCCTGACCGAGCAACGCCGCGTGAGCGATGAAGGCCTTCGGGTCGTAAAGCTCTGTTGTTAGAGAAGAACAAGTACGAGAGTAACTGCTCGTACCTTGACGGTACCTAACCAGAAAGCCACGGCTAACTACGTGCCAGCAGCCGCGGTAATACGTAGGTGGCAAGCGTTATCCGGAATTATTGGGCGTAAAGCGCGCGCAGGCGGTCTCTTAAGTCTGATGTGAAAGCCCACGGCTCAACCGTGGAGGGTCATTGGAAACTGGGAGACTTGAGTGCAGGAGAGAAAAGTGGAATTCCACGTGTAGCGGTGAAATGCGTAGAGATGTGGAGGAACACCAGTGGCGAAGGCGGCTTTTTGGCCTGTAACTGACGC…	Cluster_294	525	0	0	0	0	0	0	0	0	0	0	0	0	0	0	0	0	0	0	0	0	0	0	0	0	0	0	0	0	0	0	0	0	0	0	0	0	0	0	0
Bacteria;(1.0);Firmicutes;(1.0);Bacilli;(1.0);Lactobacillales;(1.0);Enterococcaceae;(1.0);Enterococcus;(1.0);Enterococcus mundtii ATCC 882;(0.83);	Bacteria;Firmicutes;Bacilli;Lactobacillales;Enterococcaceae;Enterococcus;Multi-affiliation	multi-subject	99.06	100	0	426	M01945:95:000000000-BK4YK:1:2106:6978:14429	TAGGGAATCTTCGGCAATGGACGAAAGTCTGACCGAGCAACGCCGCGTGAGTGAAGAAGGTTTTCGGATCGTAAAACTCTGTTGTTAGAGAAGAACAAGGGTGAGAGTAACTGTTCACCCCTTGACGGTATCTAACCAGAAAGCCACGGCTAACTACGTGCCAGCAGCCGCGGTAATACGTAGGTGGCAAGCGTTGTCCGGATTTATTGGGCGTAAAGCGAGCGCAGGCGGTTTCTTAAGTCTGATGTGAAAGCCCCCGGCTCAACCGGGGAGGGTCATTGGAAACTGGGAGACTTGAGTGCAGAAGAGGAGAGTGGAATTCCATGTGTAGCGGTGAAATGCGTAGAGATGTGGAGGAACACCAGTGGCGAAGGCGGCTCTCTGGTCTGTAACTGACGC…	Cluster_297	552	0	0	0	0	0	0	0	0	0	0	0	0	0	0	0	0	0	0	0	0	0	0	0	0	0	0	0	0	0	0	0	0	0	0	0	0	0	0	0
Bacteria;(1.0);Proteobacteria;(1.0);Gammaproteobacteria;(1.0);Betaproteobacteriales;(1.0);Burkholderiaceae;(1.0);Alcaligenes;(1.0);Bordetella sp.;(0.28);	Bacteria;Proteobacteria;Gammaproteobacteria;Betaproteobacteriales;Burkholderiaceae;Alcaligenes;Multi-affiliation	multi-subject	98.12	100	0	426	M02944:147:000000000-AUVRY:1:1109:25728:11743	TGGGGAATATTGGACAATGGGCGCAAGCCTGATCCAGCCATACCGCGTGGGTGAAGAAGGCCTTCGGGTTGTAAAGTACTTTTGGCAGAGAAGAAAAGGTACCTCCTAATACGAGGTACTGCTGACGGTATCTGCAGAATAAGCACCGGCTAACTACGTGCCAGCAGCCGCGGTAATACGTAGGGTGCAAGCGTTAATCGGAATTACTGGGCGTAAAGCGTGTGTAGGCGGTTCGGAAAGAAAGATGTGAAATCCCAGGGCTCAACCTTGGAACTGCATTTTTAACTGCCGAGCTAGAGTATGTCAGAGGGGGGTAGAATTCCACGTGTAGCAGTGAAATGCGTAGATATGTGGAGGAATACCGATGGCGAAGGCAGCCCCCTGGGATAATACTGACGC…	Cluster_298	454	7	16	0	0	0	0	1	5	2	2	1	2	0	0	0	0	0	0	0	0	0	0	0	0	0	0	1	0	0	71	22	60	22	65	34	0	0	0	0
Bacteria;(1.0);Bacteroidetes;(1.0);Bacteroidia;(1.0);Flavobacteriales;(1.0);Flavobacteriaceae;(1.0);Flavobacterium;(1.0);Flavobacteriia bacterium enrichment culture clone 2-4-3;(0.61);	Bacteria;Bacteroidetes;Bacteroidia;Flavobacteriales;Flavobacteriaceae;Flavobacterium;unknown species	multi-subject	98.57	100	0	421	M02944:147:000000000-AUVRY:1:2107:4849:13758	TGAGGAATATTGGTCAATGGTCGCAAGACTGAACCAGCCATGCCGCGTGCAGGATGACGGTCCTATGGATTGTAAACTGCTTTTGTACGGGAAGAAACACTCCTACGTGTAGGGGCTTTCCGGTACCGTAATAATAAGGATCGGCTAACTCCGTGCCAGCAGCCGCGGTACTACGGAGTATCCAAGCGTTATCCGGAATCATTGGGTTTAAAGGGTCCGTAGGCGGCCCTGTAAGTCAGAGGTGAAATCTTCCAGCTCAACTGGGAAACTGCCGTTGATACTGCAGGGCTTGAATTGCCGGGAAGTAACTAGAATATGTAGTGTAGCGGTGAAATGCTTAGATATTACATGGAATACCGATTGCGAAGGCAGGTTACTACCGGCGGATTGACGCTGATG…	Cluster_307	625	0	0	0	0	15	5	0	0	0	0	0	0	0	0	0	0	0	0	0	0	0	1	1	1	0	0	0	0	0	0	0	0	0	0	0	0	0	0	0
Bacteria;(1.0);Proteobacteria;(1.0);Gammaproteobacteria;(1.0);Betaproteobacteriales;(1.0);Burkholderiaceae;(1.0);Pseudorhodoferax;(1.0);unknown species;(0.72);	Bacteria;Proteobacteria;Gammaproteobacteria;Betaproteobacteriales;Burkholderiaceae;Pseudorhodoferax;Multi-affiliation	multi-subject	100	100	0	426	M02944:147:000000000-AUVRY:1:1102:18537:5422	TGGGGAATTTTGGACAATGGGCGCAAGCCTGATCCAGCAATGCCGCGTGCAGGATGAAGGCCTTCGGGTTGTAAACTGCTTTTGTACGGAACGAAAAGGCTCTGGTTAATACCTGGGGCACATGACGGTACCGTAAGAATAAGCACCGGCTAACTACGTGCCAGCAGCCGCGGTAATACGTAGGGTGCGAGCGTTAATCGGAATTACTGGGCGTAAAGCGTGCGCAGGCGGTAATGCAAGACAGATGTGAAATCCCCGGGCTTAACCTGGGAACTGCATTTGTGACTGCATTGCTGGAGTGCGGCAGAGGGGGATGGAATTCCGCGTGTAGCAGTGAAATGCGTAGATATGCGGAGGAACACCGATGGCGAAGGCAATCCCCTGGGCCTGCACTGACGC…	Cluster_308	616	0	0	0	0	0	0	0	0	0	0	0	0	0	0	0	0	0	0	0	180	73	0	0	0	0	0	0	0	0	0	0	1	0	0	0	0	124	59	0
Bacteria;(1.0);Proteobacteria;(1.0);Gammaproteobacteria;(1.0);Enterobacteriales;(1.0);Enterobacteriaceae;(1.0);Xenorhabdus;(1.0);Xenorhabdus nematophila ATCC 19061;(0.83);	Bacteria;Proteobacteria;Gammaproteobacteria;Enterobacteriales;Enterobacteriaceae;Xenorhabdus;Multi-affiliation	multi-subject	97.89	100	0	426	M02944:147:000000000-AUVRY:1:2102:19110:17307	TGGGGAATATTGCACAATGGGCGCAAGCCTGATGCAGCCATGCCGCGTGTATGAAGAAGGCCTTCGGGTTGTAAAGTACTTTCAGCGGGGAGGAAGGCGTAAGTCTGAACAGGGCTTACGATTGACGTTACCCGCAGAAGAAGCACCGGCTAACTCCGTGCCAGCAGCCGCGGTAATACGGAGGGTGCAAGCGTTAATCGGAATTACTGGGCGTAAAGCGCACGCAGGCGGTCAATTAAGTTGGATGTGAAATCCCCGGGCTTAACCCGGGAACGGCATCCAAGACTGGTTGGCTAGAGTCTCGTAGAGGGGGGTAGAATTCCACGTGTAGCGGTGAAATGCGTAGAGATGTGGAGGAATACCGATGGCGAAGGCAGCCCCCTGGGATAACACTGACGC…	Cluster_310	335	0	0	1	2	0	3	1	2	8	2	5	7	0	0	0	0	0	0	0	0	0	0	0	0	0	0	0	0	0	0	0	1	0	0	1	3	0	0	0
Bacteria;(1.0);Proteobacteria;(1.0);Gammaproteobacteria;(1.0);Pseudomonadales;(0.5);Pseudomonadaceae;(0.5);Pseudomonas;(0.5);bacterium SRMC-53-8;(0.02);	Bacteria;Proteobacteria;Gammaproteobacteria;Alteromonadales;Colwelliaceae;unknown genus;Spumella-like flagellate JBM08	HAFT01016056.1.1423	93.68	100	0	427	M02944:147:000000000-AUVRY:1:2114:18028:10906	TGGGGAATTTTGGACAATGGGGGAAACCCTGATCCAGCCATCCCGCGTGTATGATGAAGGCCTTCGGGTTGTAAAGTACTTTTGGCAGAGAAGAAAAGGTACCTCCTAATACGAGGTACTGCTGACGGTATCTGCAGAATAAGCACCGGCTAACTACGTGCCAGCAGCCGCGGTAATACGTAGGGTGCAAGCGTTAATCGGAATTACTGGGCGTAAAGCGCGCGTAGGTGGTTTGTTAAGTTGGATGTGAAAGCCCCGGGCTCAACCTGGGAACTGCATCCAAAACTGGCAAGCTAGAGTATGGTAGAGGGTGGTGGAATTTCCTGTGTAGCGGTGAAATGCGTAGATATAGGAAGGAACACCAGTGGCGAAGGCGACCACCTGGACTGATACTGACAC…	Cluster_311	403	1	6	0	0	0	0	0	1	1	2	0	0	0	0	0	0	0	0	0	0	3	0	0	0	0	4	1	0	1	1	1	0	0	0	0	0	0	0	0
Bacteria;(1.0);Proteobacteria;(1.0);Alphaproteobacteria;(1.0);Caulobacterales;(1.0);Caulobacteraceae;(1.0);Caulobacter;(1.0);Caulobacter sp.;(0.66);	Bacteria;Proteobacteria;Alphaproteobacteria;Caulobacterales;Caulobacteraceae;Caulobacter;Multi-affiliation	multi-subject	100	100	0	401	M02944:147:000000000-AUVRY:1:1102:19353:23984	TGGGGAATCTTGCGCAATGGGCGAAAGCCTGACGCAGCCATGCCGCGTGAATGATGAAGGTCTTAGGATTGTAAAATTCTTTCACCGGGGACGATAATGACGGTACCCGGAGAAGAAGCCCCGGCTAACTTCGTGCCAGCAGCCGCGGTAATACGAAGGGGGCTAGCGTTGCTCGGAATTACTGGGCGTAAAGGGAGCGTAGGCGGACTGTTTAGTCAGAGGTGAAAGCCCAGGGCTCAACCTTGGAATTGCCTTTGATACTGGCAGTCTTGAGTACGGAAGAGGTATGTGGAACTCCGAGTGTAGAGGTGAAATTCGTAGATATTCGGAAGAACACCAGTGGCGAAGGCGACATACTGGTCCGTTACTGACGCTGAGGCTCGAAAGCGTGGGGAGCAA…	Cluster_312	745	1	11	13	38	23	16	0	4	0	2	0	1	3	0	0	0	0	15	5	0	0	17	8	3	3	12	18	11	0	0	1	0	0	0	0	0	0	1	0
Bacteria;(1.0);Proteobacteria;(1.0);Gammaproteobacteria;(1.0);Betaproteobacteriales;(1.0);Burkholderiaceae;(1.0);Alcaligenes;(1.0);Bordetella sp.;(0.28);	Bacteria;Proteobacteria;Gammaproteobacteria;Betaproteobacteriales;Burkholderiaceae;Alcaligenes;Multi-affiliation	multi-subject	97.42	100	0	426	M02944:147:000000000-AUVRY:1:2103:6869:22390	TGGGGAATTTTGGACAATGGGGGAAACCCTGATCCAGCCATCCCGCGTGTATGATGAAGGCCTTCGGGTTGTAAAGTACTTTTGGCAGAGAAGAAAAGGTACCTCCTAATACGAGGTACTGCTGACGGTATCTGCAGAATAAGCACCGGCTAACTACGTGCCAGCAGCCGCGGTAATACGTAGGGTGCAAGCGTTAATCGGAATTACTGGGCGTAAAGCGTGTGTAGGCGGTTCGGAAAGAAAGATGTGAAATCCCAGGGCTCAACCTTGGAACTGCATTTTTAACTGCCGAGCTAGAGTATGTCAGAGGGGGGTAGAATTCCACGTGTAGCAGTGAAATGCGTAGATATGCGGAGGAACACCGATGGCGAAGGCAATCCCCTGGACCTGTACTGACGC…	Cluster_315	430	7	6	0	0	0	0	7	19	9	22	8	20	0	0	0	0	0	0	0	2	1	0	0	0	0	10	6	5	4	2	0	3	0	3	1	0	0	4	0
Bacteria;(1.0);Bacteroidetes;(1.0);Bacteroidia;(1.0);Flavobacteriales;(1.0);Weeksellaceae;(1.0);Cloacibacterium;(1.0);unknown species;(1.0);	Bacteria;Bacteroidetes;Bacteroidia;Flavobacteriales;Weeksellaceae;Cloacibacterium;unknown species	GQ037535.1.1345	100	100	0	421	M01945:95:000000000-BK4YK:1:1102:9078:16233	TGAGGAATATTGGTCAATGGGTGCAAGCCTGAACCAGCCATCCCGCGTGAAGGACGACTGCCCTATGGGTTGTAAACTTCTTTTGTATAGGGATAAACCTACCCTCGAGAGGGTAGCTGAAGGTACTATACGAATAAGCACCGGCTAACTCCGTGCCAGCAGCCGCGGTAATACGGAGGGTGCAAGCGTTATCCGGATTTATTGGGTTTAAAGGGTCCGTAGGCGGACTTATAAGTCAGTGGTGAAAGCCTGTCGCTTAACGATAGAACTGCCATTGATACTGTAAGTCTTGAGTATATTTGAGGTAGCTGGAATAAGTAGTGTAGCGGTGAAATGCATAGATATTACTTAGAACACCAATTGCGAAGGCAGGTTACCAAGATATAACTGACGCTGAGG…	Cluster_316	461	0	0	0	0	0	0	0	0	0	0	0	0	0	0	0	0	0	0	0	0	0	0	0	0	0	0	0	0	0	0	0	0	0	0	0	0	0	0	0
Bacteria;(1.0);Firmicutes;(1.0);Bacilli;(1.0);Bacillales;(1.0);Paenibacillaceae;(0.52);Paenibacillus;(0.51);Paenibacillus taohuashanense;(0.39);	Bacteria;Firmicutes;Bacilli;Bacillales;Bacillaceae;Oceanobacillus;Multi-affiliation	multi-subject	multi-identity	100	0	multi-alignment-lg	M01945:95:000000000-BK4YK:1:1102:9444:7701	TAGGGAATCTTCCGCAATGGACGAAAGTCTGACGGAGCAACGCCGCGTGAGTGATGAAGGTTTTCGGATCGTAAAGCTCTGTTGTTAGGGAAGAACAAGTGCGAGAGTAACTGCTCGCACCTTGACGGTACCTAACCAGAAAGCCACGGCTAACTACGTGCCAGCAGCCGCGGTAATACGTAGGTGGCAAGCGTTGTCCGGAATTATTGGGCGTAAAGCGCGCGCAGGCGGCTATTTAAGTCTGGTGTTTAAACCTTGGGCTCAACCTGAGGTCGCACTGGAAACTGGGTGGCTTGAGTACAGAAGAGGAAAGTGGAATTCCACGTGTAGCGGTGAAATGCGTAGATATGTGGAGGAACACCAGTGGCGAAGGCGACTCTCTGGTCTGTAACTGACGCT…	Cluster_320	520	0	0	0	0	0	0	0	0	0	0	0	0	0	0	0	0	0	0	0	0	0	0	0	0	0	0	0	0	0	0	0	0	0	0	0	0	0	0	0
Bacteria;(1.0);Proteobacteria;(1.0);Alphaproteobacteria;(1.0);Reyranellales;(1.0);Reyranellaceae;(1.0);Reyranella;(1.0);metagenome;(1.0);	Bacteria;Proteobacteria;Alphaproteobacteria;Reyranellales;Reyranellaceae;Reyranella;Multi-affiliation	multi-subject	100	100	0	401	M01945:95:000000000-BK4YK:1:1102:13808:1662	TGGGGAATATTGGACAATGGGGGCAACCCTGATCCAGCCATGCCGCGTGAGTGATGAAGGCCTTCGGGTTGTAAAGCTCTTTTGGCGGGGACGATGATGACGGTACCCGCAGAATAAGCCCCGGCTAACTTCGTGCCAGCAGCCGCGGTAAGACGAAGGGGGCTAGCGTTGTTCGGAATTACTGGGCGTAAAGCGAGTGTAGGTGGTTGTCGTAGTCAGGCGTGAAAGCCTTGAGCTCAACTCAAGAAATGCGCTTGATACTGGGCAGCTAGAGGACCGGAGAGGATAGTGGAATTCCCAGTGTAGTGGTGAAATACGTAGAGATTGGGAAGAACACCAGTGGCGAAGGCGGCTATCTGGACGGTTTCTGACACTAAGACTCGAAAGCGTGGGGAGCAA…	Cluster_324	448	0	0	0	0	0	0	0	0	0	0	0	0	0	0	0	0	0	0	0	0	0	0	0	0	0	0	0	0	0	0	0	0	0	0	0	0	0	0	0
Bacteria;(1.0);Firmicutes;(1.0);Bacilli;(1.0);Lactobacillales;(1.0);Enterococcaceae;(1.0);Enterococcus;(1.0);Enterococcus haemoperoxidus ATCC BAA-382;(0.41);	Bacteria;Firmicutes;Bacilli;Lactobacillales;Enterococcaceae;Enterococcus;Multi-affiliation	multi-subject	99.77	100	0	426	M02944:147:000000000-AUVRY:1:2112:16570:25257	TAGGGAATCTTCGGCAATGGACGAAAGTCTGACCGAGCAACGCCGCGTGAGTGAAGAAGGTTTTCGGATCGTAAAACTCTGTTGTTAGAGAAGAACAAGTAGGAGAGTAACTGCTCTTACCTTGACGGTATCTAACCAGAAAGCCACGGCTAACTACGTGCCAGCAGCCGCGGTAATACGTAGGTGGCAAGCGTTGTCCGGATTTATTGGGCGTAAAGCGAGCGCAGGCGGTTTCTTAAGTCTGATGTGAAAGCCCCCGGCTCAACCGGGGAGGGTCATTGGAAACTGGGAGACTTGAGTGCAGAAGAGGAGAGTGGAATTCCATGTGTAGCGGTGAAATGCGTAGATATATGGAGGAACACCAGTGGCGAAGGCGGCTCTCTGGTCTGTAACTGACGC…	Cluster_325	1	0	0	0	0	0	0	0	0	0	0	0	0	0	0	0	0	0	0	0	0	0	0	0	0	0	0	0	0	0	0	0	0	0	0	0	0	0	0	0
Bacteria;(1.0);Proteobacteria;(1.0);Gammaproteobacteria;(1.0);Betaproteobacteriales;(0.36);Burkholderiaceae;(0.36);Alcaligenes;(0.36);Alcaligenes pakistanensis;(0.26);	Bacteria;Proteobacteria;Gammaproteobacteria;Pseudomonadales;Pseudomonadaceae;Pseudomonas;Multi-affiliation	multi-subject	92.29	100	3e-171	428	M02944:147:000000000-AUVRY:1:2106:9582:22019	TGGGGAATTTTGGACAATGGGGGAAACCCTGATCCAGCCATCCCGCGTGTATGATGAAGGCCTTCGGGTTGTAAAGTACTTTTGGCAGAGAAGAAAAGGTACCTCCTAATACGAGGTACTGCTGACGGTATCTGCAGAATAAGCACCGGCTAACTACGTGCCAGCAGCCGCGGTAATACGTAGGGTGCAAGCGTTAATCGGAATTACTGGGCGTAAAGCGCGCGTAGGTGGTTCAGCAAGTTGAATGTGAAAGCCCTGGGCTCAACCTGGGAACTGCATCCAAAACTACTGAGCTAGAGTACGGTAGAGGGTAGTGGAATTTCCTGTGTAGCGGTGAAATGCGTAGATATAGGAAGGAACACCAGTGGCGAAGGCGACTACCTGGACTGATACTGACAC…	Cluster_326	336	4	9	0	0	0	0	3	11	35	62	38	47	0	0	0	0	1	1	2	7	5	0	0	0	0	0	0	0	0	7	7	11	9	22	17	0	3	6	0
Bacteria;(1.0);Proteobacteria;(1.0);Alphaproteobacteria;(1.0);Rhizobiales;(1.0);Rhizobiaceae;(1.0);Ochrobactrum;(0.56);Ochrobactrum cytisi;(0.31);	Bacteria;Proteobacteria;Alphaproteobacteria;Rhizobiales;Rhizobiaceae;Multi-affiliation;Multi-affiliation	multi-subject	multi-identity	100	0	multi-alignment-lg	M02944:147:000000000-AUVRY:1:2110:21559:9635	TGGGGAATATTGGACAATGGGCGCAAGCCTGATCCAGCCATGCCGCGTGAGTGATGAAGGCCCTAGGGTTGTAAAGCTCTTTCACCGGTGAAGATAATGACGGTAACCGGAGAAGAAGCCCCGGCTAACTTCGTGCCAGCAGCCGCGGTAATACGAAGGGGGCTAGCGTTGTTCGGATTTACTGGGCGTAAAGCGCACGTAGGCGGACTTTTAAGTCAGGGGTGAAATCCCGGGGCTCAACCCCGGAACTGCCTTTGATACTGGAAGTCTTGAGTATGGTAGAGGTGAGTGGAATTCCGAGTGTAGAGGTGAAATTCGTAGATATTCGGAAGAACACCAGTGGCGAAGGCGGCTCACTGGACTGGTATTGACGCTGAGGTGCGAAAGCGTGGGGAGCAA…	Cluster_327	688	0	2	1	6	1	4	6	18	11	12	6	3	21	8	81	11	8	6	0	0	0	8	2	7	2	0	2	0	1	0	0	0	0	0	1	0	1	0	0
Bacteria;(1.0);Firmicutes;(1.0);Bacilli;(1.0);Bacillales;(1.0);Paenibacillaceae;(1.0);Paenibacillus;(1.0);Paenibacillus borealis;(0.44);	Bacteria;Firmicutes;Bacilli;Bacillales;Paenibacillaceae;Paenibacillus;Multi-affiliation	multi-subject	100	100	0	425	M02944:147:000000000-AUVRY:1:1102:17185:17494	TAGGGAATCTTCCGCAATGGACGAAAGTCTGACGGAGCAACGCCGCGTGAGTGATGAAGGTTTTCGGATCGTAAAGCTCTGTTGCCAGGGAAGAACGTCCGGTAGAGTAACTGCTATCGGAGTGACGGTACCTGAGAAGAAAGCCCCGGCTAACTACGTGCCAGCAGCCGCGGTAATACGTAGGGGGCAAGCGTTGTCCGGAATTATTGGGCGTAAAGCGCGCGCAGGCGGTCATTTAAGTCTGGTGTTTAAACCTTGGGCTCAACCTGAGGTCGCACTGGAAACTGGGTGACTTGAGTACAGAAGAGGAAAGTGGAATTCCACGTGTAGCGGTGAAATGCGTAGATATGTGGAGGAACACCAGTGGCGAAGGCGACTTTCTGGGCTGTAACTGACGCT…	Cluster_328	298	0	0	0	0	0	0	0	0	0	0	0	0	3	0	0	0	0	0	0	0	0	1	0	2	0	156	2	103	0	0	0	0	0	0	0	0	0	0	0
Bacteria;(1.0);Actinobacteria;(1.0);Actinobacteria;(1.0);Actinomycetales;(1.0);Actinomycetaceae;(1.0);Actinomyces;(1.0);Actinomyces odontolyticus;(0.96);	Bacteria;Actinobacteria;Actinobacteria;Actinomycetales;Actinomycetaceae;Actinomyces;unknown species	multi-subject	100	100	0	418	M01945:95:000000000-BK4YK:1:1102:11764:8156	TGGGGAATATTGCACAATGGGCGAAAGCCTGATGCAGCGACGCCGCGTGAGGGATGGAGGCCTTCGGGTTGTAAACCTCTTTCGCTCATGGTCAAGCCGCAACATTGGTTGTGGTGAGGGTAGTGGGTAAAGAAGCGCCGGCTAACTACGTGCCAGCAGCCGCGGTAATACGTAGGGCGCGAGCGTTGTCCGGAATTATTGGGCGTAAAGGGCTTGTAGGCGGTTGGTCGCGTCTGCCGTGAAATCCTCTGGCTTAACTGGGGGCGTGCGGTGGGTACGGGCTGACTTGAGTGCGGTAGGGGAGACTGGAACTCCTGGTGTAGCGGTGGAATGCGCAGATATCAGGAAGAACACCGGTGGCGAAGGCGGGTCTCTGGGCCGTTACTGACGCTGAGGAGC…	Cluster_329	459	0	0	0	0	0	0	0	0	0	0	0	0	0	0	0	0	0	0	0	0	0	0	0	0	0	0	0	0	0	0	0	0	0	0	0	0	0	0	0
Bacteria;(1.0);Firmicutes;(1.0);Bacilli;(1.0);Lactobacillales;(1.0);Enterococcaceae;(1.0);Enterococcus;(1.0);Enterococcus mundtii ATCC 882;(0.84);	Bacteria;Firmicutes;Bacilli;Lactobacillales;Enterococcaceae;Enterococcus;Multi-affiliation	multi-subject	99.06	100	0	426	M01945:95:000000000-BK4YK:1:2118:26286:16200	TAGGGAATCTTCGGCAATGGACGAAAGTCTGACCGAGCAACGCCGCGTGAGTGAAGAAGGTTTTCGGATCGTAAAACTCTGTTGTTAGAGAAGAACAAGGGTGAGAGTAACTGTTCACCCCTTGACGGTATCTAACCAGAAAGCCACGGCTAACTACGTGCCAGCAGCCGCGGTAATACGTAGGTGGCAAGCGTTGTCCGGATTTATTGGGCGTAAAGCGAGCGCAGGCGGTTTCTTAAGTCTGATGTGAAAGCCCCCGGCTCAACCGGGGAGGGTCATTGGAAACTGGGAGACTTGAGTGCAGAAGAGGAGAGTGGAATTCCATGTGTAGCGGTGAAATGCGTAGATATATGGAGGAACACCAGTGGCGAAGGCGGCTCTCTGGTCTGTAACTGACGC…	Cluster_332	575	0	0	0	0	0	0	0	0	0	0	0	0	0	0	0	0	0	0	0	0	0	0	0	0	0	0	0	0	0	0	0	0	0	0	0	0	0	0	0
Bacteria;(1.0);Proteobacteria;(1.0);Alphaproteobacteria;(1.0);Rhodobacterales;(1.0);Rhodobacteraceae;(1.0);Rubellimicrobium;(1.0);unknown species;(1.0);	Bacteria;Proteobacteria;Alphaproteobacteria;Rhodobacterales;Rhodobacteraceae;Rubellimicrobium;unknown species	JF166686.1.1282	100	100	0	401	M01945:95:000000000-BK4YK:1:1102:25306:9063	TGGGGAATCTTAGACAATGGGCGCAAGCCTGATCTAGCCATGCCGCGTGGGTGATGAAGGCCTTAGGGTCGTAAAGCCCTTTCGCCGGGGAAGATAATGACGGTACCCGGTAAAGAAACCCCGGCTAACTCCGTGCCAGCAGCCGCGGTAATACGGAGGGGGTTAGCGTTGTTCGGAATGACTGGGCGTAAAGCGCGCGTAGGCGGATCGGAAAGTTGGGGGTGAAATCCCGGGGCTCAACCCCGGAATGGCCTTCAAAACTCCCGGTCTTGAGTTCGAGAGAGGTGAGTGGAATTCCGAGTGTAGAGGTGAAATTCGTAGATATTCGGAGGAACACCAGTGGCGAAGGCGGCTCACTGGCTCGATACTGACGCTGAGGTGCGAAAGCGTGGGGAGCAA…	Cluster_334	446	0	0	0	0	0	0	0	0	0	0	0	0	0	0	0	0	0	0	0	0	0	0	0	0	0	0	0	0	0	0	0	0	0	0	0	0	0	0	0
Bacteria;(1.0);Proteobacteria;(1.0);Alphaproteobacteria;(1.0);Rhizobiales;(1.0);Devosiaceae;(1.0);Devosia;(0.99);Devosia neptuniae;(0.78);	Bacteria;Proteobacteria;Alphaproteobacteria;Rhizobiales;Devosiaceae;Devosia;Devosia neptuniae	multi-subject	100	100	0	401	M02944:147:000000000-AUVRY:1:1102:15756:12141	TGGGGAATATTGGACAATGGGCGCAAGCCTGATCCAGCCATGCCGCGTGAGTGATGAAGGCCTTAGGGTTGTAAAGCTCTTTCAGTGGGGAAGATAATGACGGTACCCACAGAAGAAGCCCCGGCTAACTTCGTGCCAGCAGCCGCGGTAATACGAAGGGGGCTAGCGTTGTTCGGATTTACTGGGCGTAAAGCGCACGTAGGCGGATTGGTCAGTTAGAGGTGAAATCCCGAAGCTCAACTTCGGAACTGCCTTTAATACTGCCAATCTAGAGTCCGGAAGAGGTGAGTGGAACTCCTAGTGTAGAGGTGGAATTCGTAGATATTAGGAAGAACACCAGTGGCGAAGGCGGCTCACTGGTCCGGTACTGACGCTGAGGTGCGAAAGCGTGGGGAGCAA…	Cluster_335	486	0	0	0	0	0	0	101	90	86	73	63	58	0	0	0	0	0	0	0	0	0	0	0	0	0	0	0	0	0	0	0	0	0	0	0	0	0	0	0
Bacteria;(1.0);Proteobacteria;(1.0);Alphaproteobacteria;(1.0);Reyranellales;(1.0);Reyranellaceae;(1.0);Reyranella;(1.0);unknown species;(0.71);	Bacteria;Proteobacteria;Alphaproteobacteria;Reyranellales;Reyranellaceae;Reyranella;unknown species	multi-subject	100	100	0	401	M02944:147:000000000-AUVRY:1:1105:14815:6238	TGGGGAATATTGGACAATGGGGGCAACCCTGATCCAGCCATGCCGCGTGAGTGATGAAGGCCTTCGGGTTGTAAAGCTCTTTTGGCGGGGACGATGATGACGGTACCCGCAGAATAAGCCCCGGCTAACTTCGTGCCAGCAGCCGCGGTAAGACGAAGGGGGCTAGCGTTGTTCGGAATTACTGGGCGTAAAGCGAGTGTAGGTGGTTGTCATAGTCAGGTGTGAAAGCCTTGAGCTCAACTCAAGAAATGCACTTGATACTGGGCGACTAGAGGACCGGAGAGGATAGTGGAATTCCCAGTGTAGTGGTGAAATACGTAGAGATTGGGAAGAACACCAGTGGCGAAGGCGGCTATCTGGACGGTTACTGACACTAAGACTCGAAAGCGTGGGGAGCAA…	Cluster_336	442	0	0	0	0	0	0	0	0	0	0	1	0	1	0	0	0	0	31	13	0	0	39	9	18	7	0	0	0	0	0	0	0	0	1	0	0	1	1	0
Bacteria;(1.0);Firmicutes;(1.0);Bacilli;(1.0);Bacillales;(0.96);Bacillaceae;(0.95);Bacillus;(0.94);Bacillus pumilus SAFR-032;(0.49);	Bacteria;Firmicutes;Bacilli;Bacillales;Bacillaceae;Bacillus;Bacillus sp.	FJ430001.1.1395	98.36	100	0	427	M01945:95:000000000-BK4YK:1:1102:9883:5223	TAGGGAATCTTCCGCAATGGACGAAAGTCTGACGGAGCAACGCCGCGTGAGTGATGAAGGTTTTCGGATCGTAAAGCTCTGTTGTTAGGGAAGAACAAGTGCGAGAGTAACTGCTCGCACCTTGACGGTACCTAACCAGAAAGCCACGGCTAACTACGTGCCAGCAGCCGCGGTAATACGTAGGTGGCAAGCGTTGTCCGGAATTATTGGGCGTAAAGGGCTCGCAGGCGGTTTCTTAAGTCTGATGTGAAAGCCCCCGGCTCAACCGGGGAGGGTCATTGGAAACTGGGAGACTTGAGTGCAGAAGAGGAGAGTGGAATTCCATGTGTAGCGGTGAAATGCGTAGATATATGGAGGAACACCAGTGGCGAAGGCGGCTCTCTGGTCTGTAACTGACGC…	Cluster_338	431	0	0	0	0	0	0	0	0	0	0	0	0	0	0	0	0	0	0	0	0	0	0	0	0	0	0	0	0	0	0	0	0	0	0	0	0	0	0	0
Bacteria;(1.0);Proteobacteria;(1.0);Gammaproteobacteria;(1.0);Xanthomonadales;(1.0);Xanthomonadaceae;(1.0);Stenotrophomonas;(1.0);Stenotrophomonas nitritireducens;(0.91);	Bacteria;Proteobacteria;Gammaproteobacteria;Xanthomonadales;Xanthomonadaceae;Stenotrophomonas;Stenotrophomonas nitritireducens	JF505975.1.1283	100	100	0	426	M02944:147:000000000-AUVRY:1:2106:16370:23597	TGGGGAATATTGGACAATGGGCGCAAGCCTGATCCAGCCATACCGCGTGGGTGAAGAAGGCCTTCGGGTTGTAAAGCCCTTTTGTTGGGAAAGAAAAGCAGTCGGTTAATACCCGATTGTTCTGACGGTACCCAAAGAATAAGCACCGGCTAACTTCGTGCCAGCAGCCGCGGTAATACGAAGGGTGCAAGCGTTACTCGGAATTACTGGGCGTAAAGCGTGCGTAGGTGGTTGATTAAGTCTGTCGTGAAAGCCCTGGGCTCAACCTGGGAATTGCGATGGAAACTGGTCGACTAGAGTGTGGCAGAGGGTAGTGGAATTCCTGGTGTAGCAGTGAAATGCGTAGAGATCAGGAGGAACATCCGTGGCGAAGGCGACTGCCTGGGCCAACACTGACAC…	Cluster_340	468	0	0	0	0	0	0	0	0	0	0	0	0	0	0	0	0	0	0	0	5	1	0	0	0	0	0	0	0	0	0	0	0	0	0	0	0	0	0	0
Bacteria;(1.0);Proteobacteria;(1.0);Gammaproteobacteria;(1.0);Betaproteobacteriales;(0.58);Burkholderiaceae;(0.58);Undibacterium;(0.58);Undibacterium oligocarboniphilum;(0.58);	Bacteria;Proteobacteria;Gammaproteobacteria;Betaproteobacteriales;Burkholderiaceae;Undibacterium;unknown species	JN825218.1.1498	93.21	100	6e-178	427	M02944:147:000000000-AUVRY:1:2108:25980:10502	TGGGGAATTTTGGACAATGGGGGCAACCCTGATCCAGCAATGCCGCGTGAGTGAAGAAGGCCCTCGGGTTGTAAAGCTCTTTTGTCAGGGAAGAAACGGAGTTCTCTAATATAGGATTCTAATGACGGTACCTGAAGAATAAGCACCGGCTAACTACGTGCCAGCAGCCGCGGTAATACGTAGGGTGCAAGCGTTAATCGGAATTACTGGGCGTAAAGCGCACGCAGGCGGTCAATTAAGTTAGATGTGAAATCCCCGGGCTCAACCTGGGAACGGCATCTAAAACTGGTTGACTAGAGTCTCGTAGAGGGGGGTAGAATTCCACGTGTAGCGGTGAAATGCGTAGAGATGTGGAGGAATACCGGTGGCGAAGGCGGCCCCCTGGACGAAGACTGACGC…	Cluster_341	439	0	0	0	0	0	0	0	0	0	0	0	0	0	0	0	0	0	0	0	0	0	0	0	0	0	0	0	0	0	0	0	0	0	0	0	0	0	0	0
Bacteria;(1.0);Firmicutes;(1.0);Bacilli;(1.0);Bacillales;(1.0);Bacillaceae;(0.75);Bacillus;(0.75);Bacillus pumilus ATCC 7061;(0.19);	Bacteria;Firmicutes;Bacilli;Bacillales;Bacillaceae;Bacillus;Multi-affiliation	multi-subject	multi-identity	100	0	multi-alignment-lg	M01945:95:000000000-BK4YK:1:1102:21778:1366	TAGGGAATCTTCCGCAATGGGCGAAAGCCTGACGGAGCAACGCCGCGTGAGTGATGAAGGTTTTCGGATCGTAAAGCTCTGTTGCCAGGGAAGAACGTCCGGTAGAGTAACTGCTACCGGAGTGACGGTACCTGAGAAGAAAGCCCCGGCTAACTACGTGCCAGCAGCCGCGGTAATACGTAGGTGGCAAGCGTTGTCCGGAATTATTGGGCGTAAAGGGCTCGCAGGCGGTTTCTTAAGTCTGATGTGAAAGCCCCCGGCTCAACCGGGGAGGGTCATTGGAAACTGGGAAACTTGAGTGCAGAAGAGGAGAGTGGAATTCCACGTGTAGCGGTGAAATGCGTAGAGATGTGGAGGAACACCAGTGGCGAAGGCGACTCTCTGGTCTGTAACTGACGC…	Cluster_342	968	0	0	0	0	0	0	0	0	0	0	0	0	0	0	0	0	0	0	0	0	0	0	0	0	0	0	0	0	0	0	0	0	0	0	0	0	0	0	0
Bacteria;(1.0);Proteobacteria;(1.0);Alphaproteobacteria;(1.0);Rhizobiales;(1.0);Rhizobiaceae;(1.0);Shinella;(0.95);metagenome;(0.95);	Bacteria;Proteobacteria;Alphaproteobacteria;Rhizobiales;Rhizobiaceae;Shinella;metagenome	multi-subject	100	100	0	401	M02944:147:000000000-AUVRY:1:1102:21960:17374	TGGGGAATATTGGACAATGGGCGCAAGCCTGATCCAGCCATGCCGCGTGAGTGATGAAGGCCCTAGGGTTGTAAAGCTCTTTCACCGGTGAAGATAATGACGGTAACCGGAGAAGAAGCCCCGGCTAACTTCGTGCCAGCAGCCGCGGTAATACGAAGGGGGCTAGCGTTGTTCGGAATTACTGGGCGTAAAGCGCACGTAGGCGGATCGATCAGTCAGGGGTGAAATCCCAGAGCTCAACTCTGGAACTGCCTTTGATACTGTCGATCTAGAGTATGGAAGAGGTGAGTGGAATTCCGAGTGTAGAGGTGAAATTCGTAGATATTCGGAGGAACACCAGTGGCGAAGGCGGCTCACTGGTCCATTACTGACGCTGAGGTGCGAAAGCGTGGGGAGCAA…	Cluster_344	508	0	0	1	0	1	2	0	0	0	0	0	0	0	0	0	0	0	0	0	28	13	0	0	0	0	10	15	17	11	0	0	0	0	0	0	0	18	4	0
Bacteria;(1.0);Proteobacteria;(1.0);Gammaproteobacteria;(1.0);Enterobacteriales;(1.0);Enterobacteriaceae;(1.0);Serratia;(0.99);Serratia proteamaculans 568;(0.55);	Bacteria;Proteobacteria;Gammaproteobacteria;Enterobacteriales;Enterobacteriaceae;Serratia;unknown species	GU299863.1.1420	98.12	100	0	426	M02944:147:000000000-AUVRY:1:1102:5909:16888	TGGGGAATATTGCACAATGGGCGCAAGCCTGATGCAGCCATGCCGCGTGTGTGAAGAAGGCCTTCGGGTTGTAAAGCACTTTCAGCGAGGAGGAAGGGTAGTGTGTTAATAGCACATTGCATTGACGTTACTCGCAGAAGAAGCACCGGCTAACTCCGTGCCAGCAGCCGCGGTAATACGGAGGGTGCAAGCGTTAATCGGAATTACTGGGCGTAAAGCGCACGCAGGCGGTTTGTTAAGTCAGATGTGAAATCCCCGCGCTTAACGTGGGAACTGCATTTGAAACTGGCAAGCTAGAGTCTTGTAGAGGGGGGTAGAATTCCAGGTGTAGCGGTGAAATGCGTAGAGATCTGGAGGAATACCGATGGCGAAGGCAGCCCCCTGGGATAATACTGACGC…	Cluster_345	775	32	73	0	0	0	0	1	7	7	10	3	8	0	0	0	0	0	0	0	0	0	0	0	0	0	0	1	0	0	46	41	58	52	74	61	0	0	0	0
Bacteria;(1.0);Proteobacteria;(1.0);Alphaproteobacteria;(1.0);Sphingomonadales;(1.0);Sphingomonadaceae;(1.0);Sphingomonas;(0.86);Sphingomonas melonis;(0.41);	Bacteria;Proteobacteria;Alphaproteobacteria;Sphingomonadales;Sphingomonadaceae;Sphingomonas;Sphingomonas sp.	JQ818204.1.1232	98.5	100	0	401	M02944:147:000000000-AUVRY:1:1102:13227:12078	TGGGGAATTTTGGACAATGGGGGAAACCCTGATCCAGCCATCCCGCGTGTATGATGAAGGCCTTAGGGTTGTAAAGCTCTTTTACCCGGGATGATAATGACAGTACCGGGAGAATAAGCTCCGGCTAACTCCGTGCCAGCAGCCGCGGTAATACGGAGGGAGCTAGCGTTGTTCGGAATTACTGGGCGTAAAGCGCACGTAGGCGGCTTTGTAAGTTAGAGGTGAAAGCCTGGAGCTCAACTCCAGAATTGCCTTTAAGACTGCATCGCTTGAATCCAGGAGAGGTGAGTGGAATTCCGAGTGTAGAGGTGAAATTCGTAGATATTCGGAAGAACACCAGTGGCGAAGGCGGCTCACTGGACTGGTATTGACGCTGAGGTGCGAAAGCGTGGGGAGCAA…	Cluster_347	397	0	0	0	0	0	0	0	0	0	2	1	0	0	0	0	0	0	0	0	0	0	0	0	0	0	0	0	0	0	0	1	0	1	2	0	1	0	0	0
Bacteria;(1.0);Proteobacteria;(1.0);Gammaproteobacteria;(1.0);Enterobacteriales;(1.0);Enterobacteriaceae;(1.0);Lelliottia;(0.98);unknown species;(0.58);	Bacteria;Proteobacteria;Gammaproteobacteria;Enterobacteriales;Enterobacteriaceae;Multi-affiliation;Multi-affiliation	multi-subject	100	100	0	426	M02944:147:000000000-AUVRY:1:1114:8751:16688	TGGGGAATATTGCACAATGGGCGCAAGCCTGATGCAGCCATGCCGCGTGTATGAAGAAGGCCTTCGGGTTGTAAAGTACTTTCAGCGAGGAGGAAGGCATTGTGGTTAATAACCACAGTGATTGACGTTACTCGCAGAAGAAGCACCGGCTAACTCCGTGCCAGCAGCCGCGGTAATACGGAGGGTGCAAGCGTTAATCGGAATTACTGGGCGTAAAGCGCACGCAGGCGGTCTGTCAAGTCGGATGTGAAATCCCCGGGCTCAACCTGGGAACTGCATTCGAAACTGGCAGGCTAGAGTCTTGTAGAGGGGGGTAGAATTCCAGGTGTAGCGGTGAAATGCGTAGAGATCTGGAGGAATACCGGTGGCGAAGGCGGCCCCCTGGACAAAGACTGACGC…	Cluster_349	435	0	0	0	0	0	0	0	0	0	0	0	0	2	1	1	0	0	0	0	0	0	3	1	0	0	146	103	102	30	0	0	0	0	0	0	0	0	0	0
Bacteria;(1.0);Proteobacteria;(1.0);Gammaproteobacteria;(1.0);Pseudomonadales;(1.0);Moraxellaceae;(1.0);Acinetobacter;(1.0);Acinetobacter baumannii 1437282;(0.19);	Bacteria;Proteobacteria;Gammaproteobacteria;Pseudomonadales;Pseudomonadaceae;Pseudomonas;unknown species	GQ921360.1.1497	94.63	100	0	428	M02944:147:000000000-AUVRY:1:1105:20596:12845	TGGGGAATATTGGACAATGGGCGAAAGCCTGATCCAGCCATGCCGCGTGTGTGAAGAAGGTCTTCGGATTGTAAAGCACTTTAAGTTGGGAGGAAGGGCAGTAAGCGAATACCTTGCTGTTTTGACGTTACCGACAGAATAAGCACCGGCTAACTCTGTGCCAGCAGCCGCGGTAATACAGAGGGTGCGAGCGTTAATCGGATTTACTGGGCGTAAAGCGTGCGTAGGCGGCTTTTTAAGTCGGATGTGAAATCCCCGAGCTTAACTTGGGAATTGCATTCGATACTGGGAAGCTAGAGTATGGGAGAGGATGGTAGAATTCCAGGTGTAGCGGTGAAATGCGTAGAGATCTGGAGGAATACCGATGGCGAAGGCAGCCATCTGGCCTAATACTGACGC…	Cluster_355	628	2	0	0	0	0	0	1	0	1	0	1	0	2	0	0	0	0	0	0	13	21	0	0	2	0	18	18	54	75	0	0	0	0	0	0	0	30	10	0
Bacteria;(1.0);Proteobacteria;(1.0);Alphaproteobacteria;(1.0);Rhizobiales;(1.0);Rhizobiaceae;(1.0);Ochrobactrum;(0.6);Ochrobactrum cytisi;(0.43);	Bacteria;Proteobacteria;Alphaproteobacteria;Rhizobiales;Rhizobiaceae;Multi-affiliation;Multi-affiliation	multi-subject	98.25	100	0	401	M02944:147:000000000-AUVRY:1:1110:24874:13649	TGGGGAATATTGGACAATGGGCGCAAGCCTGATCCAGCCATGCCGCGTGAGTGATGAAGGCCCTAGGGTTGTAAAGCTCTTTCACCGGTGAAGATAATGACGGTAACCGGAGAAGAAGCCCCGGCTAACTTCGTGCCAGCAGCCGCGGTAATACGGAGGGTGCAAGCGTTAATCGGAATGACTGGGCGTAAAGCGCACGTAGGCGGACTTTTAAGTCAGGGGTGAAATCCCGGGGCTCAACCCCGGAACTGCCTTTGATACTGGAAGTCTTGAGTATGGTAGAGGTGAGTGGAATTCCGAGTGTAGAGGTGAAATTCGTAGATATTCGGAGGAACACCAGTGGCGAAGGCGGCTCACTGGACCATTACTGACGCTGAGGTGCGAAAGCGTGGGGAGCAA…	Cluster_356	642	0	0	0	0	0	2	0	0	0	0	0	0	13	22	13	13	49	27	55	0	0	25	33	35	44	0	0	0	0	0	0	0	0	0	0	0	0	0	0
Bacteria;(1.0);Proteobacteria;(1.0);Gammaproteobacteria;(1.0);Enterobacteriales;(1.0);Enterobacteriaceae;(1.0);Xenorhabdus;(1.0);Xenorhabdus bovienii;(0.72);	Bacteria;Proteobacteria;Gammaproteobacteria;Enterobacteriales;Enterobacteriaceae;Xenorhabdus;Multi-affiliation	multi-subject	99.06	100	0	426	M02944:147:000000000-AUVRY:1:1102:16774:12521	TGGGGAATATTGGACAATGGGCGAAAGCCTGATCCAGCCATGCCGCGTGTGTGAAGAAGGCCTTCGGGTTGTAAAGTACTTTCAGCGGGGAGGAAGGCAACAGCGTAAATAGCGCTGTTGATTGACGTTACCCGCAGAAGAAGCACCGGCTAACTCCGTGCCAGCAGCCGCGGTAATACGGAGGGTGCAAGCGTTAATCGGAATTACTGGGCGTAAAGCGCACGCAGGCGGTCAATTAAGTTAGATGTGAAATCCCCGGGCTCAACCTGGGAACGGCATCTAAAACTGGTTGACTAGAGTCTCGTAGAGGGGGGTAGAATTCCACGTGTAGCGGTGAAATGCGTAGAGATGTGGAGGAATACCGGTGGCGAAGGCGGCCCCCTGGACGAAGACTGACGC…	Cluster_360	436	0	0	0	0	0	0	0	0	0	0	0	0	0	0	0	0	0	0	0	0	0	0	0	0	0	9	6	2	2	0	0	0	0	0	0	0	0	0	0
Bacteria;(1.0);Firmicutes;(1.0);Bacilli;(1.0);Bacillales;(1.0);Paenibacillaceae;(1.0);Paenibacillus;(1.0);Paenibacillus lautus;(0.66);	Bacteria;Firmicutes;Bacilli;Bacillales;Paenibacillaceae;Paenibacillus;Multi-affiliation	multi-subject	98.59	100	0	425	M02944:147:000000000-AUVRY:1:2110:25124:6779	TAGGGAATCTTACGCAATGGGCGAAAGCCTGACGGAGCAACGCCGCGTGAGTGATGAAGGTTTTCGGATCGTAAAGCTCTGTTGCCAAGGAAGAACGTCTTCTAGAGTAACTGCTAGGAGCGTGACGGTACTTGATAAGAAAGCCCCGGCTAACTACGTGCCAGCAGCCGCGGTAATACGTAGGGGGCAAGCGTTGTCCGGAATTATTGGGCGTAAAGCGCGCGCAGGCGGTTCTTTAAGTCTGGTGTGTAAACCCGAGGCTCAACTTCGGGTCGCACTGGAAACTGGGGGACTTGAGTGCAGAAGAGGAGAGTGGAATTCCACGTGTAGCGGTGAAATGCGTAGATATGTGGAGGAACACCAGTGGCGAAGGCGACTCGCTGGGCTGGAACTGACGCT…	Cluster_361	0	0	0	0	0	0	0	0	0	0	0	0	0	0	0	0	0	0	0	0	0	0	0	0	0	0	0	0	0	0	0	0	0	0	0	0	0	0	0	0
Bacteria;(1.0);Actinobacteria;(1.0);Acidimicrobiia;(1.0);Microtrichales;(1.0);unknown family;(1.0);unknown genus;(1.0);metagenome;(0.96);	Bacteria;Actinobacteria;Acidimicrobiia;Microtrichales;unknown family;unknown genus;unknown species	KC554229.1.1520	99.5	100	0	402	M01945:95:000000000-BK4YK:1:1102:16280:4956	TGGGGAATTTTGCGCAATGGGCGAAAGCCTGACGCAGCAACGCCGCGTGCGGGACGAAGGCCCTCGGGTTGTAAACCGCTTTCAGCAGGAACGAAACTGACGGTACCTGCAGAAGAAGCCCCGGCCAACTACGTGCCAGCAGCCGCGGTGATACGTAGGGGGCGAGCGTTGTCCGGATTCATTGGGCGTAAAGAGCTCGTAGGCGGTTCGGTAAGTCAGGTGTAAAAACTCCAGGCTCAACTTGGAGAGGCCACCTGATACTGCCGTGACTAGAGTCCGGTAGAGGAGCATGGAATTCCTGGTGTAGCGGTGAAATGCGCAGATATCAGGAGGAACACCAGCGGCGAAGGCGGTGCTCTGGGCCGGAACTGACGCTGAGGAGCGAAAGCGTGGGGAGCG…	Cluster_362	374	0	0	0	0	0	0	0	0	0	0	0	0	0	0	0	0	0	0	0	0	0	0	0	0	0	0	0	0	0	0	0	0	0	0	0	0	0	0	0
Bacteria;(1.0);Bacteroidetes;(1.0);Bacteroidia;(1.0);Sphingobacteriales;(0.99);Sphingobacteriaceae;(0.99);Sphingobacterium;(0.99);endosymbiont of Nilaparvata lugens;(0.2);	Bacteria;Bacteroidetes;Bacteroidia;Sphingobacteriales;Sphingobacteriaceae;Sphingobacterium;Sphingobacterium multivorum	KU612233.1.1420	95.96	99.5249	0	421	M02944:147:000000000-AUVRY:1:2102:13263:13549	TGAGGAATATTGGTCAATGGTCGCAAGACTGAACCAGCCATGCCGCGTGCAGGATGACGGTCCTATGGATTGTAAACTGCTTTTGTACGGGAAGAAACACTCCTACGTGTAGGGGCTTGACGGTACCGTAAGAATAAGGATCGGCTAACTCCGTGCCAGCAGCCGCGGTAATACGGAGGATCCGAGCGTTATCCGGATTTATTGGGTTTAAAGGGTGCGTAGGCGGCCTATTAAGTCAGGGGTGAAATACGGTGGCTCAACCATCGCAGTGCCTTTGATACTGATGGGCTTGAATCCATTTGAAGTGGGCGGAATAAGACAAGTAGCGGTGAAATGCATAGATATGTCTTAGAACTCCGATTGCGAAGGCAGCTCACTAAGCTGGTATTGACGCTGATG…	Cluster_365	598	0	3	0	0	2	0	2	1	0	1	2	1	0	0	0	0	0	0	0	0	5	0	0	0	0	0	0	0	0	0	0	0	0	0	0	0	0	0	0
Bacteria;(1.0);Firmicutes;(1.0);Bacilli;(1.0);Lactobacillales;(0.99);Enterococcaceae;(0.97);Enterococcus;(0.97);Enterococcus mundtii ATCC 882;(0.61);	Bacteria;Firmicutes;Bacilli;Lactobacillales;Enterococcaceae;Enterococcus;Multi-affiliation	multi-subject	98.83	100	0	426	M01945:95:000000000-BK4YK:1:1102:12187:11812	TAGGGAATCTTCGGCAATGGACGAAAGTCTGACCGAGCAACGCCGCGTGAGTGAAGAAGGTTTTCGGATCGTAAAACTCTGTTGTTAGAGAAGAACAAGGGTGAGAGTAACTGTTCACCCCTTGACGGTATCTAACCAGAAAGCCACGGCTAACTACGTGCCAGCAGCCGCGGTAATACGTAGGTGGCAAGCGTTGTCCGGATTTATTGGGCGTAAAGCGAGCGCAGGCGGTTTCTTAAGTCTGATGTGAAAGCCCCCGGCTCAACCGGGGAGGGTCATTGGAAACTGGGAGACTTGAGTACAGAAGAGGAGAGTGGAATTCCACGTGTAGCGGTGAAATGCGTAGATATGTGGAGGAACACCAGTGGCGAAGGCGACTCTCTGGTCTGTAACTGACGC…	Cluster_366	406	0	0	0	0	0	0	0	0	0	0	0	0	0	0	0	0	0	0	0	0	0	0	0	0	0	0	0	0	0	0	0	0	0	0	0	0	0	0	0
Bacteria;(1.0);Proteobacteria;(1.0);Alphaproteobacteria;(1.0);Rhizobiales;(0.65);Rhizobiaceae;(0.62);Brucella;(0.4);Brucella melitensis NI;(0.02);	Bacteria;Proteobacteria;Alphaproteobacteria;Rhizobiales;Rhizobiaceae;Ochrobactrum;unknown species	EF063627.1.1450	97.01	100	0	401	M02944:147:000000000-AUVRY:1:2103:8298:6560	TGGGGAATATTGGACAATGGGCGAAAGCCTGATCCAGCAATGCCGCGTGAGTGATGAAGGCCTTAGGGTTGTAAAGCTCTTTTACCCGGGATGATAATGACAGTACCGGGAGAATAAGCTCCGGCTAACTCCGTGCCAGCAGCCGCGGTAATACGAAGGGGGCTAGCGTTGTTCGGATTTACTGGGCGTAAAGCGCACGTAGGCGGACTTTTAAGTCAGGGGTGAAATCCCGGGGCTCAACCCCGGAACTGCCTTTGATACTGGAAGTCTTGAGTATGGTAGAGGTGAGTGGAATTCCGAGTGTAGAGGTGAAATTCGTAGATATTCGGAGGAACACCAGTGGCGAAGGCGGCTCACTGGACCATTACTGACGCTGAGGTGCGAAAGCGTGGGGAGCAA…	Cluster_367	570	0	1	0	3	0	9	6	8	5	3	4	9	40	39	127	21	35	12	14	0	0	18	10	21	15	0	3	0	3	0	0	0	1	0	0	1	1	0	0
Bacteria;(1.0);Proteobacteria;(1.0);Alphaproteobacteria;(1.0);Sphingomonadales;(1.0);Sphingomonadaceae;(1.0);Sphingobium;(1.0);Sphingobium yanoikuyae;(1.0);	Bacteria;Proteobacteria;Alphaproteobacteria;Sphingomonadales;Sphingomonadaceae;Multi-affiliation;Multi-affiliation	multi-subject	100	100	0	401	M02944:147:000000000-AUVRY:1:2107:9547:6471	TAGGGAATATTGGACAATGGGCGAAAGCCTGATCCAGCAATGCCGCGTGAGTGATGAAGGCCTTAGGGTTGTAAAGCTCTTTTACCCGGGATGATAATGACAGTACCGGGAGAATAAGCTCCGGCTAACTCCGTGCCAGCAGCCGCGGTAATACGGAGGGAGCTAGCGTTGTTCGGAATTACTGGGCGTAAAGCGCACGTAGGCGGCTATTCAAGTCAGAGGTGAAAGCCCGGGGCTCAACCCCGGAACTGCCTTTGAAACTAGATAGCTTGAATCCAGGAGAGGTGAGTGGAATTCCGAGTGTAGAGGTGAAATTCGTAGATATTCGGAAGAACACCAGTGGCGAAGGCGGCTCACTGGACTGGTATTGACGCTGAGGTGCGAAAGCGTGGGGAGCAA…	Cluster_368	363	0	0	0	0	0	0	0	0	0	0	0	0	0	0	0	0	0	0	0	0	0	0	0	0	0	0	0	0	0	0	0	0	0	0	0	0	0	0	0
Bacteria;(1.0);Bacteroidetes;(1.0);Bacteroidia;(1.0);Chitinophagales;(1.0);Chitinophagaceae;(1.0);Flaviaesturariibacter;(1.0);unknown species;(1.0);	Bacteria;Bacteroidetes;Bacteroidia;Chitinophagales;Chitinophagaceae;Flaviaesturariibacter;unknown species	FJ657758.1.1403	99.76	100	0	420	M01945:95:000000000-BK4YK:1:1102:15003:16255	TAAGGAATATTGGTCAATGGACGCAAGTCTGAACCAGCCATGCCGCGTGGAGGATGAAGGCCCTCTGGGTTGTAAACTTCTTTTATGGGGGACGAAATCACTTATTCTTAAGTGTCTGACGGTACCCCAGGAATAAGCACCGGCTAACTCCGTGCCAGCAGCCGCGGTAATACGGAGGGTGCAAGCGTTATCCGGATTCACTGGGTTTAAAGGGTGCGTAGGAGGGCGGATAAGTCAGTGGTGAAATCTTCGAGCTTAACTCGGAAACTGCCGTTGATACTATTTGTCTTGAATATCGTGGAGGTGAGCGGAATATGTCATGTAGCGGTGAAATGCTTAGATATGACATAGAACACCAATTGCGAAGGCAGCTCGCTACACGAATATTGACTCTGAGGC…	Cluster_373	357	0	0	0	0	0	0	0	0	0	0	0	0	0	0	0	0	0	0	0	0	0	0	0	0	0	0	0	0	0	0	0	0	0	0	0	0	0	0	0
Bacteria;(1.0);Proteobacteria;(1.0);Alphaproteobacteria;(1.0);Rhizobiales;(1.0);Devosiaceae;(1.0);Devosia;(0.99);Devosia epidermidihirudinis;(0.67);	Bacteria;Proteobacteria;Alphaproteobacteria;Rhizobiales;Devosiaceae;Devosia;Devosia epidermidihirudinis	multi-subject	100	100	0	401	M02944:147:000000000-AUVRY:1:1105:16942:4094	TGGGGAATATTGGACAATGGGCGCAAGCCTGATCCAGCCATGCCGCGTGAGTGATGAAGGCCTTAGGGTTGTAAAGCTCTTTCAGTAGGGAAGATAATGACGGTACCTACAGAAGAAGCCCCGGCTAACTTCGTGCCAGCAGCCGCGGTAATACGAAGGGGGCTAGCGTTGTTCGGATTTACTGGGCGTAAAGCGCACGTAGGCGGATTGGTCAGTTAGGGGTGAAATCCTGGAGCTCAACTCCAGAACTGCCTTTAATACTGCCAGTCTAGAGTCCGGAAGAGGTAAGTGGAACTCCTAGTGTAGAGGTGGAATTCGTAGATATTAGGAAGAACACCAGTGGCGAAGGCGGCTTACTGGTCCGGTACTGACGCTGAGGTGCGAAAGCGTGGGGAGCAA…	Cluster_375	615	0	4	0	0	0	0	0	0	0	0	0	0	0	0	0	0	0	0	0	14	7	0	0	0	0	1	0	1	1	0	0	0	0	0	0	0	6	4	1
Bacteria;(1.0);Bacteroidetes;(1.0);Bacteroidia;(1.0);Sphingobacteriales;(1.0);Sphingobacteriaceae;(1.0);Nubsella;(1.0);unknown species;(0.99);	Bacteria;Bacteroidetes;Bacteroidia;Sphingobacteriales;Sphingobacteriaceae;Nubsella;unknown species	FJ192729.1.1480	100	100	0	421	M02944:147:000000000-AUVRY:1:1112:22845:23076	TAAGGAATATTGGTCAATGGGCGCAAGCCTGAACCAGCCATGCCGCGTGCAGGAAGACGGCCCTCCGGGTTGTAAACTGCTTTTGTACGGGAATAAACCTTTCTTCGTGAAGAAAGCTGAATGTACCGTAAGAATAAGGATCGGCTAACTCCGTGCCAGCAGCCGCGGTAATACGGAGGATCCAAGCGTTATCCGGATTTATTGGGTTTAAAGGGTGCGTAGGCGGCCTGTTAAGTCAGGGGTGAAAGACGGTGGCTCAACCATCGCAGTGCCCTTGATACTGATGGGCTTGAATGGACTAGAGGTAGGCGGAATGTGACAAGTAGCGGTGAAATGCATAGATATGTCACAGAACACCGATTGCGAAGGCAGCTTACTATGGTCCTATTGACGCTGAGG…	Cluster_376	458	0	0	0	0	0	0	0	0	0	0	0	0	0	0	0	0	0	0	0	3	1	0	0	0	0	0	0	0	0	0	0	0	0	0	0	1	4	1	0
Bacteria;(1.0);Firmicutes;(1.0);Bacilli;(1.0);Bacillales;(1.0);Paenibacillaceae;(1.0);Paenibacillus;(1.0);Paenibacillus odorifer;(0.62);	Bacteria;Firmicutes;Bacilli;Bacillales;Paenibacillaceae;Paenibacillus;Multi-affiliation	multi-subject	99.06	100	0	425	M01945:95:000000000-BK4YK:1:1102:24210:4608	TAGGGAATCTTCCGCAATGGGCGAAAGCCTGACGGAGCAACGCCGCGTGAGTGATGAAGGTTTTCGGATCGTAAAGCTCTGTTGCCAGGGAAGAACGTCCGGTAGAGTAACTGCTACCGGAGTGACGGTACCTGAGAAGAAAGCCCCGGCTAACTACGTGCCAGCAGCCGCGGTAATACGTAGGGGGCAAGCGTTGTCCGGAATTATTGGGCGTAAAGCGCGCGCAGGCGGCTATTTAAGTCTGGTGTTTAAACCTTGGGCTCAACCTGAGGTCGCACTGGAAACTGGGTGGCTTGAGTACAGAAGAGGAAAGTGGAATTCCACGTGTAGCGGTGAAATGCGTAGATATGTGGAGGAACACCAGTGGCGAAGGCGACTCTCTGGTCTGTAACTGACGCT…	Cluster_380	493	0	0	0	0	0	0	0	0	0	0	0	0	0	0	0	0	0	0	0	0	0	0	0	0	0	0	0	0	0	0	0	0	0	0	0	0	0	0	0
Bacteria;(1.0);Proteobacteria;(1.0);Gammaproteobacteria;(1.0);Coxiellales;(1.0);Coxiellaceae;(1.0);Coxiella;(1.0);unknown species;(0.81);	Bacteria;Proteobacteria;Gammaproteobacteria;Coxiellales;Coxiellaceae;Coxiella;unknown species	KX172255.1.1464	95.08	100	0	427	M02944:147:000000000-AUVRY:1:2101:23425:15667	TGGGGAATATTGGACAATGGGGGAAACCCTGATCCAGCAATGCCGCGTGTGTGAAGAAGGCCTTCGGGTTGTAAAGCACTTTCAATGGGGAAGAACAAGCTTATGGCTAATATCCATGAGCCTAGACGTTACCTATAGAAGAAGCACTGGCTAACTCTGTGCCAGCAGCCGCGGTAATACAGAGAGTGCAAGCGTTAATCGGAATTACTGGGCGTAAAGCGCACGTAGGTGGATACTTTAGTCGGATGTGAAATCCCTGGGCTTAACCCGGGAACTGCATCCGATACTGGGTATCTAGAGTATGGTAGAGGGAAGTGGAATTTCCGGTGTAGCGGTGAAATGCGTAGATATCGGAAAGAACACCAGTGGCGAAAGCGGCTTCCTGGACCAATACTGACA…	Cluster_381	428	0	0	0	0	0	0	0	0	0	0	0	0	0	0	0	0	0	0	0	0	1	0	0	0	0	0	0	0	0	0	0	0	0	0	0	0	0	0	0
Bacteria;(1.0);Proteobacteria;(1.0);Gammaproteobacteria;(1.0);Betaproteobacteriales;(1.0);Burkholderiaceae;(1.0);Cupriavidus;(1.0);Ralstonia sp.;(0.6);	Bacteria;Proteobacteria;Gammaproteobacteria;Betaproteobacteriales;Burkholderiaceae;Cupriavidus;Multi-affiliation	multi-subject	100	100	0	426	M02944:147:000000000-AUVRY:1:1109:16525:19024	TGGGGAATTTTGGACAATGGGGGCAACCCTGATCCAGCAATGCCGCGTGTGTGAAGAAGGCCTTCGGGTTGTAAAGCACTTTTGTCCGGAAAGAAATCCCTTGCTCTAATACAGCGGGGGGATGACGGTACCGGAAGAATAAGCACCGGCTAACTACGTGCCAGCAGCCGCGGTAATACGTAGGGTGCGAGCGTTAATCGGAATTACTGGGCGTAAAGCGTGCGCAGGCGGTTTTGTAAGACAGGCGTGAAATCCCCGAGCTCAACTTGGGAATGGCGCTTGTGACTGCAAGGCTAGAGTATGTCAGAGGGGGGTAGAATTCCACGTGTAGCAGTGAAATGCGTAGAGATGTGGAGGAATACCGATGGCGAAGGCAGCCCCCTGGGACGTCACTGACGC…	Cluster_384	10	0	1	0	0	0	2	0	0	1	0	0	5	0	0	0	0	0	0	1	0	0	0	0	0	0	0	0	0	0	0	0	0	0	0	0	0	0	0	0
Bacteria;(1.0);Proteobacteria;(1.0);Alphaproteobacteria;(1.0);Rhizobiales;(1.0);Beijerinckiaceae;(1.0);Methylobacterium;(1.0);Methylobacterium fujisawaense;(0.79);	Bacteria;Proteobacteria;Alphaproteobacteria;Rhizobiales;Beijerinckiaceae;Methylobacterium;Multi-affiliation	multi-subject	100	100	0	401	M02944:147:000000000-AUVRY:1:1101:17336:12365	TGGGGAATATTGGACAATGGGCGCAAGCCTGATCCAGCCATGCCGCGTGAGTGATGAAGGCCTTAGGGTTGTAAAGCTCTTTTATCCGGGACGATAATGACGGTACCGGAGGAATAAGCCCCGGCTAACTTCGTGCCAGCAGCCGCGGTAATACGAAGGGGGCTAGCGTTGCTCGGAATCACTGGGCGTAAAGGGCGCGTAGGCGGCGTTTTAAGTCGGGGGTGAAAGCCTGTGGCTCAACCACAGAATGGCCTTCGATACTGGGACGCTTGAGTATGGTAGAGGTTGGTGGAACTGCGAGTGTAGAGGTGAAATTCGTAGATATTCGCAAGAACACCGGTGGCGAAGGCGGCCAACTGGACCATTACTGACGCTGAGGCGCGAAAGCGTGGGGAGCAA…	Cluster_388	398	0	0	0	0	0	0	0	0	0	0	0	0	0	0	0	0	0	0	0	0	0	0	0	0	0	0	0	1	0	0	0	0	0	1	0	113	0	0	155
Bacteria;(1.0);Proteobacteria;(1.0);Gammaproteobacteria;(1.0);Betaproteobacteriales;(1.0);Burkholderiaceae;(1.0);Alcaligenes;(0.93);Bordetella sp.;(0.37);	Bacteria;Proteobacteria;Gammaproteobacteria;Betaproteobacteriales;Burkholderiaceae;Alcaligenes;Multi-affiliation	multi-subject	multi-identity	multi-coverage	3e-155	multi-alignment-lg	M02944:147:000000000-AUVRY:1:1101:14981:14044	TGGGGAATATTGCACAATGGGCGAAAGCCTGATGCAGCGACGCCGCGTGAGGGATGACGGCCTTCGGGTTGTAAACCTCTTTCAGCAGGGACGAAGCGCAAGTGACGGTACCTGCAGAAGAAGCACCGGCTAACTACGTGCCAGCAGCCGCGGTAATACGTAGGGTGCAAGCGTTAATCGGAATTACTGGGCGTAAAGCGTGTGTAGGCGGTTCGGAAAGAAAGATGTGAAATCCCAGGGCTCAACCTTGGAACTGCATTTTTAACTGCCGAGCTAGAGTATGTCAGAGGGGGGTAGAATTCCACGTGTAGCAGTGAAATGCGTAGATATGTGGAGGAATACCGATGGCGAAGGCAGCCCCCTGGGATAATACTGACGCTCAGACACGAAAGCGTGGGG…	Cluster_389	82	14	0	0	0	0	0	1	0	6	2	2	0	0	0	0	2	0	0	0	0	1	0	0	0	0	1	0	9	1	1	0	4	1	6	1	0	0	0	0
Bacteria;(1.0);Proteobacteria;(1.0);Alphaproteobacteria;(1.0);Rhizobiales;(1.0);Beijerinckiaceae;(1.0);Methylobacterium;(1.0);Methylobacterium aquaticum;(0.57);	Bacteria;Proteobacteria;Alphaproteobacteria;Rhizobiales;Beijerinckiaceae;Methylobacterium;Multi-affiliation	multi-subject	99	100	0	401	M02944:147:000000000-AUVRY:1:2105:27169:13406	TGGGGAATATTGGACAATGGGGGCAACCCTGATCCAGCCATGCCGCGTGAGTGATGACGGCCTTAGGGTTGTAAAGCTCTTTTCTCCGGGACGATAATGACGGTACCGGATGAATAAGCCCCGGCTAACTTCGTGCCAGCAGCCGCGGTAATACGAAGGGGGCTAGCGTTGCTCGGAATCACTGGGCGTAAAGGGCGCGTAGGCGGCTGATTTAGTCGAGGGTGAAAGCCCGTGGCTCAACCACGGAATGGCCTTCGATACTGGTTGGCTTGAGACCGGAAGAGGAAAGCGGAACTGCGAGTGTAGAGGTGAAATTCGTAGATATTCGCAAGAACACCAGTGGCGAAGGCGGCTGTCTGGGCAGGTTCTGACGCTGAGGCGCGAAAGCGTGGGGAGCAA…	Cluster_391	440	0	0	0	0	0	0	0	0	0	0	0	0	0	0	0	0	0	0	0	0	0	0	0	0	0	0	0	0	0	5	0	0	0	0	0	18	0	0	40
Bacteria;(1.0);Proteobacteria;(1.0);Gammaproteobacteria;(1.0);Betaproteobacteriales;(1.0);Burkholderiaceae;(1.0);Alcaligenes;(1.0);Alcaligenes pakistanensis;(0.98);	Bacteria;Proteobacteria;Gammaproteobacteria;Betaproteobacteriales;Burkholderiaceae;Alcaligenes;Multi-affiliation	multi-subject	multi-identity	100	0	multi-alignment-lg	M02944:147:000000000-AUVRY:1:2101:21945:25693	TGGGGAATTTTGGACAATGGGGGAAACCCTGATCCAGCCATCCCGCGTGTATGATGAAGGCCTTCGGGTTGTAAAGTACTTTTGGCAGAGAAGAAAAGGTACCTCCTAATACGAGGTACTGCTGACGGTATCTGCAGAATAAGCACCGGCTAACTACGTGCCAGCAGCCGCGGTAATACGTAGGGTGCAAGCGTTAATCGGAATTACTGGGCGTAAAGCGCACGCAGGCGGTTTGTTAAGTCAGATGTGAAATCCCCGCGCTTAACGTGGGAACTGCATTTGAAACTGGCAAGCTAGAGTCTTGTAGAGGGGGGTAGAATTCCACGTGTAGCAGTGAAATGCGTAGATATGTGGAGGAATACCGATGGCGAAGGCAGCCCCCTGGGATAATACTGACGC…	Cluster_392	568	17	74	0	0	0	0	0	0	0	0	0	0	0	0	0	0	0	0	0	0	1	0	0	0	0	0	0	0	0	21	37	46	36	17	34	0	0	0	0
Bacteria;(1.0);Firmicutes;(1.0);Bacilli;(1.0);Bacillales;(1.0);Planococcaceae;(1.0);Planomicrobium;(0.94);Planomicrobium okeanokoites;(0.89);	Bacteria;Firmicutes;Bacilli;Bacillales;Planococcaceae;Multi-affiliation;Multi-affiliation	multi-subject	100	100	0	425	M01945:95:000000000-BK4YK:1:1102:19478:3840	TAGGGAATCTTCCGCAATGGACGCAAGTCTGACGGAGCAACGCCGCGTGAGTGACGAAGGTTTTCGGATCGTAAAACTCTGTTGTGAGGGAAGAACAAGTACCAAGTAACTACTGGTACCTTGACGGTACCTCACCAGAAAGCCACGGCTAACTACGTGCCAGCAGCCGCGGTAATACGTAGGTGGCAAGCGTTGTCCGGAATTATTGGGCGTAAAGCGCGCGCAGGCGGTCCCTTAAGTCTGATGTGAAAGCCCACGGCTCAACCGTGGAGGGTCATTGGAAACTGGGGGACTTGAGTGCAGAAGAGGAAAGTGGAATTCCACGTGTAGCGGTGAAATGCGTAGAGATGTGGAGGAACACCAGTGGCGAAGGCGACTTTCTGGTCTGTAACTGACGCT…	Cluster_394	347	0	0	0	0	0	0	0	0	0	0	0	0	0	0	0	0	0	0	0	0	0	0	0	0	0	0	0	0	0	0	0	0	0	0	0	0	0	0	0
Bacteria;(1.0);Proteobacteria;(1.0);Gammaproteobacteria;(1.0);Pseudomonadales;(1.0);Moraxellaceae;(1.0);Acinetobacter;(1.0);Acinetobacter lwoffii;(1.0);	Bacteria;Proteobacteria;Gammaproteobacteria;Pseudomonadales;Moraxellaceae;Acinetobacter;Multi-affiliation	multi-subject	100	100	0	427	M02944:147:000000000-AUVRY:1:1101:15023:24628	TGGGGAATATTGGACAATGGGGGGAACCCTGATCCAGCCATGCCGCGTGTGTGAAGAAGGCCTTTTGGTTGTAAAGCACTTTAAGCGAGGAGGAGGCTACCGAGATTAATACTCTTGGATAGTGGACGTTACTCGCAGAATAAGCACCGGCTAACTCTGTGCCAGCAGCCGCGGTAATACAGAGGGTGCAAGCGTTAATCGGATTTACTGGGCGTAAAGCGCGCGTAGGTGGCCAATTAAGTCAAATGTGAAATCCCCGAGCTTAACTTGGGAATTGCATTCGATACTGGTTGGCTAGAGTATGGGAGAGGATGGTAGAATTCCAGGTGTAGCGGTGAAATGCGTAGAGATCTGGAGGAATACCGATGGCGAAGGCAGCCATCTGGCCTAATACTGACA…	Cluster_395	350	0	0	0	0	0	0	0	0	0	0	0	1	0	0	0	0	0	0	0	3	0	0	0	0	0	2	1	0	0	0	0	0	0	0	0	3	0	0	0
Bacteria;(1.0);Bacteroidetes;(1.0);Bacteroidia;(1.0);Flavobacteriales;(1.0);Flavobacteriaceae;(1.0);Flavobacterium;(1.0);unknown species;(0.82);	Bacteria;Bacteroidetes;Bacteroidia;Flavobacteriales;Flavobacteriaceae;Flavobacterium;unknown species	GU179793.1.1379	97.86	100	0	421	M02944:147:000000000-AUVRY:1:1104:22128:17918	TGAGGAATATTGGTCAATGGTCGCAAGACTGAACCAGCCATGCCGCGTGCAGGATGACGGTCCTATGGATTGTAAACTGCTTTTGTACGGGAAGAAACCCTCCTACGTGTAGGAGCTTGACGGTACCGTAAGAATAAGGATCGGCTAACTCCGTGCCAGCAGCCGCGGTAATACGGAGGATCCAAGCGTTATCCGGAATCATTGGGTTTAAAGGGTCCGTAGGCGGCCCTGTAAGTCAGCGGTGAAATCTTCCAGCTCAACTGGGAAACTGCCGTTGATACTGCAGGGCTTGAATTGTCGGGAAGTAACTAGAATATGTAGTGTAGCGGTGAAATGCTTAGAGATTACATGGAATACCAATTGCGAAGGCAGGTTACTACTAATGGATTGACGCTGATG…	Cluster_396	414	0	0	0	0	0	0	0	0	0	0	0	0	0	0	0	0	0	0	0	17	22	0	0	0	0	0	0	0	0	0	0	2	0	0	0	0	5	6	0
Bacteria;(1.0);Proteobacteria;(1.0);Gammaproteobacteria;(1.0);Betaproteobacteriales;(1.0);Burkholderiaceae;(1.0);Undibacterium;(1.0);Undibacterium oligocarboniphilum;(1.0);	Bacteria;Proteobacteria;Gammaproteobacteria;Betaproteobacteriales;Burkholderiaceae;Undibacterium;Multi-affiliation	multi-subject	97.89	100	0	426	M02944:147:000000000-AUVRY:1:1112:8031:11010	TGGGGAATTTTGGACAATGGGGGCAACCCTGATCCAGCAATGCCGCGTGAGTGAAGAAGGCCCTCGGGTTGTAAAGCTCTTTTGTCAGGGAAGAAACGGAGTTCTCTAATATAGGATTCTAATGACGGTACCTGAAGAATAAGCACCGGCTAACTACGTGCCAGCAGCCGCGGTAATACGTAGGGTGCAAGCGTTAATCGGAATTACTGGGCGTAAAGCGTGCGCAGGCGGTTTTGTAAGTCTGATGTGAAATCCCCGGGCTCAACCTGGGAACTGCATTGGAGACTGCAAGGCTAGAGTGTGTCAGAGGGGGGTAGAATTCCACGTGTAGCAGTGAAATGCGTAGAGATGTGGAGGAATACCGGTGGCGAAGGCGGCCCCCTGGACGAAGACTGACGC…	Cluster_397	353	0	0	0	0	0	0	0	0	0	0	0	0	0	0	0	0	0	0	0	0	0	0	0	0	0	0	0	0	0	0	0	0	0	0	0	2	0	0	2
Bacteria;(1.0);Bacteroidetes;(1.0);Bacteroidia;(1.0);Flavobacteriales;(1.0);Flavobacteriaceae;(1.0);Flavobacterium;(1.0);Flavobacterium frigidimaris;(0.67);	Bacteria;Bacteroidetes;Bacteroidia;Flavobacteriales;Flavobacteriaceae;Flavobacterium;Flavobacteriaceae bacterium Gu-R-20	AB545754.1.1300	98.57	100	0	421	M02944:147:000000000-AUVRY:1:1102:14375:7793	TGAGGAATATTGGACAATGGGCGCAAGCCTGATCCAGCCATGCCGCGTGCAGGATGACGGTCCTATGGATTGTAAACTGCTTTTATACGAGAAGAAACACTACTTCGTGAAGTAGCTTGACGGTATCGTAAGAATAAGGATCGGCTAACTCCGTGCCAGCAGCCGCGGTAATACGGAGGATCCAAGCGTTATCCGGAATCATTGGGTTTAAAGGGTCCGTAGGCGGTTTAATAAGTCAGTGGTGAAAGCCCATCGCTCAACGGTGGAACGGCCATTGATACTGTTAGACTTGAATTATTAGGAAGTAACTAGAATATGTAGTGTAGCGGTGAAATGCTTAGATATTACATGGAATACCAATTGCGAAGGCAGGTTACTAACATCATATTGACGCTGATG…	Cluster_399	372	0	0	0	0	0	1	0	0	0	0	0	0	6	0	0	0	0	0	0	0	0	0	0	3	0	110	47	74	63	0	0	0	0	0	0	0	0	0	0
Bacteria;(1.0);Actinobacteria;(1.0);Actinobacteria;(1.0);Micrococcales;(1.0);Micrococcaceae;(1.0);Micrococcus;(1.0);Micrococcus yunnanensis;(0.38);	Bacteria;Actinobacteria;Actinobacteria;Micrococcales;Micrococcaceae;Micrococcus;Multi-affiliation	multi-subject	99.01	100	0	406	M01945:95:000000000-BK4YK:1:1102:9623:6844	TGGGGAATATTGCACAATGGGCGCAAGCCTGATGCAGCGACGCCGCGTGAGGGATGACGGCCTTCGGGTTGTAAACCTCTTTCAGTAGGGAAGAAGCGAAAGTGACGGTACCTGCAGAAGAAGCACCGGCTAACTACGTGCCAGCAGCCGCGGTAATACGTAGGGTGCGAGCGTTATCCGGAATTATTGGGCGTAAAGAGCTCGTAGGCGGTTTGTCGCGTCTGTCGTGAAAGTCCGGGGCTTAACCCCGGATCTGCGGTGGGTACGGGCAGACTAGAGTGCAGTAGGGGAGACTGGAATTCCTGGTGTAGCGGTGGAATGCGCAGATATCAGGAGGAACACCGATGGCGAAGGCAGGTCTCTGGGCTGTAACTGACGCTGAGGCTCGAAAGCGTGGGG…	Cluster_401	450	0	0	0	0	0	0	0	0	0	0	0	0	0	0	0	0	0	0	0	0	0	0	0	0	0	0	0	0	0	0	0	0	0	0	0	0	0	0	0
Bacteria;(1.0);Proteobacteria;(1.0);Gammaproteobacteria;(1.0);Betaproteobacteriales;(0.93);Burkholderiaceae;(0.93);Alcaligenes;(0.87);Bordetella sp.;(0.39);	Bacteria;Proteobacteria;Gammaproteobacteria;Pseudomonadales;Pseudomonadaceae;Pseudomonas;unknown species	GQ389185.1.1501	92.74	100	1e-174	427	M02944:147:000000000-AUVRY:1:1108:21064:26004	TGGGGAATATTGGACAATGGGCGAAAGCCTGATCCAGCCATGCCGCGTGTGTGAAGAAGGTCTTCGGATTGTAAAGCACTTTAAGTTGGGAGGAAGGGTTGTAACCTAATACGTTGCAATTTTGACGTTACCGACAGAATAAGCACCGGCTAACTTCGTGCCAGCAGCCGCGGTAATACGAAGGGTGCAAGCGTTAATCGGAATTACTGGGCGTAAAGCGTGTGTAGGCGGTTCGGAAAGAAAGATGTGAAATCCCAGGGCTCAACCTTGGAACTGCATTTTTAACTGCCGAGCTAGAGTATGTCAGAGGGGGGTAGAATTCCACGTGTAGCAGTGAAATGCGTAGATATGTGGAGGAATACCGATGGCGAAGGCAGCCCCCTGGGATAATACTGACGC…	Cluster_402	275	5	3	0	0	0	0	4	5	20	49	36	55	0	0	0	0	0	0	0	8	11	0	0	0	0	0	0	0	0	9	2	5	7	9	10	0	3	7	0
Bacteria;(1.0);Proteobacteria;(1.0);Alphaproteobacteria;(1.0);Acetobacterales;(1.0);Acetobacteraceae;(1.0);Gluconobacter;(1.0);Gluconobacter frateurii;(1.0);	Bacteria;Proteobacteria;Alphaproteobacteria;Acetobacterales;Acetobacteraceae;Gluconobacter;Multi-affiliation	multi-subject	100	100	0	401	M01945:95:000000000-BK4YK:1:1102:23038:2438	TGGGGAATATTGGACAATGGGCGCAAGCCTGATCCAGCAATGCCGCGTGTGTGAAGAAGGTCTTCGGATTGTAAAGCACTTTCGACGGGGACGATGATGACGGTACCCGTAGAAGAAGCCCCGGCTAACTTCGTGCCAGCAGCCGCGGTAATACGAAGGGGGCTAGCGTTGCTCGGAATGACTGGGCGTAAAGGGCGCGTAGGCGGTTGATGCAGTCAGATGTGAAATCCCCGGGCTTAACCTGGGAACTGCATTTGAGACGCATTGACTAGAGTTCGAGAGAGGGTTGTGGAATTCCCAGTGTAGAGGTGAAATTCGTAGATATTGGGAAGAACACCGGTGGCGAAGGCGGCAACCTGGCTCGATACTGACGCTGAGGCGCGAAAGCGTGGGGAGCAA…	Cluster_403	455	0	0	0	0	0	0	0	0	0	0	0	0	0	0	0	0	0	0	0	0	0	0	0	0	0	0	0	0	0	0	0	0	0	0	0	0	0	0	0
Bacteria;(1.0);Actinobacteria;(1.0);Actinobacteria;(1.0);Micrococcales;(1.0);Micrococcaceae;(1.0);Nesterenkonia;(1.0);Nesterenkonia sp.;(0.75);	Bacteria;Actinobacteria;Actinobacteria;Micrococcales;Micrococcaceae;Nesterenkonia;Nesterenkonia sp.	LT601575.1.1441	100	100	0	407	M01945:95:000000000-BK4YK:1:1102:9322:1981	TGGGGAATATTGCACAATGGGCGCAAGCCTGATGCAGCGACGCCGCGTGTGGGATGACGGCCTTCGGGTTGTAAACCACTTTCAGCAGGGAAGAAGCTTTTTGTGACGGTACCTGCAGAAGAAGCGCCGGCTAACTACGTGCCAGCAGCCGCGGTAATACGTAGGGCGCGAGCGTTATCCGGAATTATTGGGCGTAAAGAGCTCGTAGGCGGTTTGTCACGTCTGCTGTGAAAGCCCGGGGCTTAACCCCGGGTGTGCAGTGGGTACGGGCAGACTGGAGTGCAGTAGGGGAGACTGGAATTCCTGGTGTAGCGGTGAAATGCGCAGATATCAGGAGGAACACCGATGGCGAAGGCAGGTCTCTGGGCTGTTACTGACGCTGAGGAGCGAAAGCATGGG…	Cluster_405	324	0	0	0	0	0	0	0	0	0	0	0	0	0	0	0	0	0	0	0	0	0	0	0	0	0	0	0	0	0	0	0	0	0	0	0	0	0	0	0
Bacteria;(1.0);Proteobacteria;(1.0);Alphaproteobacteria;(1.0);Rhizobiales;(1.0);Hyphomicrobiaceae;(1.0);Hyphomicrobium;(0.98);unknown species;(0.88);	Bacteria;Proteobacteria;Alphaproteobacteria;Rhizobiales;Hyphomicrobiaceae;Hyphomicrobium;Multi-affiliation	multi-subject	100	100	0	401	M02944:147:000000000-AUVRY:1:2114:2230:16418	TGGGGAATCTTGGACAATGGGCGCAAGCCTGATCCAGCCATGCCGCGTGAGTGACGAAGGCCTTAGGGTTGTAAAGCTCTTTTAGCAGGGAAGATAATGACGGTACCTGCAGAATAAGCCCCGGCTAACTTCGTGCCAGCAGCCGCGGTGATACGAAGGGGGCTAGCGTTGTTCGGAATTACTGGGCGTAAAGCGCACGTAGGCGGATTTGTAAGTTAGGGGTGAAATCCCGGGGCTCAACCTCGGAACTGCCTTTGATACTGCAAGTCTCGAGTCCGGAAGAGGTGAGTGGAATTCCTAGTGTAGAGGTGAAATTCGTAGATATTAGGAAGAACACCAGTGGCGAAGGCGGCTCACTGGTCCGGTACTGACGCTGAGGTGCGAAAGCGTGGGGAGCAA…	Cluster_408	48	0	0	0	6	4	0	1	0	0	0	0	9	3	2	5	12	1	3	2	0	0	0	0	0	0	0	0	0	0	0	0	0	0	0	0	0	0	0	0
Bacteria;(1.0);Proteobacteria;(1.0);Alphaproteobacteria;(1.0);Sphingomonadales;(1.0);Sphingomonadaceae;(1.0);Sphingomonas;(0.93);Sphingomonas melonis;(0.36);	Bacteria;Proteobacteria;Alphaproteobacteria;Sphingomonadales;Sphingomonadaceae;Sphingomonas;unknown species	JN628318.1.1449	98.01	100	0	402	M02944:147:000000000-AUVRY:1:1103:3279:16343	TGGGGAATATTGGACAATGGGCGAAAGCCTGATCCAGCAATGCCGCGTGAGTGATGAAGGCCTTAGGGTTGTAAAGCTCTTTTACCCGGGATGATAATGACAGTACCGGGAGAATAAGCTCCGGCTAACTCCGTGCCAGCAGCCGCGGTAATACGGAGGGAGCTAGCGTTGTTCGGAATTACTGGGCGTAAAGCGCACGTAGGCGGCTTTGTAAGTTAGAGGTGAAAGCCTGGAGCTCAACTCCAGAATTGCCTTTAAGACTGCATCGCTTGAATCCAGGAGAGGTGAGTGGAATTCCGAGTGTAGAGGTGAAATTCGTAGATATTCGGAAGAACACCAGTGGCGAAGGCGACATACTGGCTCATTACTGACGCTGAGGCGCGAAAGCGTGGGGAGCAA…	Cluster_409	307	0	0	1	1	5	2	15	4	10	11	2	1	0	0	0	0	0	0	0	0	0	1	0	0	0	19	5	6	0	0	0	0	0	0	0	0	0	0	0
Bacteria;(1.0);Proteobacteria;(1.0);Gammaproteobacteria;(1.0);Enterobacteriales;(1.0);Enterobacteriaceae;(1.0);Xenorhabdus;(1.0);Xenorhabdus nematophila;(0.63);	Bacteria;Proteobacteria;Gammaproteobacteria;Enterobacteriales;Enterobacteriaceae;Xenorhabdus;Xenorhabdus nematophila	multi-subject	97.65	100	0	426	M02944:147:000000000-AUVRY:1:1101:2619:17434	TGGGGAATATTGCACAATGGGCGCAAGCCTGATGCAGCCATGCCGCGTGTATGAAGAAGGCCTTCGGGTTGTAAAGTACTTTCAGCGGGGAGGAAGGCGTAAGTCTGAACAGGGCTTACGATTGACGTTACCCGCAGAAGAAGCACCGGCTAACTCCGTGCCAGCAGCCGCGGTAATACGGAGGGTGCAAGCGTTAATCGGAATTACTGGGCGTAAAGCGCACGCAGGCGGTCAATTAAGTTGGATGTGAAATCCCCGGGCTTAACCCGGGAACGGCATCCAAGACTGGTTGGCTGGAGTCTCGTAGAGGGGGGTAGAATTCCACGTGTAGCGGTGAAATGCGTAGAGATGTGGAGGAATACCGGTGGCGAAGGCAATCCCCTGGACCTGTACTGACGC…	Cluster_410	430	0	0	56	22	62	80	5	6	4	2	0	2	0	0	0	0	0	0	0	0	0	0	0	0	0	0	0	0	0	0	0	0	0	0	0	2	0	0	1
Bacteria;(1.0);Proteobacteria;(1.0);Gammaproteobacteria;(1.0);Enterobacteriales;(1.0);Enterobacteriaceae;(1.0);Klebsiella;(0.88);Klebsiella oxytoca 10-5248;(0.55);	Bacteria;Proteobacteria;Gammaproteobacteria;Enterobacteriales;Enterobacteriaceae;Multi-affiliation;Multi-affiliation	multi-subject	100	100	0	426	M01945:95:000000000-BK4YK:1:2108:14098:10230	TGGGGAATATTGCACAATGGGCGCAAGCCTGATGCAGCCATGCCGCGTGTATGAAGAAGGCCTTCGGGTTGTAAAGTACTTTCAGCGGGGAGGAAGGGAGTGAGGTTAATAACCTCATTCATTGACGTTACCCGCAGAAGAAGCACCGGCTAACTCCGTGCCAGCAGCCGCGGTAATACGGAGGGTGCAAGCGTTAATCGGAATTACTGGGCGTAAAGCGCACGCAGGCGGTCTGTCAAGTCGGATGTGAAATCCCCGGGCTCAACCTGGGAACTGCATTCGAAACTGGCAGGCTGGAGTCTTGTAGAGGGGGGTAGAATTCCAGGTGTAGCGGTGAAATGCGTAGAGATCTGGAGGAATACCGGTGGCGAAGGCGGCCCCCTGGACAAAGACTGACGC…	Cluster_411	334	0	0	0	0	0	0	0	0	0	0	0	0	0	0	0	0	0	0	0	0	0	0	0	0	0	0	0	0	0	0	0	0	0	0	0	0	1	1	0
Bacteria;(1.0);Proteobacteria;(1.0);Deltaproteobacteria;(1.0);Bdellovibrionales;(1.0);Bdellovibrionaceae;(1.0);Bdellovibrio;(1.0);Bdellovibrio sp.;(0.79);	Bacteria;Proteobacteria;Deltaproteobacteria;Bdellovibrionales;Bdellovibrionaceae;Bdellovibrio;unknown species	LK392795.1.1346	98.02	100	0	404	M02944:147:000000000-AUVRY:1:1107:7999:3704	TAGGGAATATTGCACAATGGAGGAAACTCTGATGCAGCGACGCCGCGTGAGTGATGAAGGCCTTCGGGTCGTAAAGCTCTGTCGCAGGGGAATAACACAATGAATGTACCCTGTAAGAAAGGATCGGCTAACTTCGTGCCAGCAGCCGCGGTAAGACGAGGGATCCTAGCGTTGTTCGGAATTATTGGGCGTAAAGCGGGTGTAGGTGGCTTTGTAAGTCAGGTGTGAAAGCCTAGGGCTCAACCCTAGAAGTGCATTTGATACTGCGAAGCTTGAGTGTTGGAGAGGATAGTAGAATTGTTGGTGTAGTGGTAAAATACGTAGATATCAACAGGAATACCGGAGGCGAAGGCGGCTATCTGGCCAAACACTGACACTGAGATCCGAAAGCGTGGGGAT…	Cluster_414	367	0	0	0	0	0	0	0	0	0	0	0	0	0	0	0	0	0	0	0	0	0	0	0	0	0	0	0	0	0	0	0	0	0	0	0	0	0	0	0
Bacteria;(1.0);Bacteroidetes;(1.0);Bacteroidia;(1.0);Sphingobacteriales;(1.0);Sphingobacteriaceae;(1.0);Sphingobacterium;(1.0);endosymbiont of Nilaparvata lugens;(0.17);	Bacteria;Bacteroidetes;Bacteroidia;Sphingobacteriales;Sphingobacteriaceae;Sphingobacterium;Multi-affiliation	multi-subject	multi-identity	multi-coverage	1e-144	multi-alignment-lg	M02944:147:000000000-AUVRY:1:1101:16528:19544	TGGGGAATATTGCACAATGGGCGCAAGCCTGATGCAGCCATGCCGCGTGTATGAAGAAGGCCTTCGGGTTGTAAAGTACTTTCAGCGGGGAGGAAGGCGTAAGTCTGAACAGGGCTTACGATTGACGTTACCCGCAGAAGAAGCACCGGCTAACTCCGTGCCAGCAGCCGCGGTAATACGGAGGATCCGAGCGTTATCCGGATTTATTGGGTTTAAAGGGTGCGTAGGCGGCCTATTAAGTCAGGGGTGAAATACGGTGGCTCAACCATCGCAGTGCCTTTGATACTGACAGGCTTGAATCCATTTGAAGTGGGCGGAATAAGACAAGTAGCGGTGAAATGCATAGATATGTCTTAGAACTCCGATTGCGAAGGCAGCTCACTAAGCTGGTATTGACGC…	Cluster_416	140	0	0	33	2	0	0	0	0	0	0	0	0	0	0	0	0	0	0	0	0	0	0	0	0	0	0	0	0	0	1	0	0	0	0	0	0	0	0	0
Bacteria;(1.0);Firmicutes;(1.0);Bacilli;(1.0);Bacillales;(0.97);Bacillaceae;(0.97);Bacillus;(0.97);Streptococcus pneumoniae;(0.52);	Bacteria;Firmicutes;Bacilli;Bacillales;Bacillaceae;Bacillus;Bacillus cereus biovar anthracis str. CI	CP001746.87757.89295	99.06	100	0	427	M01945:95:000000000-BK4YK:1:1102:23547:8041	TAGGGAATCTTCGGCAATGGACGAAAGTCTGACCGAGCAACGCCGCGTGAGTGAAGAAGGTTTTCGGATCGTAAAACTCTGTTGTTAGGGAAGAACAAGTGCTAGTTGAATAAGCTGGCACCTTGACGGTACCTAACCAGAAAGCCACGGCTAACTACGTGCCAGCAGCCGCGGTAATACGTAGGTGGCAAGCGTTATCCGGAATTATTGGGCGTAAAGCGCGCGCAGGTGGTTTCTTAAGTCTGATGTGAAAGCCCACGGCTCAACCGTGGAGGGTCATTGGAAACTGGGAGACTTGAGTGCAGAAGAGGAAAGTGGAATTCCATGTGTAGCGGTGAAATGCGTAGAGATATGGAGGAACACCAGTGGCGAAGGCGACTTTCTGGTCTGTAACTGACA…	Cluster_417	359	0	0	0	0	0	0	0	0	0	0	0	0	0	0	0	0	0	0	0	0	0	0	0	0	0	0	0	0	0	0	0	0	0	0	0	0	0	0	0
Bacteria;(1.0);Proteobacteria;(1.0);Gammaproteobacteria;(1.0);Pseudomonadales;(1.0);Moraxellaceae;(1.0);Acinetobacter;(1.0);Acinetobacter guillouiae;(0.45);	Bacteria;Proteobacteria;Gammaproteobacteria;Pseudomonadales;Moraxellaceae;Acinetobacter;Multi-affiliation	multi-subject	99.3	100	0	427	M02944:147:000000000-AUVRY:1:1108:12230:26505	TGGGGAATATTGGACAATGGGCGCAAGCCTGATCCAGCCATGCCGCGTGTGTGAAGAAGGCCTTATGGTTGTAAAGCACTTTAAGCGAGGAGGAGGCTCCTGTAGTTAATACCTACAGAGAGTGGACGTTACTCGCAGAATAAGCACCGGCTAACTCTGTGCCAGCAGCCGCGGTAATACAGAGGGTGCGAGCGTTAATCGGATTTACTGGGCGTAAAGCGTGCGTAGGCGGCTTTTTAAGTCGGATGTGAAATCCCCGAGCTTAACTTGGGAATTGCATTCGATACTGGGAAGCTAGAGTATGGGAGAGGATGGTAGAATTCCAGGTGTAGCGGTGAAATGCGTAGAGATCTGGAGGAATACCGATGGCGAAGGCAGCCATCTGGCCTAATACTGACG…	Cluster_419	464	0	0	0	0	0	0	0	0	0	0	0	0	4	0	0	0	0	0	0	0	0	1	0	1	0	18	26	47	50	0	0	0	0	0	0	0	0	0	0
Bacteria;(1.0);Firmicutes;(1.0);Bacilli;(1.0);Lactobacillales;(1.0);Streptococcaceae;(1.0);Streptococcus;(1.0);Streptococcus oralis;(0.6);	Bacteria;Firmicutes;Bacilli;Lactobacillales;Streptococcaceae;Streptococcus;Multi-affiliation	multi-subject	100	100	0	426	M02944:147:000000000-AUVRY:1:1104:20973:9487	TAGGGAATCTTCGGCAATGGACGGAAGTCTGACCGAGCAACGCCGCGTGAGTGAAGAAGGTTTTCGGATCGTAAAGCTCTGTTGTAAGAGAAGAACGAGTGTGAGAGTGGAAAGTTCACACTGTGACGGTATCTTACCAGAAAGGGACGGCTAACTACGTGCCAGCAGCCGCGGTAATACGTAGGTCCCGAGCGTTGTCCGGATTTATTGGGCGTAAAGCGAGCGCAGGCGGTTAGATAAGTCTGAAGTTAAAGGCTGTGGCTTAACCATAGTACGCTTTGGAAACTGTTTAACTTGAGTGCAAGAGGGGAGAGTGGAATTCCATGTGTAGCGGTGAAATGCGTAGATATATGGAGGAACACCGGTGGCGAAAGCGGCTCTCTGGCTTGTAACTGACGC…	Cluster_424	334	0	0	0	0	0	0	0	0	0	0	0	0	0	0	0	0	0	0	0	0	0	0	0	0	0	0	0	0	0	0	0	0	0	0	0	0	0	0	0
Bacteria;(1.0);Dependentiae;(1.0);Babeliae;(1.0);Babeliales;(1.0);Vermiphilaceae;(1.0);unknown genus;(1.0);unknown species;(1.0);	Bacteria;Dependentiae;Babeliae;Babeliales;Vermiphilaceae;unknown genus;unknown species	HE646304.1.1468	99.77	100	0	426	M02944:147:000000000-AUVRY:1:2114:8479:17819	TGAGGAATATTGCGCAATGGGCGAAAGCCTGACGCAGCGACGCCGCGTGAAGGATGAAGGTCTTCGGATTGTAAACTTCTGTTAAACGGGAAGAAAGACCCACTAGTAATATGAGTGGGGGATGACGGTACCGTTAGAGAAAGCACCGGCTAACCTCGTGCCAGCAGCCGCGGTAATACGAGGGGTGCAAGCGTTATTCGGAATGACTGGGCGTAAAGGGTGTGTAGACGGTATGTTAAGTCTATTGTTAAATTCCTCGGCCTAACCGAGGGTAAGCGATAGAAACTGGTGTACTAGAGGGTGGAAGAGAGAAGTGGAATTCTCGGAGTAGCGGTAAAATGCGTAGATCTCGAGAGGAACACCAATGGCGAAGGCAGCTTCTTGGTCCATACCTGACGT…	Cluster_425	384	0	0	0	1	0	1	0	0	1	0	1	1	1	0	0	0	0	0	0	1	2	0	0	0	0	0	0	0	1	0	0	0	0	0	0	0	0	0	1
Bacteria;(1.0);Proteobacteria;(1.0);Gammaproteobacteria;(1.0);Enterobacteriales;(1.0);Enterobacteriaceae;(1.0);Yersinia;(0.35);Yersinia pekkanenii;(0.04);	Bacteria;Proteobacteria;Gammaproteobacteria;Enterobacteriales;Enterobacteriaceae;Yersinia;Multi-affiliation	multi-subject	multi-identity	100	0	multi-alignment-lg	M02944:147:000000000-AUVRY:1:2108:17622:16840	TGGGGAATATTGCACAATGGGCGCAAGCCTGATGCAGCCATGCCGCGTGTATGAAGAAGGCCTTCGGGTTGTAAAGTACTTTCAGCGGGGAGGAAGGCAACAGCGTAAATAGCGCTGTTGATTGACGTTACCCGCAGAAGAAGCACCGGCTAACTCCGTGCCAGCAGCCGCGGTAATACGGAGGGTGCAAGCGTTAATCGGAATTACTGGGCGTAAAGCGCACGCAGGCGGTTTGTTAAGTCAGATGTGAAATCCCCGCGCTTAACGTGGGAACTGCATTTGAAACTGGCAAGCTAGAGTCTTGTAGAGGGGGGTAGAATTCCAGGTGTAGCGGTGAAATGCGTAGAGATCTGGAGGAATACCGGTGGCGAAGGCGGCCCCCTGGACAAAGACTGACGC…	Cluster_426	392	0	0	0	0	0	0	0	0	0	0	0	0	0	0	0	0	0	0	0	0	0	0	0	0	0	0	0	1	0	0	0	0	0	0	0	0	0	0	0
Bacteria;(1.0);Bacteroidetes;(1.0);Bacteroidia;(1.0);Flavobacteriales;(1.0);Weeksellaceae;(1.0);Chryseobacterium;(1.0);Chryseobacterium hispanicum;(0.9);	Bacteria;Bacteroidetes;Bacteroidia;Flavobacteriales;Weeksellaceae;Chryseobacterium;Chryseobacterium hispanicum	multi-subject	99.76	100	0	421	M01945:95:000000000-BK4YK:1:2103:24763:5556	TGAGGAATATTGGACAATGGGTGAGAGCCTGATCCAGCCATCCCGCGTGAAGGATTAAGGTTCTATGGATTGTAAACTTCTTTTGTATAGGGATAAACCTACTCTCGTGAGAGTAGCTGAAGGTACTATACGAATAAGCACCGGCTAACTCCGTGCCAGCAGCCGCGGTAATACGGAGGGTGCAAGCGTTATCCGGATTTATTGGGTTTAAAGGGTCCGTAGGCGGATGTGTAAGTCAGTGGTGAAATCTCGCAGCTTAACTGCGAAACTGCCATTGATACTGCATGTCTTGAGTAAATTTGAAGTGGCTGGAATAAGTAGTGTAGCGGTGAAATGCATAGATATTACTTAGAACACCAATTGCGAAGGCAGGTCACTAAGATTTAACTGACGCTGATG…	Cluster_429	312	0	0	0	0	0	0	0	0	0	0	0	0	0	0	0	0	0	0	0	0	0	0	0	0	0	0	0	0	0	0	0	0	0	0	0	0	0	0	0
Bacteria;(1.0);Proteobacteria;(1.0);Gammaproteobacteria;(1.0);Betaproteobacteriales;(1.0);Burkholderiaceae;(1.0);Rhizobacter;(1.0);metagenome;(0.74);	Bacteria;Proteobacteria;Gammaproteobacteria;Betaproteobacteriales;Burkholderiaceae;Rhizobacter;Multi-affiliation	multi-subject	100	100	0	426	M02944:147:000000000-AUVRY:1:1113:17394:17720	TGGGGAATTTTGGACAATGGGCGCAAGCCTGATCCAGCCATGCCGCGTGTGGGAAGAAGGCCTTCGGGTTGTAAACCACTTTTGTCAGGGAAGAAACGGTCTGATCTAATACATTGGGCTAATGACGGTACCTGAAGAATAAGCACCGGCTAACTACGTGCCAGCAGCCGCGGTAATACGTAGGGTGCAAGCGTTAATCGGAATTACTGGGCGTAAAGCGTGCGCAGGCGGCTTTGCAAGACAGATGTGAAATCCCCGGGCTCAACCTGGGAACTGCATTTGTGACTGCATGGCTAGAGTACGGTAGAGGGGGATGGAATTCCGCGTGTAGCAGTGAAATGCGTAGATATGCGGAGGAACACCGATGGCGAAGGCAATCCCCTGGACCTGTACTGACGC…	Cluster_431	343	4	3	7	3	107	128	0	0	0	0	0	1	0	0	0	0	0	0	0	0	0	0	0	0	0	0	0	0	0	1	0	2	1	6	2	0	0	0	0
Bacteria;(1.0);Firmicutes;(1.0);Bacilli;(1.0);Bacillales;(1.0);Bacillaceae;(1.0);Bacillus;(0.97);Fermentibacillus polygoni;(0.16);	Bacteria;Firmicutes;Bacilli;Bacillales;Bacillaceae;Bacillus;Fermentibacillus polygoni	multi-subject	99.77	100	0	427	M01945:95:000000000-BK4YK:1:1101:8663:17369	TAGGGAATCTTCCGCAATGGACGAAAGTCTGACGGAGCAACGCCGCGTGAGTGATGAAGGTTTTCGGATCGTAAAGCTCTGTTGTTAGGGAAGAACAAGTACCGTTCGAATAGGGCGGTACCTTGACGGTACCTAACCAGAAAGCCACGGCTAACTACGTGCCAGCAGCCGCGGTAATACGTAGGTGGCAAGCGTTGTCCGGAATTATTGGGCGTAAAGCGCGCGCAGGCGGTCTTTTAAGTCTGATGTGAAAGCCCCCGGCTCAACCGGGGAGGGTCATTGGAAACTGGGAGACTTGAGTACAGAAGAGGAGAGTGGAATTCCACGTGTAGCGGTGAAATGCGTAGATATGTGGAGGAACACCAGTGGCGAAGGCGACTCTCTGGTCTGTAACTGACG…	Cluster_433	302	0	0	0	0	0	0	0	0	0	0	0	0	0	0	0	0	0	0	0	0	0	0	0	0	0	0	0	0	0	0	0	0	0	0	0	0	0	0	0
Bacteria;(1.0);Proteobacteria;(1.0);Gammaproteobacteria;(1.0);Enterobacteriales;(1.0);Enterobacteriaceae;(1.0);Serratia;(0.72);Serratia liquefaciens ATCC 27592;(0.38);	Bacteria;Proteobacteria;Gammaproteobacteria;Enterobacteriales;Enterobacteriaceae;Serratia;Multi-affiliation	multi-subject	99.06	100	0	426	M02944:147:000000000-AUVRY:1:2110:20647:3406	TGGGGAATATTGCACAATGGGCGCAAGCCTGATGCAGCCATGCCGCGTGTGTGAAGAAGGCCTTCGGGTTGTAAAGCACTTTCAGCGAGGAGGAAGGGTTCCGTGTTAATAGCACTGTTCCTTGACGTTACTCGCAGAAGAAGCACCGGCTAACTCCGTGCCAGCAGCCGCGGTAATACGGAGGGTGCAAGCGTTAATCGGAATTACTGGGCGTAAAGCGCACGCAGGCGGTTTGTTAAGTCAGATGTGAAATCCCCGCGCTTAACGTGGGAACTGCATTTGAAACTGGCAAGCTAGAGTCTTGTAGAGGGGGGTAGAATTCCAGGTGTAGCGGTGAAATGCGTAGAGATATGGAGGAATACCGGTGGCGAAGGCGGCCCCCTGGACAAAGACTGACGC…	Cluster_436	321	24	19	0	0	0	0	18	17	27	35	34	15	0	0	0	0	0	0	1	0	0	0	0	0	0	0	0	0	0	5	0	3	6	1	7	0	0	0	0
Bacteria;(1.0);Firmicutes;(1.0);Bacilli;(1.0);Bacillales;(0.93);Bacillaceae;(0.93);Bacillus;(0.93);Bacillus cereus;(0.53);	Bacteria;Firmicutes;Bacilli;Bacillales;Bacillaceae;Bacillus;Bacillus anthracis	KM261756.1.1446	98.12	100	0	426	M01945:95:000000000-BK4YK:1:1102:4877:11539	TAGGGAATCTTCCGCAATGGACGAAAGTCTGACGGAGCAACGCCGCGTGAGTGATGAAGGCTTTCGGGTCGTAAAACTCTGTTGTTAGAGAAGAACAAGGGTGAGAGTAACTGTTCACCCCTTGACGGTATCTAACCAGAAAGCCACGGCTAACTACGTGCCAGCAGCCGCGGTAATACGTAGGTGGCAAGCGTTATCCGGAATTATTGGGCGTAAAGCGCGCGCAGGTGGTTTCTTAAGTCTGATGTGAAAGCCCACGGCTCAACCGTGGAGGGTCATTGGAAACTGGGAGACTTGAGTGCAGAAGAGGAAAGTGGAATTCCATGTGTAGCGGTGAAATGCGTAGAGATATGGAGGAACACCAGTGGCGAAGGCGACTTTCTGGTCTGTAACTGACAC…	Cluster_441	427	0	0	0	0	0	0	0	0	0	0	0	0	0	0	0	0	0	0	0	0	0	0	0	0	0	0	0	0	0	0	0	0	0	0	0	0	0	0	0
Bacteria;(1.0);Proteobacteria;(1.0);Gammaproteobacteria;(1.0);Salinisphaerales;(1.0);Solimonadaceae;(1.0);unknown genus;(1.0);unknown species;(1.0);	Bacteria;Proteobacteria;Gammaproteobacteria;Salinisphaerales;Solimonadaceae;unknown genus;unknown species	GQ389115.1.1518	99.76	99.2874	0	418	M02944:147:000000000-AUVRY:1:1102:6801:16736	TGGGGAATATTGGACAATGGGCGAAAGCCTGATCCAGCAATTCCGCGTGTGTGAAGAAGGCCTTCGGGTTGTAAAGCACTTTAGTGGGGGAAGAAGCAGCTTGGCCACACCAAGCCTTGACGGTACCCCAAGAATAAGCACCGGCTAACTCTGTGCCAGCAGCCGCGGTAATACAGAGGGTGCAAGCGTTAATCGGATTTACTGGGCGTAAAGGGTGCGTAGGTGGCTATTTAAGTCGGATGTGAAAGCCCGGGGCTCAACCTCGGAATTGCATTCGATACTGGGTGGCTAGAGTTCGGTAGAGGGCGGCGGAATTTCCGGTGTAGCGGTGAAATGCGTAGATATCGGAAGGAACATCAATGGCGAAGGCAGCCGCCTGGGCCTGAACTGACACTGAGG…	Cluster_442	122	0	0	15	19	34	37	0	0	0	0	0	5	0	0	0	0	0	1	0	0	0	0	0	0	0	0	0	0	0	0	0	0	0	0	0	0	0	0	0
Bacteria;(1.0);Proteobacteria;(1.0);Alphaproteobacteria;(1.0);Rhizobiales;(1.0);Kaistiaceae;(1.0);Kaistia;(1.0);unknown species;(0.97);	Bacteria;Proteobacteria;Alphaproteobacteria;Rhizobiales;Kaistiaceae;Kaistia;Multi-affiliation	multi-subject	100	100	0	401	M02944:147:000000000-AUVRY:1:2102:18849:25120	TGGGGAATATTGGACAATGGGCGCAAGCCTGATCCAGCCATGCCGCGTGTGTGATGAAGGCCTTAGGGTTGTAAAGCACTTTCGCCGATGAAGATAATGACTGTAGTCGGAGAAGAAGCCCCGGCTAACTTCGTGCCAGCAGCCGCGGTAATACGAAGGGGGCTAGCGTTGTTCGGAATTACTGGGCGTAAAGCGTACGTAGGCGGATTGTTAAGTGAGGGGTGAAATCCCGAGGCTCAACCTCGGAACTGCCTTTCATACTGGCAATCTTGAGTCCGGGAGAGGTGAGTGGAACTCCTAGTGTAGAGGTGAAATTCGTAGATATTAGGAAGAACACCAGTGGCGAAGGCGGCTCACTGGCCCGGAACTGACGCTGAGGTACGAAAGCGTGGGGAGCAA…	Cluster_444	353	1	0	0	0	0	0	0	0	0	0	0	0	0	0	0	0	0	0	0	15	12	0	0	0	0	0	0	0	0	0	0	0	0	0	0	1	13	11	0
Bacteria;(1.0);Proteobacteria;(1.0);Alphaproteobacteria;(1.0);Rhizobiales;(1.0);Rhizobiaceae;(1.0);Ensifer;(0.89);Ensifer adhaerens;(0.89);	Bacteria;Proteobacteria;Alphaproteobacteria;Rhizobiales;Rhizobiaceae;Multi-affiliation;Multi-affiliation	multi-subject	100	100	0	401	M02944:147:000000000-AUVRY:1:1109:16071:18646	TGGGGAATATTGGACAATGGGCGCAAGCCTGATCCAGCCATGCCGCGTGAGTGATGAAGGCCCTAGGGTTGTAAAGCTCTTTCACCGGTGAAGATAATGACGGTAACCGGAGAAGAAGCCCCGGCTAACTTCGTGCCAGCAGCCGCGGTAATACGAAGGGGGCTAGCGTTGTTCGGAATTACTGGGCGTAAAGCGCACGTAGGCGGACATTTAAGTCAGGGGTGAAATCCCAGAGCTCAACTCTGGAACTGCCTTTGATACTGGGTGTCTAGAGTATGGAAGAGGTGAGTGGAATTCCGAGTGTAGAGGTGAAATTCGTAGATATTCGGAGGAACACCAGTGGCGAAGGCGGCTCACTGGTCCATTACTGACGCTGAGGTGCGAAAGCGTGGGGAGCAA…	Cluster_448	360	0	0	0	0	0	0	0	0	0	0	0	0	4	1	0	0	0	0	0	16	22	0	0	1	0	47	40	46	21	0	0	0	0	0	0	0	6	13	0
Bacteria;(1.0);Proteobacteria;(1.0);Gammaproteobacteria;(1.0);Betaproteobacteriales;(1.0);Burkholderiaceae;(1.0);Alcaligenes;(0.98);Alcaligenes aquatilis;(0.61);	Bacteria;Proteobacteria;Gammaproteobacteria;Betaproteobacteriales;Burkholderiaceae;Multi-affiliation;Multi-affiliation	multi-subject	multi-identity	100	0	multi-alignment-lg	M02944:147:000000000-AUVRY:1:1113:27343:17816	TGGGGAATTTTGGACAATGGGGGAAACCCTGATCCAGCCATCCCGCGTGTATGATGAAGGCCTTCGGGTTGTAAAGCCCTTTTGTTGGGAAAGAAATCCAGCTGGTTAATACCCGGTTGGGATGACGGTACCCAAAGAATAAGCACCGGCTAACTACGTGCCAGCAGCCGCGGTAATACGTAGGGTGCAAGCGTTAATCGGAATTACTGGGCGTAAAGCGTGTGTAGGCGGTTCGGAAAGAAAGATGTGAAATCCCAGGGCTCAACCTTGGAACTGCATTTTTAACTGCCGAGCTAGAGTATGTCAGAGGGGGGTAGAATTCCACGTGTAGCAGTGAAATGCGTAGATATGTGGAGGAATACCGATGGCGAAGGCAGCCCCCTGGGATAATACTGACGC…	Cluster_451	383	3	17	0	0	0	0	0	0	0	0	0	0	0	0	0	1	0	0	0	0	0	0	0	0	0	0	0	0	0	26	22	41	24	38	46	0	0	0	0
Bacteria;(1.0);Firmicutes;(1.0);Bacilli;(1.0);Lactobacillales;(0.95);Enterococcaceae;(0.8);Enterococcus;(0.64);Enterococcus mundtii ATCC 882;(0.37);	Bacteria;Firmicutes;Bacilli;Lactobacillales;Enterococcaceae;Enterococcus;Multi-affiliation	multi-subject	98.36	100	0	426	M01945:95:000000000-BK4YK:1:1102:13378:3359	TAGGGAATCTTCGGCAATGGACGAAAGTCTGACCGAGCAACGCCGCGTGAGTGAAGAAGGTTTTCGGATCGTAAAACTCTGTTGTTAGAGAAGAACAAGGGTGAGAGTAACTGTTCACCCCTTGACGGTATCTAACCAGAAAGCCACGGCTAACTACGTGCCAGCAGCCGCGGTAATACGTAGGTGGCAAGCGTTGTCCGGAATTATTGGGCGTAAAGCGCGCGCAGGCGGTTCCTTAAGTCTGATGTGAAAGCCCACGGCTCAACCGTGGAGGGTCATTGGAAACTGGGGAACTTGAGTGCAGAAGAGGAGAGTGGAATTCCATGTGTAGCGGTGAAATGCGTAGATATATGGAGGAACACCAGTGGCGAAGGCGGCTCTCTGGTCTGTAACTGACGC…	Cluster_454	947	0	0	0	0	0	0	0	0	0	0	0	0	0	0	0	0	0	0	0	0	0	0	0	0	0	0	0	0	0	0	0	0	0	0	0	0	0	0	0
Bacteria;(1.0);Proteobacteria;(1.0);Gammaproteobacteria;(1.0);Pseudomonadales;(0.97);Pseudomonadaceae;(0.97);Pseudomonas;(0.97);bromate-reducing bacterium WC21;(0.92);	Bacteria;Proteobacteria;Gammaproteobacteria;Pseudomonadales;Pseudomonadaceae;Pseudomonas;bromate-reducing bacterium WC21	JN002283.1.1303	98.83	100	0	427	M02944:147:000000000-AUVRY:1:1107:18689:3028	TGGGGAATATTGCACAATGGGCGCAAGCCTGATGCAGCCATGCCGCGTGTGTGAAGAAGGCCTTCGGGTTGTAAAGCACTTTCAGCGAGGAGGAAGGTGGTGAACTTAATACGTTCATCAATTGACGTTACTCGCAGAAGAAGCACCGGCTAACTCCGTGCCAGCAGCCGCGGTAATACGGAGGGTGCAAGCGTTAATCGGAATTACTGGGCGTAAAGCGCGCGTAGGTGGTTTGTTAAGTTGGATGTGAAAGCCCCGGGCTCAACCTGGGAACTGCATCCAAAACTGGCAAGCTAGAGTATGGTAGAGGGTGGTGGAATTTCCTGTGTAGCGGTGAAATGCGTAGATATAGGAAGGAACACCAGTGGCGAAGGCGACCACCTGGACTGATACTGACAC…	Cluster_455	743	0	0	0	0	0	0	0	0	0	0	0	0	0	0	0	0	0	0	0	5	9	0	0	0	0	0	0	0	0	0	0	1	0	0	0	0	3	1	0
Bacteria;(1.0);Proteobacteria;(1.0);Alphaproteobacteria;(1.0);Sphingomonadales;(1.0);Sphingomonadaceae;(1.0);Sphingomonas;(0.98);Sphingomonas adhaesiva;(0.34);	Bacteria;Proteobacteria;Alphaproteobacteria;Sphingomonadales;Sphingomonadaceae;Sphingomonas;Multi-affiliation	multi-subject	100	100	0	401	M02944:147:000000000-AUVRY:1:1102:14975:7986	TGGGGAATATTGGACAATGGGCGAAAGCCTGATCCAGCAATGCCGCGTGAGTGATGAAGGCCTTAGGGTTGTAAAGCTCTTTTACCCGGGATGATAATGACAGTACCGGGAGAATAAGCTCCGGCTAACTCCGTGCCAGCAGCCGCGGTAATACGGAGGGAGCTAGCGTTGTTCGGAATTACTGGGCGTAAAGCGCACGTAGGCGGCTTTGTAAGTCAGGGGTGAAAGCCTGGAGCTCAACTCCAGAACTGCCTTTGAGACTGCATCGCTTGAATCCGGGAGAGGTGAGTGGAATTCCGAGTGTAGAGGTGAAATTCGTAGATATTCGGAAGAACACCAGTGGCGAAGGCGGCTCACTGGACCGGTATTGACGCTGAGGTGCGAAAGCGTGGGGAGCAA…	Cluster_456	311	0	0	0	0	0	0	0	0	0	0	0	0	0	0	0	0	0	0	0	0	0	0	0	0	0	0	0	0	0	8	0	0	0	0	0	1	0	0	0
Bacteria;(1.0);Bacteroidetes;(1.0);Bacteroidia;(1.0);Flavobacteriales;(1.0);Flavobacteriaceae;(1.0);Flavobacterium;(1.0);metagenome;(0.61);	Bacteria;Bacteroidetes;Bacteroidia;Flavobacteriales;Flavobacteriaceae;Flavobacterium;Multi-affiliation	multi-subject	98.34	100	0	421	M02944:147:000000000-AUVRY:1:2114:4872:10560	TGAGGAATATTGGACAATGGGCGCAAGCCTGATCCAGCCATGCCGCGTGCAGGATGACGGTCCTATGGATTGTAAACTGCTTTTATACGGGAAGAAACCCTGGCTCGTGAGCCAGATTGACGGTACCGTAGGAATAAGGATCGGCTAACTCCGTGCCAGCAGCCGCGGTAATACGGAGGATCCAAGCGTTATCCGGAATCATTGGGTTTAAAGGGTCCGTAGGCGGTTTAATAAGTCAGTGGTGAAAGCCCATCGCTCAACGGTGGAACGGCCATTGATACTGTTAGACTTGAATTATTAGGAAGTAACTAGAATATGTAGTGTAGCGGTGAAATGCTTAGAGATTACATGGAATACCAATTGCGAAGGCAGGTTACTACTAATTGATTGACGCTGATG…	Cluster_457	321	0	0	0	0	0	0	0	0	0	0	1	0	4	0	0	0	0	0	0	0	0	1	2	2	0	73	37	49	51	0	0	0	0	0	0	0	0	0	0
Bacteria;(1.0);Proteobacteria;(1.0);Gammaproteobacteria;(1.0);Betaproteobacteriales;(1.0);Burkholderiaceae;(1.0);Alcaligenes;(0.98);Alcaligenes pakistanensis;(0.76);	Bacteria;Proteobacteria;Gammaproteobacteria;Betaproteobacteriales;Burkholderiaceae;Alcaligenes;Multi-affiliation	multi-subject	multi-identity	100	0	multi-alignment-lg	M02944:147:000000000-AUVRY:1:1106:15362:12600	TGGGGAATTTTGGACAATGGGGGAAACCCTGATCCAGCCATCCCGCGTGTATGATGAAGGCCTTCGGGTTGTAAAGTACTTTTGGCAGAGAAGAAAAGGTACCTCCTAATACGAGGTACTGCTGACGGTATCTGCAGAATAAGCACCGGCTAACTACGTGCCAGCAGCCGCGGTAATACGTAGGGTGCAAGCGTTAATCGGAATTACTGGGCGTAAAGCGTGCGCAGGCGGTTTTGTAAGTCTGATGTGAAATCCCCGGGCTCAACCTGGGAACTGCATTGGAGACTGCAAGGCTAGAGTGTGTCAGAGGGGGGTAGAATTCCACGTGTAGCAGTGAAATGCGTAGATATGTGGAGGAATACCGATGGCGAAGGCAGCCCCCTGGGATAATACTGACGC…	Cluster_458	312	0	1	0	0	0	0	0	0	0	0	0	0	0	0	0	0	0	0	0	0	0	0	0	0	0	0	0	0	0	0	0	0	0	0	0	0	0	0	0
Bacteria;(1.0);Bacteroidetes;(1.0);Bacteroidia;(1.0);Flavobacteriales;(1.0);Flavobacteriaceae;(1.0);Flavobacterium;(1.0);Flavobacterium johnsoniae;(0.24);	Bacteria;Bacteroidetes;Bacteroidia;Flavobacteriales;Flavobacteriaceae;Flavobacterium;metagenome	FPLS01053519.16.1226	100	100	0	421	M02944:147:000000000-AUVRY:1:1104:14878:23170	TGAGGAATATTGGACAATGGGCGCAAGCCTGATCCAGCCATGCCGCGTGCAGGATGACGGTCCTATGGATTGTAAACTGCTTTTGTACGAGAAGAAACACTCCTTCGTGAAGGAGCTTGACGGTATCGTAAGAATAAGGATCGGCTAACTCCGTGCCAGCAGCCGCGGTAATACGGAGGATCCAAGCGTTATCCGGAATCATTGGGTTTAAAGGGTCCGTAGGCGGTTTAGTAAGTCAGTGGTGAAAGCCCATCGCTCAACGGTGGAACGGCCATTGATACTGCTGAACTTGAATTATTAGGAAGTAACTAGAATATGTAGTGTAGCGGTGAAATGCTTAGAGATTACATGGAATACCAATTGCGAAGGCAGGTTACTACTAATGGATTGACGCTGATG…	Cluster_459	389	0	0	0	0	0	0	0	0	0	0	0	0	0	0	0	0	0	0	0	0	0	0	0	0	0	0	0	0	0	0	0	0	0	0	0	0	0	0	0
Bacteria;(1.0);Proteobacteria;(1.0);Gammaproteobacteria;(1.0);Enterobacteriales;(1.0);Enterobacteriaceae;(1.0);Xenorhabdus;(1.0);Xenorhabdus nematophila;(0.96);	Bacteria;Proteobacteria;Gammaproteobacteria;Enterobacteriales;Enterobacteriaceae;Xenorhabdus;Xenorhabdus nematophila	multi-subject	99.3	100	0	426	M02944:147:000000000-AUVRY:1:1102:11982:19027	TGGGGAATATTGCACAATGGGCGCAAGCCTGATGCAGCCATGCCGCGTGTATGAAGAAGGCCTTCGGGTTGTAAAGTACTTTCAGCGGGGAGGAAGGCGTAAGTCTGAACAGGGCTTACGATTGACGTTACCCGCAGAAGAAGCACCGGCTAACTCCGTGCCAGCAGCCGCGGTAATACGGAGGGTGCAAGCGTTAATCGGAATTACTGGGCGTAAAGCGCACGCAGGCGGTCAATTAAGTTGGATGTGAAATCCCCGGGCTTAACCCGGGAACGGCATCCAAGACTGGTTGGCTGGAGTCTCGTAGAGGGGGGTAGAATTCCACGTGTAGCGGTGAAATGCGTAGAGATGTGGAGGAATACCGGTGGCGAAGGCGGCCCCCTGGACGAAGACTGACGC…	Cluster_460	262	0	0	22	10	36	47	1	1	6	0	0	1	0	0	0	0	0	0	0	0	0	0	0	0	0	0	0	0	0	0	0	0	0	0	0	3	0	0	0
Bacteria;(1.0);Proteobacteria;(1.0);Gammaproteobacteria;(1.0);Enterobacteriales;(1.0);Enterobacteriaceae;(1.0);Escherichia-Shigella;(1.0);Escherichia coli;(0.97);	Bacteria;Proteobacteria;Gammaproteobacteria;Multi-affiliation;Multi-affiliation;Multi-affiliation;Multi-affiliation	multi-subject	100	100	0	426	M02944:147:000000000-AUVRY:1:2101:10343:22542	TGGGGAATATTGCACAATGGGCGCAAGCCTGATGCAGCCATGCCGCGTGTATGAAGAAGGCCTTCGGGTTGTAAAGTACTTTCAGCGGGGAGGAAGGGAGTAAAGTTAATACCTTTGCTCATTGACGTTACCCGCAGAAGAAGCACCGGCTAACTCCGTGCCAGCAGCCGCGGTAATACGGAGGGTGCAAGCGTTAATCGGAATTACTGGGCGTAAAGCGCACGCAGGCGGTTTGTTAAGTCAGATGTGAAATCCCCGGGCTCAACCTGGGAACTGCATCTGATACTGGCAAGCTTGAGTCTCGTAGAGGGGGGTAGAATTCCAGGTGTAGCGGTGAAATGCGTAGAGATCTGGAGGAATACCGGTGGCGAAGGCGGCCCCCTGGACGAAGACTGACGC…	Cluster_461	285	0	0	0	0	0	0	0	1	0	0	0	0	0	0	0	0	0	0	0	0	1	0	0	0	0	0	1	1	0	0	0	0	0	0	0	0	0	0	0
Bacteria;(1.0);Proteobacteria;(1.0);Alphaproteobacteria;(1.0);Rhizobiales;(0.63);Rhizobiaceae;(0.54);Ochrobactrum;(0.26);Ochrobactrum grignonense;(0.1);	Bacteria;Proteobacteria;Alphaproteobacteria;Rhizobiales;Rhizobiaceae;Ochrobactrum;Ochrobactrum pseudogrignonense	KU597486.1.1420	96.76	100	0	401	M02944:147:000000000-AUVRY:1:1102:27444:21335	TGGGGAATATTGGACAATGGGCGCAAGCCTGATCCAGCCATGCCGCGTGAGTGATGAAGGCCCTAGGGTTGTAAAGCTCTTTCACCGGTGAAGATAATGACGGTAACCGGAGAAGAAGCCCCGGCTAACTTCGTGCCAGCAGCCGCGGTAATACGAAGGGGGCTAGCGTTGTTCGGATTTACTGGGCGTAAAGCGCACGTAGGCGGACTTTTAAGTCAGGGGTGAAATCCCAGAGCTCAACTCTGGAACTGCCTTTGATACTGGATGTCTTGAGTGTGAGAGAGGTATGTGGAACTCCGAGTGTAGAGGTGAAATTCGTAGATATTCGGAAGAACACCAGTGGCGAAGGCGACATACTGGCTCATTACTGACGCTGAGGCGCGAAAGCGTGGGGAGCAA…	Cluster_462	399	4	2	0	0	0	0	10	9	12	8	5	15	0	0	0	0	0	0	0	1	0	0	1	0	0	0	1	1	0	0	0	0	0	2	0	0	1	0	0
Bacteria;(1.0);Proteobacteria;(1.0);Alphaproteobacteria;(1.0);Rhizobiales;(1.0);Rhizobiaceae;(0.99);Pseudochrobactrum;(0.45);Pseudochrobactrum sp.;(0.06);	Bacteria;Proteobacteria;Alphaproteobacteria;Rhizobiales;Rhizobiaceae;Pseudochrobactrum;Multi-affiliation	multi-subject	98	100	0	401	M02944:147:000000000-AUVRY:1:2106:14964:15477	TGGGGAATATTGGACAATGGGCGCAAGCCTGATCCAGCCATGCCGCGTGAGTGATGAAGGCCCTAGGGTTGTAAAGCTCTTTCACCGGTGAAGATAATGACGGTCACCGTAGAAGAAGCCCCGGCTAACTTCGTGCCAGCAGCCGCTGTAATACGAAGGGGGCTAGCGTTGTTCGGATTTACTGGGCGTAAAGCGCACGTAGGCGGACTTTTAAGTCAGGGGTGAAATCCCGGGGCTCAACCCCGGAACTGCCTTTGATACTGGAAGGCTTGAGTATGGAAGAGGTGAGTGGAATTGCGAGTGTAGAGGTGAAATTCGTAGATATTAGCAGGAACACCAGTGGCGAAGGCGGCTCACTGGGCAAGTACTGACGCTGAGGTGCGAAAGCGTGGGGAGCAA…	Cluster_463	400	20	22	0	0	0	0	5	5	10	4	3	7	0	0	0	0	0	0	1	0	0	0	0	0	0	0	1	0	0	1	5	1	10	1	5	0	0	0	0
Bacteria;(1.0);Proteobacteria;(1.0);Alphaproteobacteria;(1.0);Rhizobiales;(1.0);Rhizobiaceae;(1.0);Pseudochrobactrum;(0.71);Pseudochrobactrum sp.;(0.34);	Bacteria;Proteobacteria;Alphaproteobacteria;Rhizobiales;Rhizobiaceae;Pseudochrobactrum;Multi-affiliation	multi-subject	99	100	0	401	M02944:147:000000000-AUVRY:1:1104:8104:11553	TGGGGAATTTTGGACAATGGGGGAAACCCTGATCCAGCCATGCCGCGTGAGTGATGAAGGCCCTAGGGTTGTAAAGCTCTTTCACCGGTGAAGATAATGACGGTAACCGGAGAAGAAGCCCCGGCTAACTTCGTGCCAGCAGCCGCGGTAATACGAAGGGGGCTAGCGTTGTTCGGATTTACTGGGCGTAAAGCGCACGTAGGCGGACTTTTAAGTCAGGGGTGAAATCCCGGGGCTCAACCCCGGAACTGCCTTTGATACTGGAAGTCTTGAGTATGGAAGAGGTGAGTGGAATTGCGAGTGTAGAGGTGAAATTCGTAGATATTCGCAGGAACACCAGTGGCGAAGGCGGCTCACTGGTCCATTACTGACGCTGAGGTGCGAAAGCGTGGGGAGCAA…	Cluster_464	632	30	116	0	0	0	0	0	2	1	1	0	2	0	0	0	0	0	0	0	0	0	0	0	0	0	0	1	0	0	0	38	3	48	3	53	0	0	1	0
Bacteria;(1.0);Bacteroidetes;(1.0);Bacteroidia;(1.0);Flavobacteriales;(1.0);Flavobacteriaceae;(1.0);Flavobacterium;(1.0);Flavobacteriia bacterium enrichment culture clone 2-4-3;(0.64);	Bacteria;Bacteroidetes;Bacteroidia;Flavobacteriales;Flavobacteriaceae;Flavobacterium;unknown species	multi-subject	97.38	75.8105	3e-145	305	M02944:147:000000000-AUVRY:1:1109:12443:3601	TGGGGAATATTGGACAATGGGCGCAAGCCTGATCCAGCCATGCCGCGTGAGTGATGAAGGCCCTAGGGTTGTAAAGCTCTTTCACCGGTGAAGATAATGACGGTAACCGGAGAAGAAGCCCCGGCTAACTTCGTGCCAGCAGCCGCGGTAATACGGAGGATCCAAGCGTTATCCGGAATCATTGGGTTTAAAGGGTCCGTAGGCGGCCCTGTAAGTCAGCGGTGAAATCTTCCAGCTCAACTGGGAAACTGCCGTTGATACTGCAGGGCTTGAATTGCCGGGAAGTAACTAGAATATGTAGTGTAGCGGTGAAATGCTTAGATATTACATGGAATACCGATTGCGAAGGCAGGTTACTACCGGCGGATTGACGCTGATGGACGAAAGCGTGGGGAGCGA…	Cluster_465	427	0	0	0	0	1	0	0	0	0	0	0	0	0	0	0	0	0	1	5	0	0	0	1	0	0	0	0	0	0	0	0	0	1	0	1	0	0	0	0
Bacteria;(1.0);Actinobacteria;(1.0);Acidimicrobiia;(1.0);Microtrichales;(1.0);Ilumatobacteraceae;(1.0);CL500-29 marine group;(1.0);metagenome;(1.0);	Bacteria;Actinobacteria;Acidimicrobiia;Microtrichales;Ilumatobacteraceae;Multi-affiliation;Multi-affiliation	multi-subject	99.75	100	0	402	M01945:95:000000000-BK4YK:1:1102:13609:5488	TGGGGAATCTTGCGCAATGGGCGAAAGCCTGACGCAGCAACGCCGCGTGCGGGAAGAAGGCCTTAGGGTTGTAAACCGCTTTCAGTAGGAACGAAAATGACGGTACCTGCAGAAGAAGGTGCGGCCAACTACGTGCCAGCAGCCGCGGTGACACGTAGGCACCAAGCGTTGTCCGGATTTATTGGGCGTAAAGAGCTCGTAGGCGGTTGAGTAAGTCGGGTGTGAAAACTCTGGGCTTAACCCAGAGCCGCCACTCGATACTGCTCTGACTTGAGTTCGGTAGGGGAGCAGGGAATTCCTAGTGTAGCGGTGAAATGCGCAGATATTAGGAGGAACACCGGTGGCGAAGGCGCTGCTCTGGGCCGAAACTGACGCTGAGGAGCGAAAGCGTGGGTAGCA…	Cluster_466	289	0	0	0	0	0	0	0	0	0	0	0	0	0	0	0	0	0	0	0	0	0	0	0	0	0	0	0	0	0	0	0	0	0	0	0	0	0	0	0
Bacteria;(1.0);Proteobacteria;(1.0);Alphaproteobacteria;(1.0);Sphingomonadales;(1.0);Sphingomonadaceae;(1.0);Sandarakinorhabdus;(1.0);metagenome;(0.99);	Bacteria;Proteobacteria;Alphaproteobacteria;Sphingomonadales;Sphingomonadaceae;Sandarakinorhabdus;Multi-affiliation	multi-subject	99.5	100	0	401	M02944:147:000000000-AUVRY:1:1102:6042:18157	TGGGGAATATTGGACAATGGGCGAAAGCCTGATCCAGCAATGCCGCGTGAGTGAAGAAGGCCTTCGGGTTGTAAAGCTCTTTTACCCGGGAAGATAATGACCGTACCGGGAGAATAAGCCCCGGCTAACTCCGTGCCAGCAGCCGCGGTAATACGGAGGGGGCTAGCGTTGTTCGGAATCACTGGGCGTAAAGCGTACGTAGGCGGCCATTCAAGTCAGAGGTGAAAGCCCAGGGCTCAACCCTGGAACTGCCTTTGAAACTAGGTGGCTGGAACACGGGAGAGGTGAGTGGAATTCCGAGTGTAGAGGTGAAATTCGTAGATATTCGGAAGAACACCAGTGGCGAAGGCGGCTCACTGGACCGTTGTTGACGCTGAGGTACGAAAGCGTGGGGAGCAA…	Cluster_467	322	0	0	0	0	0	0	0	0	0	0	0	0	0	0	0	0	0	0	0	0	0	0	0	0	0	0	0	0	0	0	0	0	0	0	0	146	0	0	106
Bacteria;(1.0);Actinobacteria;(1.0);Actinobacteria;(1.0);Frankiales;(1.0);unknown family;(1.0);unknown genus;(1.0);unknown species;(1.0);	Bacteria;Actinobacteria;Actinobacteria;Frankiales;unknown family;unknown genus;unknown species	multi-subject	100	100	0	406	M01945:95:000000000-BK4YK:1:2109:17658:3205	TGGGGAATATTGCGCAATGGGCGGAAGCCTGACGCAGCGACGCCGCGTGAGGGATGAAGGCCTTCGGGTTGTAAACCTCTTTCAGCAGGGACGAAGCGAGAGTGACGGTACCTGCAGAAGAAGCACCGGCCAACTACGTGCCAGCAGCCGCGGTAATACGTAGGGTGCAAGCGTTGTCCGGAATTATTGGGCGTAAAGAGCTCGTAGGCGGTCTGTCGCGTCGGCTGTGAAAACTCGGGGCTCAACCCCGAGCCTGCAGTCGATACGGGCAGACTAGAGTGCTGTAGGGGAGACTGGAATTCCTGGTGTAGCGGTGAAATGCGCAGATATCAGGAGGAACACCGGTGGCGAAGGCGGGTCTCTGGGCAGTAACTGACGCTGAGGAGCGAAAGCGTGGGG…	Cluster_468	294	0	0	0	0	0	0	0	0	0	0	0	0	0	0	0	0	0	0	0	0	0	0	0	0	0	0	0	0	0	0	0	0	0	0	0	0	0	0	0
Bacteria;(1.0);Actinobacteria;(1.0);Actinobacteria;(1.0);Propionibacteriales;(1.0);Nocardioidaceae;(1.0);Nocardioides;(1.0);Nocardioides sp.;(0.97);	Bacteria;Actinobacteria;Actinobacteria;Propionibacteriales;Nocardioidaceae;Nocardioides;Multi-affiliation	multi-subject	100	100	0	406	M02944:147:000000000-AUVRY:1:1106:24188:10378	TGGGGAATATTGGACAATGGGCGGAAGCCTGATCCAGCAACGCCGCGTGAGGGATGACGGCCTTCGGGTTGTAAACCTCTTTCGGTAGGGACGAAGCGCAAGTGACGGTACCTACTAAAGAAGCACCGGCCAACTACGTGCCAGCAGCCGCGGTAATACGTAGGGTGCGAGCGTTGTCCGGAATTATTGGGCGTAAAGGGCTCGTAGGCGGTTTGTCGCGTCGGGAGTGAAAACCAGGTGCTTAACACCTGGCTTGCTTTCGATACGGGCAGACTAGAGGTATGCAGGGGAGAACGGAATTCCTGGTGTAGCGGTGAAATGCGCAGATATCAGGAGGAACACCGGTGGCGAAGGCGGTTCTCTGGGCATGACCTGACGCTGAGGAGCGAAAGTGTGGGG…	Cluster_470	287	0	0	0	0	0	0	0	0	0	0	0	0	0	0	0	0	0	0	0	0	0	0	0	0	0	0	0	0	0	0	0	0	0	0	0	0	0	0	0
Bacteria;(1.0);Proteobacteria;(1.0);Gammaproteobacteria;(1.0);Betaproteobacteriales;(1.0);Burkholderiaceae;(1.0);Ralstonia;(1.0);unidentified marine bacterioplankton;(0.9);	Bacteria;Proteobacteria;Gammaproteobacteria;Betaproteobacteriales;Burkholderiaceae;Ralstonia;Multi-affiliation	multi-subject	98.36	100	0	426	M02944:147:000000000-AUVRY:1:1107:13306:11280	TGGGGAATATTGCACAATGGGCGCAAGCCTGATGCAGCCATGCCGCGTGTATGAAGAAGGCCTTCGGGTTGTAAAGCACTTTTGTCCGGAAAGAAATCGCACTTACTAATATTAGGTGTGGATGACGGTACCGGAAGAATAAGGACCGGCTAACTACGTGCCAGCAGCCGCGGTAATACGTAGGGTCCAAGCGTTAATCGGAATTACTGGGCGTAAAGCGTGCGCAGGCGGTTGTGCAAGACCGATGTGAAATCCCCGGGCTTAACCTGGGAATTGCATTGGTGACTGCACGGCTAGAGTGTGTCAGAGGGGGGTAGAATTCCACGTGTAGCAGTGAAATGCGTAGAGATGTGGAGGAATACCGATGGCGAAGGCAGCCCCCTGGGATAACACTGACGC…	Cluster_471	263	0	0	0	0	0	0	0	0	0	0	0	0	0	0	0	0	0	0	0	0	0	0	0	0	0	0	0	0	0	0	0	0	0	0	0	0	0	0	0
Bacteria;(1.0);Proteobacteria;(1.0);Gammaproteobacteria;(1.0);Enterobacteriales;(1.0);Enterobacteriaceae;(1.0);Xenorhabdus;(0.69);Xenorhabdus nematophila ATCC 19061;(0.49);	Bacteria;Proteobacteria;Gammaproteobacteria;Enterobacteriales;Enterobacteriaceae;Xenorhabdus;Xenorhabdus doucetiae	multi-subject	96.73	100	0	428	M02944:147:000000000-AUVRY:1:1109:21917:26936	TGGGGAATATTGCACAATGGGCGCAAGCCTGATGCAGCCATGCCGCGTGTGTGAAGAAGGCCTTCGGGTTGTAAAGCACTTTCAGCGAGGAGGAAGGGTAGTGTGTTAATAGCACATTGCATTGACGTTACTCGCAGAAGAAGCACCGGCTAACTCCGTGCCAGCAGCCGCGGTAATACGGAGGGTGCAAGCGTTAATCGGAATTACTGGGCGTAAAGCGCACGCAGGCGGTCAATTAAGTTGGATGTGAAATCCCCGGGCTTAACCCGGGAACGGCATCCAAGACTGGTTGGCTAGAGTCTCGTAGAGGGGGGTAGAATTCCACGTGTAGCGGTGAAATGCGTAGAGATGTGGAGGAATACCGGTGGCGAAGGCGGCCCCCTGGACGAAGACTGACGC…	Cluster_476	275	1	1	0	0	0	0	26	39	37	38	18	31	0	0	0	0	0	0	0	0	0	0	0	0	0	0	0	0	0	13	7	9	5	15	10	10	0	0	0
Bacteria;(1.0);Bacteroidetes;(1.0);Bacteroidia;(1.0);Sphingobacteriales;(1.0);env.OPS 17;(1.0);unknown genus;(1.0);unknown species;(1.0);	Bacteria;Bacteroidetes;Bacteroidia;Sphingobacteriales;env.OPS 17;unknown genus;unknown species	KP231731.1.1489	98.81	100	0	421	M02944:147:000000000-AUVRY:1:1101:18605:21480	TAAGGAATATTGGTCAATGGAGGCAACTCTGAACCAGCCATGCCGCGTGCAGGAAGACGGCCCTATGGGTTGTAAACTGCTTTTGTACCAGAGAAAACCCTTCTACGTGTAGGAGGTTGATAGTACGGTAAGAATAAGCATCGGCTAACTTCGTGCCAGCAGCCGCGGTAAGACGAAGGATGCAAGCGTTATCCGGATTCATTGGGTTTAAAGGGTGCGTAGGCGGACCTGTAAGTCAGTGGTGAAATCTCTCAGCTTAACTGAGAAACTGCCATTGATACTGCAGGTCTAGAGTATAGATGACGTTGGCGGAATATGACATGTAGTGGTGAAATACTTAGATATGTCATAGAACACCGATTGCGAAGGCAGCTAACGAAACTATAACTGACGCTGAGG…	Cluster_477	326	0	0	0	0	0	0	0	0	0	0	0	0	0	0	0	0	0	0	0	0	0	0	0	0	0	0	0	0	0	0	0	0	0	0	0	0	0	0	0
Bacteria;(1.0);Firmicutes;(1.0);Bacilli;(1.0);Bacillales;(1.0);Sporolactobacillaceae;(1.0);unknown genus;(1.0);unknown species;(1.0);	Bacteria;Firmicutes;Bacilli;Bacillales;Sporolactobacillaceae;unknown genus;unknown species	HL281749.1.1478	100	100	0	426	M01945:95:000000000-BK4YK:1:2106:7834:8315	TAGGGAATCTTCCGCAATGGACGGAAGTCTGACGGAGCAACGCCGCGTGAGTGAGGAAGGCCTTCGGGTCGTAAAGCTCTGTTGTTCGTGAAGAAGGGGTTGGCCAGGAAATGGGCCGACATTGACGGTAGCGAACCAGAAAGCCCCGGCTAACTACGTGCCAGCAGCCGCGGTAACACGTAGGGGGCAAGCGTTGTCCGGAATGATTGGGCGTAAAGGGCGCGCAGGCGGCCTCTTAAGTCTGATGTGAAAGCCCACGGCTCAACCGTGGAGGGACATTGGAAACTGGGGGGCTTGAGTGCAGGAGAGGGGAGTGGAATTCCACGTGTAGCGGTGAAATGCGTAGAGATGTGGAGGAACACCAGTGGCGAAGGCGGCTCTCTGGCCTGTGACTGACGC…	Cluster_480	298	0	0	0	0	0	0	0	0	0	0	0	0	0	0	0	0	0	0	0	0	0	0	0	0	0	0	0	0	0	0	0	0	0	0	0	0	0	0	0
Bacteria;(1.0);Proteobacteria;(1.0);Alphaproteobacteria;(1.0);Rhizobiales;(1.0);Rhizobiaceae;(1.0);Shinella;(0.44);metagenome;(0.3);	Bacteria;Proteobacteria;Alphaproteobacteria;Rhizobiales;Rhizobiaceae;Multi-affiliation;Multi-affiliation	multi-subject	99	100	0	401	M02944:147:000000000-AUVRY:1:2107:19449:7758	TGGGGAATATTGGACAATGGGCGCAAGCCTGATCCAGCCATGCCGCGTGAGTGATGAAGGCCCTAGGGTTGTAAAGCTCTTTCACCGGTGAAGATAATGACGGTAACCGGAGAAGAAGCCCCGGCTAACTTCGTGCCAGCAGCCGCGGTAATACGAAGGGGGCTAGCGTTGTTCGGATTTACTGGGCGTAAAGCGCACGTAGGCGGACTTTTAAGTCAGGGGTGAAATCCCAGAGCTCAACTCTGGAACTGCCTTTGATACTGGGTACCTAGAGTATGGAAGAGGTGAGTGGAATTCCGAGTGTAGAGGTGAAATTCGTAGATATTCGGAGGAACACCAGTGGCGAAGGCGGCTCACTGGTCCATTACTGACGCTGAGGTGCGAAAGCGTGGGGAGCAA…	Cluster_483	327	0	0	0	0	0	0	2	1	0	6	3	3	1	0	0	0	0	0	0	1	0	0	1	0	0	0	0	0	0	0	0	0	0	0	0	0	1	0	0
Bacteria;(1.0);Proteobacteria;(1.0);Gammaproteobacteria;(1.0);Enterobacteriales;(1.0);Enterobacteriaceae;(1.0);Xenorhabdus;(1.0);Xenorhabdus bovienii;(0.67);	Bacteria;Proteobacteria;Gammaproteobacteria;Enterobacteriales;Enterobacteriaceae;Xenorhabdus;Multi-affiliation	multi-subject	98.36	100	0	426	M02944:147:000000000-AUVRY:1:1102:24565:12599	TGGGGAATATTGCACAATGGGCGCAAGCCTGATGCAGCCATGCCGCGTGTATGAAGAAGGCCTTCGGGTTGTAAAGTACTTTCAGCGGGGAGGAAGGCAACAGCGTAAATAGCGCTGTTGATTGACGTTACCCGCAGAAGAAGCACCGGCTAACTCCGTGCCAGCAGCCGCGGTAATACGGAGGGTGCAAGCGTTAATCGGAATTACTGGGCGTAAAGCGCGCGTAGGTGGTTTGTTAAGTTGGATGTGAAATCCCCGGGCTCAACCTGGGAACGGCATCTAAAACTGGTTGACTAGAGTCTCGTAGAGGGGGGTAGAATTCCACGTGTAGCGGTGAAATGCGTAGAGATGTGGAGGAATACCGGTGGCGAAGGCGGCCCCCTGGACGAAGACTGACGC…	Cluster_485	274	0	0	0	0	0	0	0	0	0	0	0	0	0	0	0	0	0	0	0	0	0	0	0	0	0	0	1	0	0	0	0	0	0	0	0	0	0	0	0
Bacteria;(1.0);Proteobacteria;(1.0);Alphaproteobacteria;(1.0);Rhodobacterales;(1.0);Rhodobacteraceae;(1.0);Paracoccus;(1.0);Paracoccus carotinifaciens;(0.77);	Bacteria;Proteobacteria;Alphaproteobacteria;Rhodobacterales;Rhodobacteraceae;Paracoccus;Multi-affiliation	multi-subject	100	100	0	401	M02944:147:000000000-AUVRY:1:2101:11323:7004	TGGGGAATCTTAGACAATGGGGGCAACCCTGATCTAGCCATGCCGCGTGAGTGATGAAGGCCTTAGGGTTGTAAAGCTCTTTCAGCTGGGAAGATAATGACGGTACCAGCAGAAGAAGCCCCGGCTAACTCCGTGCCAGCAGCCGCGGTAATACGGAGGGGGCTAGCGTTGTTCGGAATTACTGGGCGTAAAGCGCACGTAGGCGGACTGGAAAGTCAGAGGTGAAATCCCAGGGCTCAACCTTGGAACTGCCTTTGAAACTATCAGTCTGGAGTTCGAGAGAGGTGAGTGGAATTCCGAGTGTAGAGGTGAAATTCGTAGATATTCGGAGGAACACCAGTGGCGAAGGCGGCTCACTGGCTCGATACTGACGCTGAGGTGCGAAAGCGTGGGGAGCAA…	Cluster_488	447	0	0	0	0	0	0	0	0	1	4	0	1	0	0	0	0	0	0	0	0	0	0	0	0	0	0	0	1	0	0	0	0	0	0	0	0	0	0	0
Bacteria;(1.0);Bacteroidetes;(1.0);Bacteroidia;(1.0);Flavobacteriales;(1.0);Crocinitomicaceae;(1.0);Fluviicola;(1.0);Fluviicola sp.;(1.0);	Bacteria;Bacteroidetes;Bacteroidia;Flavobacteriales;Crocinitomicaceae;Fluviicola;Multi-affiliation	multi-subject	99.29	100	0	421	M02944:147:000000000-AUVRY:1:2103:14309:7296	TGAGGAATATTGGTCAATGGGCGCAAGCCTGAACCAGCCATGCCGCGTGCAGGAAGACGGTCCTATGGATTGTAAACTGCTTTTATTCGGGAATAAACCTCCTTACGTGTAGGGAGCTGAAGGTACCGAATGAATAAGCACCGGCTAACTCCGTGCCAGCAGCCGCGGTAATACGGAGGGTGCAAGCGTTATCCGGAATCATTGGGTTTAAAGGGTCCGCAGGCGGTCATATAAGTCAGTGGTGAAAGCCTACAGCTCAACTGTAGAACTGCCATTGATACTGTATGACTTGAATTCGATCGAAGTGGGCGGAATATGACATGTAGCGGTGAAATGCTTAGATATGTCATAGAACACCGATAGCGAAGGCAGCTCACTAGGTCTGGATTGACGCTCAGG…	Cluster_491	327	0	0	0	0	0	0	0	0	0	0	0	0	0	0	0	0	0	0	0	0	0	0	0	0	0	0	0	0	0	0	0	0	0	0	0	0	0	0	0
Bacteria;(1.0);Proteobacteria;(1.0);Gammaproteobacteria;(1.0);Enterobacteriales;(1.0);Enterobacteriaceae;(1.0);Xenorhabdus;(1.0);Xenorhabdus bovienii;(0.52);	Bacteria;Proteobacteria;Gammaproteobacteria;Enterobacteriales;Enterobacteriaceae;Xenorhabdus;Multi-affiliation	multi-subject	98.36	100	0	426	M02944:147:000000000-AUVRY:1:1102:10376:18776	TGGGGAATTTTGGACAATGGGGGCAACCCTGATCCAGCAATGCCGCGTGTGTGAAGAAGGCCTTCGGGTTGTAAAGTACTTTCAGCGGGGAGGAAGGCAACAGCGTAAATAGCGCTGTTGATTGACGTTACCCGCAGAAGAAGCACCGGCTAACTCCGTGCCAGCAGCCGCGGTAATACGGAGGGTGCAAGCGTTAATCGGAATTACTGGGCGTAAAGCGCACGCAGGCGGTCAATTAAGTTAGATGTGAAATCCCCGGGCTCAACCTGGGAACGGCATCTAAAACTGGTTGACTAGAGTCTCGTAGAGGGGGGTAGAATTCCACGTGTAGCGGTGAAATGCGTAGAGATGTGGAGGAATACCGGTGGCGAAGGCGGCCCCCTGGACGAAGACTGACGC…	Cluster_497	252	0	0	0	0	0	0	0	0	0	0	0	0	0	0	0	0	0	0	0	0	0	0	0	0	0	0	2	0	0	0	0	0	0	0	0	0	0	0	0
Bacteria;(1.0);Proteobacteria;(1.0);Alphaproteobacteria;(1.0);Sphingomonadales;(1.0);Sphingomonadaceae;(1.0);Qipengyuania;(1.0);unknown species;(1.0);	Bacteria;Proteobacteria;Alphaproteobacteria;Sphingomonadales;Sphingomonadaceae;Multi-affiliation;Multi-affiliation	multi-subject	100	100	0	401	M02944:147:000000000-AUVRY:1:1110:13709:9529	TGGGGAATATTGGACAATGGGCGAAAGCCTGATCCAGCAATGCCGCGTGAGTGATGAAGGCCTTAGGGTTGTAAAGCTCTTTTACCAGGGATGATAATGACAGTACCTGGAGAATAAGCTCCGGCTAACTCCGTGCCAGCAGCCGCGGTAATACGGAGGGAGCTAGCGTTGTTCGGAATTACTGGGCGTAAAGCGCACGTAGGCGGCGATTCAAGTCAGAGGTGAAAGCCCGGGGCTCAACCCCGGAACTGCCTTTGAAACTAGATTGCTAGAATCCTGGAGAGGTTAGTGGAATTCCGAGTGTAGAGGTGAAATTCGTAGATATTCGGAAGAACACCAGTGGCGAAGGCGACTAACTGGACAGGTATTGACGCTGAGGTGCGAAAGCGTGGGGAGCAA…	Cluster_498	374	0	0	0	0	0	0	0	0	0	0	0	0	0	0	0	0	0	0	0	0	0	0	0	0	0	0	0	0	0	4	0	0	0	0	0	0	0	0	1
Bacteria;(1.0);Proteobacteria;(1.0);Gammaproteobacteria;(1.0);Cellvibrionales;(1.0);Cellvibrionaceae;(1.0);Cellvibrio;(1.0);Cellvibrio sp.;(0.4);	Bacteria;Proteobacteria;Gammaproteobacteria;Cellvibrionales;Cellvibrionaceae;Cellvibrio;metagenome	multi-subject	98.83	100	0	426	M02944:147:000000000-AUVRY:1:2110:22463:27359	TGGGGAATATTGGACAATGGGCGCAAGCCTGATCCAGCCATGCCGCGTGTGTGAAGAAGGCCTTAGGGTTGTAAAGCACTTTCAGTGGGGAGAAAGGTAATTCGCTTAATACGTGAGTTCATTGATGTTACCCACAGAAGAAGCACCGGCTAACTCCGTGCCAGCAGCCGCGGTAATACGGAGGGTGCAAGCGTTAATCGGAATTACTGGGCGTAAAGCGCACGTAGGTGGTTTGTTAAGCCAGATGTGAAATCCCCGGGCTCAACCTGGGCACTGCAGTTGGAACTGGCAAGCTAGAGTAGGGTAGAGGGGGGTGGAATTCCAGGTGTAGCGGTGAAATGCGTAGATATATGGAGGAACATCAGTGGCGAAGGCGACACCCTGGACTCATACTGACAC…	Cluster_499	306	0	0	0	1	0	0	0	0	0	0	0	0	0	0	0	0	0	0	0	0	0	0	0	0	0	0	0	0	0	0	0	0	0	0	0	0	0	0	0
Bacteria;(1.0);Actinobacteria;(1.0);Actinobacteria;(1.0);Micrococcales;(1.0);Microbacteriaceae;(1.0);Leucobacter;(0.97);Leucobacter sp.;(0.95);	Bacteria;Actinobacteria;Actinobacteria;Micrococcales;Microbacteriaceae;Leucobacter;Leucobacter sp.	KT887996.1.1330	100	100	0	406	M02944:147:000000000-AUVRY:1:2103:8942:15372	TGGGGAATATTGCACAATGGGCGAAAGCCTGATGCAGCAACGCCGCGTGAGGGATGACTGCCTTCGGGTTGTAAACCTCTTTTAGTAGGGAAGAAGCGAAAGTGACGGTACCTGCAGAAAAAGCACCGGCTAACTACGTGCCAGCAGCCGCGGTAATACGTAGGGTGCAAGCGTTGTCCGGAATTATTGGGCGTAAAGAGCTCGTAGGCGGCTTGTCGCGTCTGCTGTGAAAACCCGAGGCTCAACCTCGGGCCTGCAGTGGGTACGGGCAGGCTAGAGTGCGGTAGGGGAGATTGGAATTCCTGGTGTAGCGGTGGAATGCGCAGATATCAGGAGGAACACCGATGGCGAAGGCAGATCTCTGGGCCGCTACTGACGCTGAGGAGCGAAAGCATGGGG…	Cluster_503	316	0	0	0	0	0	0	0	0	0	0	0	0	0	0	0	0	0	0	0	0	0	0	0	0	0	0	0	0	0	0	0	0	0	0	0	0	0	1	0
Bacteria;(1.0);Bacteroidetes;(1.0);Bacteroidia;(1.0);Chitinophagales;(1.0);Chitinophagaceae;(1.0);Terrimonas;(0.86);unknown species;(0.86);	Bacteria;Bacteroidetes;Bacteroidia;Chitinophagales;Chitinophagaceae;Terrimonas;unknown species	HQ157224.1.1407	99.76	100	0	421	M02944:147:000000000-AUVRY:1:2101:24095:23749	TAAGGAATATTGGGCAATGGACGAAAGTCTGACCCAGCCATGCCGCGTGGAGGATGAAGGTCCTCTGGATTGTAAACTTCTTTTATCTGGGAAGAAAAAAGGGAATTCTTTCCCGTCTGACGGTACCAGATGAATAAGCACCGGCTAACTCCGTGCCAGCAGCCGCGGTAATACGGAGGGTGCAAGCGTTATCCGGATTTACTGGGTTTAAAGGGTGCGTAGGTGGACTGGTAAGTCCGTGGTGAAATCCCCGAGCTTAACTTGGGAACTGCCATGGATACTATTGGTCTTGAATTTTCTGGAGGTTAGCGGAATATGTCATGTAGCGGTGAAATGCTTAGATATGACATAGAACACCGATTGCGAAGGCAGCTGGCTACAGAAACATTGACACTGAGG…	Cluster_504	32	0	0	5	4	2	1	0	0	0	0	0	6	1	1	6	1	5	0	0	0	0	0	0	0	0	0	0	0	0	0	0	0	0	0	0	0	0	0	0
Bacteria;(1.0);Proteobacteria;(1.0);Alphaproteobacteria;(1.0);Rhizobiales;(1.0);Rhizobiaceae;(1.0);Ochrobactrum;(0.77);Ochrobactrum pseudogrignonense;(0.39);	Bacteria;Proteobacteria;Alphaproteobacteria;Rhizobiales;Rhizobiaceae;Multi-affiliation;Multi-affiliation	multi-subject	99	100	0	401	M02944:147:000000000-AUVRY:1:2105:25414:21623	TGGGGAATATTGGACAATGGGCGCAAGCCTGATCCAGCCATGCCGCGTGAGTGATGAAGGCCCTAGGGTTGTAAAGCTCTTTCACCGGTGAAGATAATGACGGTAACCGGAGAAGAAGCCCCGGCTAACTTCGTGCCAGCAGCCGCGGTAATACGAAGGGGGCTAGCGTTGTTCGGAATTACTGGGCGTAAAGCGCACGTAGGCGGGTATTTAAGTCAGGGGTGAAATCCCAGAGCTCAACTCTGGAACTGCCTTTGATACTGGAAGTCTTGAGTATGGTAGAGGTGAGTGGAATTCCGAGTGTAGAGGTGAAATTCGTAGATATTCGGAGGAACACCAGTGGCGAAGGCGGCTCACTGGACCATTACTGACGCTGAGGTGCGAAAGCGTGGGGAGCAA…	Cluster_506	301	0	0	0	0	0	0	1	1	1	0	2	4	1	0	0	2	2	0	0	0	0	0	0	1	0	0	0	2	0	0	0	0	0	0	0	0	0	2	0
Bacteria;(1.0);Proteobacteria;(1.0);Alphaproteobacteria;(1.0);Rickettsiales;(0.92);Rickettsiaceae;(0.78);unknown genus;(0.76);unknown species;(0.72);	Bacteria;Proteobacteria;Alphaproteobacteria;Rickettsiales;SM2D12;unknown genus;unknown species	JQ712117.1.1470	91.77	100	2e-157	401	M02944:147:000000000-AUVRY:1:1111:8567:6811	TGGGGAATATTGGACAATGGGCGAAAGCCTGATCCAGCAATGCCGCGTGAATGATGAAGGCCTTAGGGTTGTAAAGTTCTTTCAGCAGGGAAGAGAATGACGGTACCTGCAGAAGAAGCTCCGGCTAACTTCGTGCCAGCAGCCGCGGTAATACGAAGGGAGCTAGCGTTGTTCGGAATCACTGGGCGTAAAGCGCACGTAGACGGTTTATCAAGTTGGGAGTGAAATCCCGGGGCTTAACCTCGGAATTGCTTCCAAAACTGGTTGACTAGAGGTCGGTAGGGGATAGTGGAATTCCTAGTGTAGAGGTGAAATTCTTAGATATTAGGAGGAACACCGGTGGCGAAGGCGACTATCTGGACCGATTCTGACGTTGAGGTGCGAAAGCGTGGGGAGCAA…	Cluster_507	258	0	0	0	0	1	0	0	1	0	0	0	0	0	0	0	0	0	0	0	0	0	1	0	0	0	0	0	0	0	0	0	0	0	0	0	0	0	0	0
Bacteria;(1.0);Proteobacteria;(1.0);Alphaproteobacteria;(1.0);Rhizobiales;(1.0);Rhizobiaceae;(1.0);Mesorhizobium;(0.99);Mesorhizobium loti;(0.91);	Bacteria;Proteobacteria;Alphaproteobacteria;Rhizobiales;Rhizobiaceae;Mesorhizobium;Multi-affiliation	multi-subject	100	100	0	401	M02944:147:000000000-AUVRY:1:1107:20204:22803	TGGGGAATATTGGACAATGGGCGCAAGCCTGATCCAGCCATGCCGCGTGAGTGATGAAGGCCCTAGGGTTGTAAAGCTCTTTCAACGGTGAAGATAATGACGGTAACCGTAGAAGAAGCCCCGGCTAACTTCGTGCCAGCAGCCGCGGTAATACGAAGGGGGCTAGCGTTGTTCGGATTTACTGGGCGTAAAGCGCACGTAGGCGGATTGTTAAGTTAGGGGTGAAATCCCAGGGCTCAACCCTGGAACTGCCTTTAATACTGGCAATCTCGAGTCCGGAAGAGGTGAGTGGAATTCCGAGTGTAGAGGTGAAATTCGTAGATATTCGGAGGAACACCAGTGGCGAAGGCGGCTCACTGGTCCGGTACTGACGCTGAGGTGCGAAAGCGTGGGGAGCAA…	Cluster_510	300	0	0	3	24	7	23	0	0	0	0	0	1	1	0	0	1	1	1	0	0	0	0	1	0	0	0	0	0	0	0	0	0	0	0	0	0	0	0	0
Bacteria;(1.0);Proteobacteria;(1.0);Alphaproteobacteria;(1.0);Rhizobiales;(1.0);Rhizobiaceae;(0.98);Pseudochrobactrum;(0.44);Pseudochrobactrum sp.;(0.16);	Bacteria;Proteobacteria;Alphaproteobacteria;Rhizobiales;Rhizobiaceae;Multi-affiliation;Multi-affiliation	multi-subject	98	100	0	401	M02944:147:000000000-AUVRY:1:1101:5510:18866	TGGGGAATATTGGACAATGGGCGCAAGCCTGATCCAGCCATGCCGCGTGAGTGATGAAGGCCCTAGGGTTGTAAAGCTCTTTCACCGGTGAAGATAATGACGGTAACCGGAGAAGAAGCCCCGGCTAACTTCGTGCCAGCAGCCGCGGTAATACGAAGGGGGCTAGCGTTGTTCGGATTTACTGGGCGTAAAGCGCACGTAGGCGGACTTTTAAGTCAGGGGTGAAATCCCGGGGCTCAACCCCGGAACTGCCTTTGATACTGGAAGTCTTGAGTATGGAAGAGGTGAGTGGAATTGCGAGTGTAGAGGTGAAATTCGTAGATATTCGGAAGAACACCAGTGGCGAAGGCGACATACTGGCTCATTACTGACGCTGAGGCGCGAAAGCGTGGGGAGCAA…	Cluster_513	628	0	2	3	0	0	4	13	8	5	14	6	20	8	4	11	1	2	0	1	5	3	0	0	0	1	12	13	2	9	2	0	0	1	0	0	1	1	1	0
Bacteria;(1.0);Actinobacteria;(1.0);Actinobacteria;(1.0);Micrococcales;(1.0);Microbacteriaceae;(1.0);Microbacterium;(1.0);Microbacterium oxydans;(1.0);	Bacteria;Actinobacteria;Actinobacteria;Micrococcales;Microbacteriaceae;Microbacterium;Multi-affiliation	multi-subject	100	100	0	406	M02944:147:000000000-AUVRY:1:1112:16795:22491	TGGGGAATATTGCACAATGGGCGCAAGCCTGATGCAGCAACGCCGCGTGAGGGACGACGGCCTTCGGGTTGTAAACCTCTTTTAGCAGGGAAGAAGCGAAAGTGACGGTACCTGCAGAAAAAGCGCCGGCTAACTACGTGCCAGCAGCCGCGGTAATACGTAGGGCGCAAGCGTTATCCGGAATTATTGGGCGTAAAGAGCTCGTAGGCGGTTTGTCGCGTCTGCTGTGAAATCCGGAGGCTCAACCTCCGGCCTGCAGTGGGTACGGGCAGACTAGAGTGCGGTAGGGGAGATTGGAATTCCTGGTGTAGCGGTGGAATGCGCAGATATCAGGAGGAACACCGATGGCGAAGGCAGATCTCTGGGCCGTAACTGACGCTGAGGAGCGAAAGGGTGGGG…	Cluster_514	248	0	1	0	4	0	1	1	1	0	2	2	3	0	0	0	0	0	0	0	0	0	0	0	0	0	1	1	1	1	0	0	0	0	0	0	0	0	0	0
Bacteria;(1.0);Proteobacteria;(1.0);Alphaproteobacteria;(1.0);Caulobacterales;(1.0);Caulobacteraceae;(1.0);Brevundimonas;(1.0);metagenome;(0.54);	Bacteria;Proteobacteria;Alphaproteobacteria;Caulobacterales;Caulobacteraceae;Brevundimonas;unknown species	HM127035.1.1385	100	100	0	401	M02944:147:000000000-AUVRY:1:2114:23778:9319	TGGGGAATCTTGCGCAATGGGCGAAAGCCTGACGCAGCCATGCCGCGTGGATGATGAAGGTCTTAGGATTGTAAAATCCTTTCACCGGTGAAGATAATGACTGTAGCCGGAGAAGAAGCCCCGGCTAACTTCGTGCCAGCAGCCGCGGTAATACGAAGGGGGCTAGCGTTGCTCGGAATTACTGGGCGTAAAGGGAGCGTAGGCGGACATTTAAGTCAGGGGTGAAATCCCAGAGCTCAACTCTGGAACTGCCTTTGATACTGGATGTCTTGAGTGTGAGAGAGGTATGTGGAACTCCGAGTGTAGAGGTGAAATTCGTAGATATTCGGAAGAACACCAGTGGCGAAGGCGACATACTGGCTCATTACTGACGCTGAGGCTCGAAAGCGTGGGGAGCAA…	Cluster_515	285	0	0	0	0	0	0	0	0	0	0	0	0	0	0	0	0	0	0	0	2	2	0	0	0	0	32	8	22	21	0	0	0	0	0	0	0	7	3	0
Bacteria;(1.0);Proteobacteria;(1.0);Gammaproteobacteria;(1.0);Enterobacteriales;(1.0);Enterobacteriaceae;(1.0);Xenorhabdus;(0.99);Xenorhabdus nematophila ATCC 19061;(0.64);	Bacteria;Proteobacteria;Gammaproteobacteria;Enterobacteriales;Enterobacteriaceae;Xenorhabdus;Multi-affiliation	multi-subject	97.89	100	0	426	M02944:147:000000000-AUVRY:1:2106:14661:4431	TGGGGAATATTGCACAATGGGCGCAAGCCTGATGCAGCCATGCCGCGTGTGTGAAGAAGGCCTTCGGGTTGTAAAGGACTTTCAGCGGGGATGAATGCGTCCGTCTGAACAGGGATTACGCTTGACGTTACCCGCAGAAGAAGCACCGGCTAACTCCGTGCCAGCAGCCGCGGTAATACGGAGGGTGCAAGCGTTAATCGGAATTACTGGGCGTAAAGCGCACGCAGGCGGTCAATTAAGTTGGATGTGAAATCCCCGGGCTTAACCCGGGAACGGCATCCAAGACTGGTTGGCTAGAGTCTCGTAGAGGGGGGTAGAATTCCACGTGTAGCGGTGAAATGCGTAGAGATGTGGAGGAATACCGGTGGCGAAGGCGGCCCCCTGGACGAAGACTGACGC…	Cluster_516	298	0	0	20	16	11	11	1	5	1	3	0	2	0	0	0	0	0	0	0	0	0	0	0	0	0	0	0	0	0	0	0	1	1	0	0	33	0	0	45
Bacteria;(1.0);Proteobacteria;(1.0);Gammaproteobacteria;(1.0);Betaproteobacteriales;(0.98);Burkholderiaceae;(0.97);Acidovorax;(0.44);Acidovorax radicis;(0.37);	Bacteria;Proteobacteria;Gammaproteobacteria;Betaproteobacteriales;Burkholderiaceae;Simplicispira;unknown species	GU222245.1.1430	96.51	100	0	401	M02944:147:000000000-AUVRY:1:2111:16728:19200	TGGGGAATATTGGACAATGGGCGCAAGCCTGATCCAGCCATGCCGCGTGAGTGATGAAGGCCCTAGGGTTGTAAAGCTCTTTCACCGGTGAAGATAATGACGGTAACCGGAGAAGAAGCCCCGGCTAACTTCGTGCCAGCAGCCGCGGTAATACGTAGGGTGCAAGCGTTAATCGGAATTACTGGGCGTAAAGCGTGCGCAGGCGGTTATATAAGACAGATGTGAAATCCCCGGGCTCAACCTGGGAACTGCATTTGTGACTGTATAGCTAGAGTACGGTAGAGGGGGATGGAATTCCGCGTGTAGCAGTGAAATGCGTAGATATGCGGAGGAACACCGATGGCGAAGGCAATCCCCTGGACCTGTACTGACGCTCATGCACGAAAGCGTGGGGAGCAA…	Cluster_519	385	0	0	9	3	2	7	23	11	11	12	7	13	0	0	0	0	0	5	18	0	0	8	11	6	4	0	1	1	0	0	0	0	0	0	0	0	2	1	0
Bacteria;(1.0);Bacteroidetes;(1.0);Bacteroidia;(1.0);Flavobacteriales;(1.0);Flavobacteriaceae;(1.0);Flavobacterium;(1.0);unknown species;(0.8);	Bacteria;Bacteroidetes;Bacteroidia;Flavobacteriales;Flavobacteriaceae;Flavobacterium;unknown species	FJ671551.1.1376	95.96	100	0	421	M02944:147:000000000-AUVRY:1:1104:24438:8149	TGAGGAATATTGGTCAATGGTCGCAAGACTGAACCAGCCATGCCGCGTGCAGGATGACGGTCCTATGGATTGTAAACTGCTTTTGTACGGGAAGAAACCCTCCTACGTGTAGGAGCTTGACGGTACCGTAAGAATAAGGATCGGCTAACTCCGTGCCAGCAGCCGCGGTAATACGGAGGATCCAAGCGTTATCCGGAATCATTGGGTTTAAAGGGTCCGTAGGCGGTCTTATAAGTCAGTGGTGAAAGTTTGCAGCTTAACTGTAAAATTGCCATTGATACTGTAGGACTTGAATTTTTGTGAAGTAACTAGAATATGTAGTGTAGCGGTGAAATGCATAGATATTACATGGAATACCAATTGCGAAGGCAGGTTACTAACAAATGATTGACGCTGATG…	Cluster_522	308	0	0	0	0	0	0	0	0	0	0	0	0	0	0	0	0	0	0	0	0	0	0	0	0	0	0	0	0	0	0	0	0	0	0	0	0	0	0	0
Bacteria;(1.0);Bacteroidetes;(1.0);Bacteroidia;(1.0);Flavobacteriales;(1.0);Weeksellaceae;(1.0);Chryseobacterium;(1.0);Chryseobacterium jejuense;(0.79);	Bacteria;Bacteroidetes;Bacteroidia;Flavobacteriales;Weeksellaceae;Chryseobacterium;Multi-affiliation	multi-subject	100	100	0	421	M02944:147:000000000-AUVRY:1:1102:20411:2512	TGAGGAATATTGGACAATGGGTGAGAGCCTGATCCAGCCATCCCGCGTGAAGGACGACGGCCCTATGGGTTGTAAACTTCTTTTGTATAGGGATAAACCTAGATACGTGTATCTAGCTGAAGGTACTATACGAATAAGCACCGGCTAACTCCGTGCCAGCAGCCGCGGTAATACGGAGGGTGCAAGCGTTATCCGGATTTATTGGGTTTAAAGGGTCCGTAGGCGGATCTGTAAGTCAGTGGTGAAATCTCACAGCTTAACTGTGAAACTGCCATTGATACTGCAGGTCTTGAGTGTTGTTGAAGTAGCTGGAATAAGTAGTGTAGCGGTGAAATGCATAGATATTACTTAGAACACCAATTGCGAAGGCAGGTTACTAAGCAACAACTGACGCTGATG…	Cluster_523	13	0	0	0	0	0	0	0	0	0	0	0	0	0	0	0	0	0	0	0	0	0	0	0	0	0	0	0	0	0	0	0	0	0	0	0	0	0	0	0
Bacteria;(1.0);Proteobacteria;(1.0);Alphaproteobacteria;(1.0);Caulobacterales;(1.0);Caulobacteraceae;(1.0);Brevundimonas;(0.99);Caulobacter sp.;(0.45);	Bacteria;Proteobacteria;Alphaproteobacteria;Caulobacterales;Caulobacteraceae;Brevundimonas;unknown species	multi-subject	98	100	0	401	M02944:147:000000000-AUVRY:1:1105:25376:13622	TGGGGAATCTTGCGCAATGGGCGAAAGCCTGACGCAGCCATGCCGCGTGAATGATGAAGGTCTTAGGATTGTAAAATTCTTTCACCGGGGACGATAATGACGGTACCCGGAGAAGAAGCCCCGGCTAACTTCGTGCCAGCAGCCGCGGTAATACGAAGGGGGCTAGCGTTGCTCGGAATTACTGGGCGTAAAGGGCGCGTAGGCGGACATTTAAGTCAGGGGTGAAATCCCAGAGCTCAACTCTGGAACTGCCTTTGATACTGGATGTCTTGAGTGTGAGAGAGGTATGTGGAACTCCGAGTGTAGAGGTGAAATTCGTAGATATTCGCAGGAACACCAGTGGCGAAGGCGGCTCACTGGTCCATTACTGACGCTGAGGTGCGAAAGCGTGGGGAGCAA…	Cluster_526	398	0	1	0	0	0	0	19	10	5	17	10	25	0	0	0	0	0	1	2	0	0	0	0	1	0	0	0	0	0	1	0	2	0	1	0	0	0	0	0
Bacteria;(1.0);Proteobacteria;(0.99);Gammaproteobacteria;(0.99);Pseudomonadales;(0.95);Moraxellaceae;(0.95);Acinetobacter;(0.95);Acinetobacter baumannii 1437282;(0.39);	Bacteria;Proteobacteria;Gammaproteobacteria;Pseudomonadales;Moraxellaceae;Acinetobacter;Multi-affiliation	multi-subject	93.97	100	0	431	M02944:147:000000000-AUVRY:1:1105:20722:20943	TGGGGAATATTGCACAATGGGCGCAAGCCTGATGCAGCCATGCCGCGTGTATGAAGAAGGCCTTCGGGTTGTAAAGTACTTTCAGCGGGGAGGAAGGCGTAAGTCTGAACAGGGCTTACGATTGACGTTACCCGCAGAAGAAGCACCGGCTAACTCTGTGCCAGCAGCCGCGGTAATACAGAGGGTGCGAGCGTTAATCGGATTTACTGGGCGTAAAGCGTGCGTAGGCGGCTTTTTAAGTCGGATGTGAAATCCCCGAGCTTAACTTGGGAATTGCATTCGATACTGGGAAGCTAGAGTATGGGAGAGGATGGTAGAATTCCAGGTGTAGCGGTGAAATGCGTAGAGATCTGGAGGAATACCGATGGCGAAGGCAGCCATCTGGCCTAATACTGACGC…	Cluster_529	400	0	0	0	0	0	0	2	16	7	0	5	3	0	0	0	0	0	0	0	0	0	1	0	0	0	0	0	0	0	1	0	0	0	0	0	5	0	0	2
Bacteria;(1.0);Bacteroidetes;(1.0);Bacteroidia;(1.0);Sphingobacteriales;(1.0);Sphingobacteriaceae;(1.0);Sphingobacterium;(1.0);Sphingobacterium siyangense;(0.44);	Bacteria;Bacteroidetes;Bacteroidia;Sphingobacteriales;Sphingobacteriaceae;Sphingobacterium;Multi-affiliation	multi-subject	98.8	99.2874	0	418	M02944:147:000000000-AUVRY:1:2109:12515:3920	TACGGAATATTGGTCAATGGGCGTAAGCCTGAACCAGCCATGCCGCGTGCAGGATGACTGCCCTATGGGTTGTAAACTGCTTTTGTCCAGGAATAAACCTAGATACGTGTATCTAGCTGCATGTACTGGAATAATAAGGATCGGCTAACTCCGTGCCAGCAGCCGCGGTAATACGGAGGATCCGAGCGTTATCCGGATTTATTGGGTTTAAAGGGTGCGTAGGCGGCCTATTAAGTCAGGGGTGAAATACGGTGGCTCAACCATCGCAGTGCCTTTGATACTGATGGGCTTGAATCCATTTGAAGTGGGCGGAATAAGACAAGTAGCGGTGAAATGCATAGATATGTCTTAGAACGCCGATTGCGAAGGCAGCTCACTAAGCTGGTATTGACGCTGATG…	Cluster_532	197	0	3	13	0	0	0	1	1	2	0	0	0	0	0	0	0	1	0	0	0	0	0	1	0	0	0	0	0	0	0	0	0	0	0	0	0	4	1	0
Bacteria;(1.0);Proteobacteria;(1.0);Gammaproteobacteria;(1.0);Betaproteobacteriales;(1.0);Burkholderiaceae;(1.0);Ralstonia;(0.9);Ralstonia sp.;(0.55);	Bacteria;Proteobacteria;Gammaproteobacteria;Betaproteobacteriales;Burkholderiaceae;Ralstonia;Ralstonia sp.	multi-subject	97.89	100	0	426	M02944:147:000000000-AUVRY:1:1101:12404:23921	TGGGGAATTTTGGACAATGGGCGAAAGCCTGATCCAGCAATGCCGCGTGTGTGAAGAAGGCCTTCGGGTTGTAAAGCACTTTTGTCCGGAAAGAAATGGCTCTGGTTAATACCTGGGGTCGATGACGGTACCGGAAGAATAAGGACCGGCTAACTACGTGCCAGCAGCCGCGGTAATACGTAGGGTCCAAGCGTTAATCGGAATTACTGGGCGTAAAGCGTGCGCAGGCGGTTTTGTAAGTCTGATGTGAAATCCCCGGGCTCAACCTGGGAACTGCATTGGAGACTGCAAGGCTAGAGTGTGTCAGAGGGGGGTAGAATTCCACGTGTAGCAGTGAAATGCGTAGAGATGTGGAGGAATACCGATGGCGAAGGCAGCCCCCTGGGATAACACTGACGC…	Cluster_536	302	0	0	0	0	0	0	0	0	0	0	0	0	0	0	0	0	0	0	0	0	0	0	0	0	0	0	0	0	0	0	0	0	0	0	0	0	0	0	0
Bacteria;(1.0);Proteobacteria;(1.0);Alphaproteobacteria;(1.0);Rhizobiales;(1.0);Rhizobiaceae;(1.0);Phyllobacterium;(0.99);unknown species;(0.97);	Bacteria;Proteobacteria;Alphaproteobacteria;Rhizobiales;Rhizobiaceae;Phyllobacterium;Multi-affiliation	multi-subject	100	100	0	401	M02944:147:000000000-AUVRY:1:1113:11363:24051	TGGGGAATATTGGACAATGGGCGCAAGCCTGATCCAGCCATGCCGCGTGAGTGATGAAGGCCCTAGGGTTGTAAAGCTCTTTCACCGGTGAAGATAATGACGGTAACCGGAGAAGAAGCCCCGGCTAACTTCGTGCCAGCAGCCGCGGTAATACGAAGGGGGCTAGCGTTGTTCGGATTTACTGGGCGTAAAGCGCACGTAGGCGGACTATTAAGTCAGGGGTGAAATCCCGGGGCTCAACCCCGGAACTGCCTTTGATACTGGTAGTCTTGAGTTCGAGAGAGGTGAGTGGAATTCCGAGTGTAGAGGTGAAATTCGTAGATATTCGGAGGAACACCAGTGGCGAAGGCGGCTCACTGGCTCGATACTGACGCTGAGGTGCGAAAGCGTGGGGAGCAA…	Cluster_540	204	0	0	0	0	0	0	1	0	0	1	0	0	0	0	0	0	0	0	1	0	1	0	1	0	0	0	0	0	0	0	0	0	0	0	0	0	0	0	0
Bacteria;(1.0);Proteobacteria;(1.0);Alphaproteobacteria;(1.0);Rhizobiales;(1.0);Rhizobiales Incertae Sedis;(1.0);Phreatobacter;(1.0);unknown species;(1.0);	Bacteria;Proteobacteria;Alphaproteobacteria;Rhizobiales;Rhizobiales Incertae Sedis;Phreatobacter;unknown species	multi-subject	100	100	0	401	M02944:147:000000000-AUVRY:1:1106:16096:13447	TGGGGAATATTGGACAATGGGCGCAAGCCTGATCCAGCCATGCCGCGTGAGTGATGAAGGCCTTAGGGTTGTAAAGCTCTTTTGTCCGGGAAGATAATGACTGTACCGGAAGAATAAGCCCCGGCTAACTTCGTGCCAGCAGCCGCGGTAATACGAAGGGGGCTAGCGTTGTTCGGAATCACTGGGCGTAAAGCGCACGTAGGCGGACCGTTAAGTCGGAGGTGAAAGCCTGGGGCTCAACCCCAGAACTGCCTTCGATACTGGCGGTCTTGAGTATGGTAGAGGTTGGTGGAACTCCGAGTGTAGAGGTGAAATTCGTAGATATTCGGAAGAACACCAGTGGCGAAGGCGGCCAACTGGACCATTACTGACGCTGAGGTGCGAAAGCGTGGGGAGCAA…	Cluster_549	274	1	0	3	3	3	5	10	8	8	3	4	4	0	1	0	0	0	0	0	0	0	0	0	0	0	0	0	0	0	0	0	0	0	1	0	0	0	0	0
Bacteria;(1.0);Bacteroidetes;(1.0);Bacteroidia;(1.0);Flavobacteriales;(1.0);Flavobacteriaceae;(1.0);Flavobacterium;(1.0);Flavobacteriia bacterium enrichment culture clone 2-4-3;(0.61);	Bacteria;Bacteroidetes;Bacteroidia;Flavobacteriales;Flavobacteriaceae;Flavobacterium;unknown species	multi-subject	99.04	99.2874	0	418	M02944:147:000000000-AUVRY:1:1107:12784:9506	TGGGGAATATTGGACAATGGGCGCAAGCCTGATCCAGCCATGCCGCGTGCAGGATGACGGTCCTATGGATTGTAAACTGCTTTTGTACGGGAAGAAACACTCCTACGTGTAGGGGCTTGACGGTACCGTAAGAATAAGGATCGGCTAACTCCGTGCCAGCAGCCGCGGTAATACGGAGGATCCAAGCGTTATCCGGAATCATTGGGTTTAAAGGGTCCGTAGGCGGCCCTGTAAGTCAGCGGTGAAATCTTCCAGCTCAACTGGGAAACTGCCGTTGATACTGCAGGGCTTGAATTGCCGGGAAGTAACTAGAATATGTAGTGTAGCGGTGAAATGCTTAGATATTACATGGAATACCGATTGCGAAGGCAGGTTACTACCGGCGGATTGACGCTGATG…	Cluster_556	383	0	0	0	0	12	1	0	0	0	0	0	0	0	0	0	0	0	0	3	0	0	1	2	0	0	0	0	0	0	0	0	0	0	0	0	0	0	0	0
Bacteria;(1.0);Proteobacteria;(1.0);Alphaproteobacteria;(1.0);Rhodobacterales;(1.0);Rhodobacteraceae;(1.0);Gemmobacter;(0.53);unknown species;(0.29);	Bacteria;Proteobacteria;Alphaproteobacteria;Rhodobacterales;Rhodobacteraceae;Rhodobacter;unknown species	FJ542859.1.1428	99.25	100	0	401	M02944:147:000000000-AUVRY:1:1102:22250:22514	TGGGGAATCTTAGACAATGGGCGCAAGCCTGATCTAGCCATGCCGCGTGAGCGATGAAGGCCTTAGGGTTGTAAAGCTCTTTCGCTGGGGAAGATAATGACTGTACCCAGTAAAGAAGCCCCGGCTAACTCCGTGCCAGCAGCCGCGGTAATACGGAGGGGGCTAGCGTTATTCGGAATTACTGGGCGTAAAGCGCACGTAGGCGGATCAGAAAGTCAGAGGTGAAATCCCAGGGCTCAACCCTGGAACTGCCTTTGAAACTCCTGATCTTGAGTTCGAGAGAGGTGAGTGGAATTCCGAGTGTAGAGGTGAAATTCGTAGATATTCGGAGGAACACCAGTGGCGAAGGCGGCTCACTGGCTCGATACTGACGCTGAGGTGCGAAAGCGTGGGGAGCAA…	Cluster_558	282	3	11	0	0	0	0	0	0	0	0	0	0	0	0	0	0	0	0	0	29	11	0	0	0	0	0	0	0	0	0	0	0	0	0	0	0	27	16	0
Bacteria;(1.0);Proteobacteria;(1.0);Gammaproteobacteria;(1.0);Pseudomonadales;(1.0);Pseudomonadaceae;(0.89);Pseudomonas;(0.89);Burkholderia cepacia;(0.07);	Bacteria;Proteobacteria;Gammaproteobacteria;Pseudomonadales;Pseudomonadaceae;Pseudomonas;unknown species	GQ415372.2.1503	96.96	100	0	428	M02944:147:000000000-AUVRY:1:2102:16171:8014	TGGGGAATATTGGACAATGGGCGGAAGCCTGATCCAGCCATGCCGCGTGTGTGAAGAAGGCCTTTTGGTTGTAAAGCACTTTAAGCGAGGAGGAGGCTCTCCTAGTTAATACCTAGGAAGAGTGGACGTTACTCGCAGAATAAGCACCGGCTAACTCTGTGCCAGCAGCCGCGGTAATACAGAGGGTGCAAGCGTTAATCGGAATTACTGGGCGTAAAGCGCGCGTAGGTGGTTCGTTAAGTTGGATGTGAAATCCCCGGGCTCAACCTGGGAACTGCATCCAAAACTGGCGAGCTAGAGTATGGTAGAGGGTGGTGGAATTTCCTGTGTAGCGGTGAAATGCGTAGATATAGGAAGGAACACCAGTGGCGAAGGCGACCACCTGGACTGATACTGACA…	Cluster_567	2	0	0	0	0	0	0	0	0	0	0	0	0	0	0	0	0	0	0	0	0	0	0	0	0	0	0	0	0	0	0	0	0	0	0	0	0	0	0	0
Bacteria;(1.0);Proteobacteria;(1.0);Gammaproteobacteria;(1.0);Betaproteobacteriales;(0.84);Burkholderiaceae;(0.84);Achromobacter;(0.59);beta proteobacterium PI_GH1.1.B10;(0.25);	Bacteria;Proteobacteria;Gammaproteobacteria;Betaproteobacteriales;Burkholderiaceae;Ralstonia;unknown species	EU705796.1.1228	94.85	100	0	427	M02944:147:000000000-AUVRY:1:2103:12406:6722	TGGGGAATATTGGACAATGGGCGCAAGCCTGATCCAGCCATACCGCGTGGGTGAAGAAGGCCTTCGGGTTGTAAAGCCCTTTTGTTGGGAAAGAAATCCAGCTGGTTAATACCCGGTTGGGATGACGGTACCCAAAGAATAAGCACCGGCTAACTTCGTGCCAGCAGCCGCGGTAATACGAAGGGTGCAAGCGTTACTCGGAATTACTGGGCGTAAAGCGTGCGCAGGCGGTTCGGAAAGAAAGATGTGAAATCCCAGAGCTTAACTTTGGAACTGCATTTTTAACTACCGAGCTAGAGTGTGTCAGAGGGAGGTGGAATTCCGCGTGTAGCAGTGAAATGCGTAGATATGCGGAGGAACACCGATGGCGAAGGCAGCCTCCTGGGATAACACTGACGC…	Cluster_568	270	0	0	0	0	1	0	0	3	5	7	4	2	0	5	0	0	0	0	0	0	0	0	0	0	0	1	2	0	0	51	6	53	6	68	14	0	0	0	0
Bacteria;(1.0);Proteobacteria;(1.0);Gammaproteobacteria;(1.0);Enterobacteriales;(1.0);Enterobacteriaceae;(1.0);Xenorhabdus;(1.0);Xenorhabdus nematophila;(0.59);	Bacteria;Proteobacteria;Gammaproteobacteria;Enterobacteriales;Enterobacteriaceae;Xenorhabdus;Xenorhabdus nematophila	multi-subject	98.36	100	0	426	M02944:147:000000000-AUVRY:1:1105:27255:7992	TGGGGAATTTTGGACAATGGGCGAAAGCCTGATCCAGCCATGCCGCGTGCAGGATGAAGGCCTTCGGGTTGTAAAGTACTTTCAGCGGGGAGGAAGGCGTAAGTCTGAACAGGGCTTACGATTGACGTTACCCGCAGAAGAAGCACCGGCTAACTCCGTGCCAGCAGCCGCGGTAATACGGAGGGTGCAAGCGTTAATCGGAATTACTGGGCGTAAAGCGCACGCAGGCGGTCAATTAAGTTGGATGTGAAATCCCCGGGCTTAACCCGGGAACGGCATCCAAGACTGGTTGGCTGGAGTCTCGTAGAGGGGGGTAGAATTCCACGTGTAGCGGTGAAATGCGTAGAGATGTGGAGGAATACCGGTGGCGAAGGCGGCCCCCTGGACGAAGACTGACGC…	Cluster_570	367	0	0	58	21	84	107	2	1	0	0	2	2	0	0	0	0	0	0	0	0	0	0	0	0	0	0	0	0	0	0	0	0	0	0	0	3	0	0	1
Bacteria;(1.0);Proteobacteria;(1.0);Gammaproteobacteria;(1.0);Enterobacteriales;(1.0);Enterobacteriaceae;(1.0);Citrobacter;(0.79);Citrobacter freundii;(0.76);	Bacteria;Proteobacteria;Gammaproteobacteria;Enterobacteriales;Enterobacteriaceae;Multi-affiliation;Multi-affiliation	multi-subject	100	100	0	426	M01945:95:000000000-BK4YK:1:1102:5001:7933	TGGGGAATATTGCACAATGGGCGCAAGCCTGATGCAGCCATGCCGCGTGTATGAAGAAGGCCTTCGGGTTGTAAAGTACTTTCAGCGAGGAGGAAGGCGTTGTGGTTAATAACCTCAGCGATTGACGTTACTCGCAGAAGAAGCACCGGCTAACTCCGTGCCAGCAGCCGCGGTAATACGGAGGGTGCAAGCGTTAATCGGAATTACTGGGCGTAAAGCGCACGCAGGCGGTCTGTCAAGTCGGATGTGAAATCCCCGGGCTCAACCTGGGAACTGCATCCGAAACTGGCAGGCTAGAGTCTTGTAGAGGGGGGTAGAATTCCAGGTGTAGCGGTGAAATGCGTAGAGATCTGGAGGAATACCGGTGGCGAAGGCGGCCCCCTGGACAAAGACTGACGC…	Cluster_577	351	0	0	0	0	0	0	0	0	0	0	0	0	0	0	0	0	0	0	0	42	36	0	0	0	0	0	0	0	0	0	0	0	0	0	0	1	40	18	0
Bacteria;(1.0);Bacteroidetes;(1.0);Bacteroidia;(1.0);Flavobacteriales;(1.0);Flavobacteriaceae;(1.0);Flavobacterium;(1.0);unknown species;(0.73);	Bacteria;Bacteroidetes;Bacteroidia;Flavobacteriales;Flavobacteriaceae;Flavobacterium;Multi-affiliation	multi-subject	multi-identity	100	0	multi-alignment-lg	M02944:147:000000000-AUVRY:1:1112:21731:10201	TGAGGAATATTGGACAATGGGCGCAAGCCTGATCCAGCCATGCCGCGTGCAGGATGACGGTCCTATGGATTGTAAACTGCTTTTATACAGGAAGAAACCCTTGCTCGTGAGCAAGATTGACGGTACTGTAGGAATAAGGATCGGCTAACTCCGTGCCAGCAGCCGCGGTAATACGGAGGATCCAAGCGTTATCCGGAATCATTGGGTTTAAAGGGTCCGTAGGCGGTTTTATAAGTCAGTGGTGAAATCCGGTAGCTCAACTATCGAACTGCCATTGATACTGTAGAACTTGAATTGCTGTGAAGTAACTAGAATATGTAGTGTAGCGGTGAAATGCTTAGAGATTACATGGAATACCAATTGCGAAGGCAGGTTACTACTAATTGATTGACGCTGATG…	Cluster_581	262	0	0	0	0	0	0	0	0	0	0	0	0	5	0	0	0	0	0	0	0	0	1	0	0	0	71	34	58	48	0	0	0	0	0	0	0	0	0	0
Bacteria;(1.0);Firmicutes;(1.0);Bacilli;(1.0);Bacillales;(1.0);Paenibacillaceae;(1.0);Paenibacillus;(1.0);Paenibacillus typhae;(0.41);	Bacteria;Firmicutes;Bacilli;Bacillales;Paenibacillaceae;Paenibacillus;Multi-affiliation	multi-subject	99.06	100	0	425	M02944:147:000000000-AUVRY:1:1103:17947:6997	TAGGGAATCTTACGCAATGGGCGAAAGCCTGACGGAGCAACGCCGCGTGAGTGATGAAGGTTTTCGGATCGTAAAGCTCTGTTGCCAGGGAAGAACGTCCGGTAGAGTAACTGCTACCTGAGTGACGGTACCTGATAAGAAAGCCCCGGCTAACTACGTGCCAGCAGCCGCGGTAATACGTAGGGGGCAAGCGTTGTCCGGAATTATTGGGCGTAAAGCGCGCGCAGGCGGCTATTTAAGTCTGGTGTGTAAACCTTGGGCTCAACCTGAGGTCGCACTGGAAACTGGGTGGCTTGAGTACAGAAGAGGAAAGTGGAATTCCACGTGTAGCGGTGAAATGCGTAGAGATGTGGAGGAACACCAGTGGCGAAGGCGACTTTCTGGGCTGTAACTGACGCT…	Cluster_583	401	0	0	0	0	0	0	0	0	0	0	0	0	0	0	0	0	0	0	0	0	0	0	0	0	0	0	0	1	0	0	0	0	0	0	0	0	0	0	0
Bacteria;(1.0);Firmicutes;(1.0);Bacilli;(1.0);Lactobacillales;(1.0);Lactobacillaceae;(1.0);Lactobacillus;(1.0);Lactobacillus brevis;(1.0);	Bacteria;Firmicutes;Bacilli;Lactobacillales;Lactobacillaceae;Lactobacillus;Multi-affiliation	multi-subject	100	100	0	426	M01945:95:000000000-BK4YK:1:1101:22331:7077	TAGGGAATCTTCCACAATGGACGAAAGTCTGATGGAGCAATGCCGCGTGAGTGAAGAAGGGTTTCGGCTCGTAAAACTCTGTTGTTAAAGAAGAACACCTTTGAGAGTAACTGTTCAAGGGTTGACGGTATTTAACCAGAAAGCCACGGCTAACTACGTGCCAGCAGCCGCGGTAATACGTAGGTGGCAAGCGTTGTCCGGATTTATTGGGCGTAAAGCGAGCGCAGGCGGTTTTTTAAGTCTGATGTGAAAGCCTTCGGCTTAACCGGAGAAGTGCATCGGAAACTGGGAGACTTGAGTGCAGAAGAGGACAGTGGAACTCCATGTGTAGCGGTGGAATGCGTAGATATATGGAAGAACACCAGTGGCGAAGGCGGCTGTCTAGTCTGTAACTGACGC…	Cluster_588	269	0	0	0	0	0	0	0	0	0	0	0	0	0	0	0	0	0	0	0	0	0	0	0	0	0	0	0	0	0	0	0	0	0	0	0	0	0	0	0
Bacteria;(1.0);Bacteroidetes;(1.0);Bacteroidia;(1.0);Flavobacteriales;(1.0);Flavobacteriaceae;(1.0);Flavobacterium;(1.0);unknown species;(0.74);	Bacteria;Bacteroidetes;Bacteroidia;Flavobacteriales;Flavobacteriaceae;Flavobacterium;unknown species	KC331243.1.1475	97.39	100	0	421	M02944:147:000000000-AUVRY:1:1102:25615:7888	TGAGGAATATTGGTCAATGGAGGCAACTCTGAACCAGCCATGCCGCGTGCAGGATGACGGTCCTATGGATTGTAAACTGCTTTTGTACGGGAAGAAAAAAAGTTACGTGTAATTTATTGACGGTACCGTAAGAATAAGGATCGGCTAACTCCGTGCCAGCAGCCGCGGTAATACGGAGGATCCAAGCGTTATCCGGAATCATTGGGTTTAAAGGGTCCGTAGGCGGTTTAATAAGTCAGTGGTGAAAGCCCATCGCTCAACGGTGGAACGGCCATTGATACTGTTAGACTTGAATTATTAGGAAGTAACTAGAATATGTAGTGTAGCGGTGAAATGCTTAGAGATTACATGGAATACCAATTGCGAAGGCAGGTTACTACTAATGGATTGACGCTGATG…	Cluster_594	341	0	0	0	0	0	0	0	0	0	0	0	0	0	0	1	0	0	0	0	0	0	0	0	0	0	0	0	0	0	0	0	0	0	0	0	0	0	0	1
Bacteria;(1.0);Firmicutes;(1.0);Bacilli;(1.0);Bacillales;(1.0);Bacillaceae;(1.0);Bacillus;(0.94);unknown species;(0.18);	Bacteria;Firmicutes;Bacilli;Bacillales;Bacillaceae;Multi-affiliation;Multi-affiliation	multi-subject	99.06	100	0	426	M01945:95:000000000-BK4YK:1:1101:25374:7650	TAGGGAATCTTCCGCAATGGACGAAAGTCTGACGGAGCAACGCCGCGTGAGTGATGAAGGTTTTCGGATCGTAAAGCTCTGTTGTTAGGGAAGAACAAGTACCAGAGTAACTGCTGGTACCTTGACGGTACCTAACCAGAAAGCCACGGCTAACTACGTGCCAGCAGCCGCGGTAATACGTAGGTGGCAAGCGTTGTCCGGAATTATTGGGCGTAAAGCGCGCGCAGGCGGTTCCTTAAGTCTGATGTGAAAGCCCACGGCTCAACCGTGGAGGGTCATTGGAAACTGGGGAACTTGAGTGCAGAAGAGGAGAGCGGAATTCCACGTGTAGCGGTGAAATGCGTAGAGATGTGGAGGAACACCAGTGGCGAAGGCGGCTCTCTGGTCTGTAACTGACGC…	Cluster_598	296	0	0	0	0	0	0	0	0	0	0	0	0	0	0	0	0	0	0	0	0	0	0	0	0	0	0	0	0	0	0	0	0	0	0	0	0	0	0	0
Bacteria;(1.0);Proteobacteria;(1.0);Gammaproteobacteria;(1.0);Xanthomonadales;(1.0);Xanthomonadaceae;(1.0);Luteimonas;(0.93);unknown species;(0.5);	Bacteria;Proteobacteria;Gammaproteobacteria;Xanthomonadales;Xanthomonadaceae;Luteimonas;Luteimonas sp.	KY020782.1.1407	99.53	100	0	426	M02944:147:000000000-AUVRY:1:1105:26151:9587	TGGGGAATATTGGACAATGGGCGCAAGCCTGATCCAGCCATGCCGCGTGTGTGAAGAAGGCCTTCGGGTTGTAAAGCACTTTTGTTGGGAAAGAAAAGCAGTCGGTTAATACCCGATTGTTCTGACGGTACCCAAAGAATAAGCACCGGCTAACTTCGTGCCAGCAGCCGCGGTAATACGAAGGGTGCAAGCGTTACTCGGAATTACTGGGCGTAAAGCGTGCGTAGGTGGTTTGTTAAGTCTGATGTGAAAGCCCTGGGCTCAACCTGGGAATTGCATTGGATACTGGCAGGCTAGAGTGCGGTAGAGGATGGCGGAATTCCCGGTGTAGCAGTGAAATGCGTAGAGATCGGGAGGAACATCCGTGGCGAAGGCGGCCATCTGGACCAGCACTGACAC…	Cluster_604	415	2	0	0	0	0	0	0	0	0	0	0	0	0	0	0	0	0	0	0	1	1	0	0	0	0	0	0	0	0	0	0	0	0	0	0	0	0	0	0
Bacteria;(1.0);Proteobacteria;(1.0);Alphaproteobacteria;(1.0);Sphingomonadales;(1.0);Sphingomonadaceae;(1.0);Sphingomonas;(1.0);unidentified marine bacterioplankton;(0.43);	Bacteria;Proteobacteria;Alphaproteobacteria;Sphingomonadales;Sphingomonadaceae;Sphingomonas;Multi-affiliation	multi-subject	99	100	0	multi-alignment-lg	M02944:147:000000000-AUVRY:1:1106:18882:12602	TGGGGAATATTGGACAATGGGCGAAAGCCTGATCCAGCAATGCCGCGTGAGTGATGAAGGCCTTAGGGTTGTAAAGCTCTTTTACCCGGGATGATAATGACAGTACCGGGAGAATAAGCTCCGGCTAACTCCGTGCCAGCAGCCGCGGTAATACGTAGGGTGCAAGCGTTAATCGGAATTACTGGGCGTAAAGCGCACGTAGGCGGCTTTGTAAGTTAGAGGTGAAAGCCTGGAGCTCAACTCCAGAATTGCCTTTAAGACTGCATCGCTTGAATCCAGGAGAGGTGAGTGGAATTCCGAGTGTAGAGGTGAAATTCGTAGATATTCGGAAGAACACCAGTGGCGAAGGCGGCTCACTGGACTGGTATTGACGCTGAGGTGCGAAAGCGTGGGGAGCAA…	Cluster_609	276	0	0	0	0	0	1	0	0	2	0	0	0	0	0	2	0	1	0	0	0	0	0	0	0	0	0	0	0	0	0	0	0	0	0	0	1	0	0	0
Bacteria;(1.0);Proteobacteria;(1.0);Gammaproteobacteria;(1.0);Betaproteobacteriales;(1.0);Burkholderiaceae;(1.0);Alcaligenes;(0.99);Bordetella sp.;(0.21);	Bacteria;Proteobacteria;Gammaproteobacteria;Betaproteobacteriales;Burkholderiaceae;Alcaligenes;Multi-affiliation	multi-subject	97.89	100	0	426	M02944:147:000000000-AUVRY:1:2106:8232:7584	TGGGGAATTTTGGACAATGGGGGAAACCCTGATCCAGCCATGCCGCGTGTGTGATGAAGGCCTTCGGGTTGTAAAGGACTTTTGGCAGAGAAGAAAAGGTCCATCCTAATACGAGGTACTGCTGACGGTATCTGCAGAATAAGCACCGGCTAACTACGTGCCAGCAGCCGCGGTAATACGTAGGGTGCAAGCGTTAATCGGAATTACTGGGCGTAAAGCGTGTGTAGGCGGTTCGGAAAGAAAGATGTGAAATCCCAGGGCTCAACCTTGGAACTGCATTTTGAACTGCAGAGCTAGAGTATGTCAGAGGGGGGTAGAATTCCACGTGTAGCAGTGAAATGCGTAGATATGTGGAGGAATACCGATGGCGAAGGCAGCCCCCTGGGATAATACTGACGC…	Cluster_614	213	2	7	0	0	0	0	0	0	0	1	0	2	0	0	0	0	0	0	1	0	0	0	0	0	0	0	0	0	1	3	6	4	8	5	15	0	0	0	0
Bacteria;(1.0);Proteobacteria;(1.0);Gammaproteobacteria;(1.0);Pseudomonadales;(1.0);Pseudomonadaceae;(1.0);Pseudomonas;(1.0);unknown species;(0.43);	Bacteria;Proteobacteria;Gammaproteobacteria;Pseudomonadales;Pseudomonadaceae;Pseudomonas;Multi-affiliation	multi-subject	98.36	100	0	426	M02944:147:000000000-AUVRY:1:1107:7332:16601	TGGGGAATATTGGACAATGGGCGAAAGCCTGATCCAGCCATGCCGCGTGTGTGAAGAAGGTCTTCGGATTGTAAAGCACTTTAAGTTGGGAGGAAGGGCAGTAAGCGAATACCTTGCTGTTTTGACGTTACCGACAGAATAAGCACCGGCTAACTCTGTGCCAGCAGCCGCGGTAATACAGAGGGTGCAAGCGTTAATCGGAATTACTGGGCGTAAAGCGCGCGTAGGTGGTTCAGCAAGTTGAATGTGAAAGCCCTGGGCTCAACCTGGGAACTGCATCCAAAACTACTGAGCTAGAGTACGGTAGAGGGTAGTGGAATTTCCTGTGTAGCGGTGAAATGCGTAGATATAGGAAGGAACACCAGTGGCGAAGGCGACTACCTGGACTGATACTGACAC…	Cluster_616	343	0	0	0	0	0	0	0	0	7	10	3	10	0	0	0	0	0	0	0	23	29	0	0	0	0	0	0	0	0	0	0	0	0	0	0	0	39	19	0
Bacteria;(1.0);Bacteroidetes;(1.0);Bacteroidia;(1.0);Flavobacteriales;(0.98);Flavobacteriaceae;(0.98);Flavobacterium;(0.98);Flavobacterium hauense;(0.59);	Bacteria;Bacteroidetes;Bacteroidia;Flavobacteriales;Flavobacteriaceae;Flavobacterium;unknown species	LT595837.1.1481	95.95	99.5249	0	420	M02944:147:000000000-AUVRY:1:2103:21009:17132	TAAGGAATATTGGTCAATGGGCGGAAGCCTGAACCAGCCATGCCGCGTGCAGGATGACTGCCCTATGGGTTGTAAACTGCTTTTGTCCAGGAATAAACCTCTTTACGTGTAGAGAGCTGAATGTACTGGAAGAATAAGGATCGGCTAACTCCGTGCCAGCAGCCGCGGTAATACGGAGGATCCAAGCGTTATCCGGAATCATTGGGTTTAAAGGGTCCGTAGGCGGTTTTATAAGTCAGTGGTGAAATCCGGTAGCTCAACTATCGAACTGCCATTGATACTGTAGAACTTGAATTGCTGTGAAGTAACTAGAATATGTAGTGTAGCGGTGAAATGCTTAGATATTACATGGAATACCAATTGCGAAGGCAGGTTACTAACATCATATTGACGCTGATG…	Cluster_617	299	0	0	0	0	0	0	0	0	0	0	0	0	0	0	0	0	0	0	0	0	0	0	0	0	0	0	0	0	0	0	0	0	0	0	0	0	0	0	0
Bacteria;(1.0);Proteobacteria;(1.0);Gammaproteobacteria;(1.0);Enterobacteriales;(1.0);Enterobacteriaceae;(1.0);Xenorhabdus;(1.0);Xenorhabdus nematophila ATCC 19061;(0.45);	Bacteria;Proteobacteria;Gammaproteobacteria;Enterobacteriales;Enterobacteriaceae;Xenorhabdus;Xenorhabdus nematophila	GU293143.1.1496	98.36	100	0	426	M02944:147:000000000-AUVRY:1:1104:10475:18735	TGGGGAATATTGCACAATGGGCGCAAGCCTGATGCAGCCATGCCGCGTGTATGAAGAAGGCCTTCGGGTTGTAAAGTACTTTCAGCGGGGAGGAAGGCGTAAGTCTGAACAGGGCTTACGATTGACGTTACCCGCAGAAGAAGCACCGGCTAACTCCGTGCCAGCAGCCGCGGTAATACGGAGGGTGCAAGCGTTAATCGGAATTACTGGGCGTAAAGCGCACGCAGGCGGTCAATTAAGTTGGATGTGAAATCCCCGGGCTTAACCTGGGAACGGCATCCAAGACTGGTTGGCTAGAGTCTCGTAGAGGGGGGTAGAATTCCACGTGTAGCGGTGAAATGCGTAGAGATGTGGAGGAATACCGGTGGCGAAGGCGACCACCTGGACTGATACTGACAC…	Cluster_619	85	0	0	0	0	2	1	1	1	1	0	2	3	0	0	0	0	0	0	0	0	0	0	0	0	0	0	0	0	0	0	0	0	0	0	0	2	0	0	1
Bacteria;(1.0);Proteobacteria;(1.0);Alphaproteobacteria;(1.0);Rhizobiales;(1.0);Beijerinckiaceae;(1.0);Bosea;(1.0);Bosea robiniae;(0.57);	Bacteria;Proteobacteria;Alphaproteobacteria;Rhizobiales;Beijerinckiaceae;Bosea;unknown species	multi-subject	multi-identity	100	0	multi-alignment-lg	M02944:147:000000000-AUVRY:1:2108:20399:28380	TGGGGAATATTGGACAATGGGCGCAAGCCTGATCCAGCCATGCCGCGTGAGTGATGAAGGCCCTAGGGTTGTAAAGCTCTTTCACCGGTGAAGATAATGACGGTAACCGGAGAAGAAGCCCCGGCTAACTTCGTGCCAGCAGCCGCGGTAATACGAAGGGGGCTAGCGTTGCTCGGAATCACTGGGCGTAAAGGGCGCGTAGGCGGACTTTTAAGTCGGAGGTGAAAGCCCAGGGCTCAACCCTGGAATTGCCTTCGATACTGGGAGTCTTGAGTTCGGAAGAGGTTGGTGGAACTGCGAGTGTAGAGGTGAAATTCGTAGATATTCGCAAGAACACCGGTGGCGAAGGCGGCCAACTGGTCCGAAACTGACGCTGAGGCGCGAAAGCGTGGGGAGCAA…	Cluster_620	285	1	0	0	0	0	4	10	12	6	18	4	18	7	11	11	6	15	1	0	0	1	1	1	0	0	0	5	0	0	0	0	0	1	0	0	0	0	0	0
Bacteria;(1.0);Firmicutes;(1.0);Bacilli;(1.0);Bacillales;(1.0);Paenibacillaceae;(1.0);Paenibacillus;(1.0);Paenibacillus lautus;(0.98);	Bacteria;Firmicutes;Bacilli;Bacillales;Paenibacillaceae;Paenibacillus;Multi-affiliation	multi-subject	100	96.7059	0	411	M02944:147:000000000-AUVRY:1:1102:3230:9737	TGGGGAATATTGGACAATGGGCGAAAGCCTGACGGAGCAACGCCGCGTGAGTGATGAAGGTTTTCGGATCGTAAAGCTCTGTTGCCAAGGAAGAACGTCTTCTAGAGTAACTGCTAGGAGAGTGACGGTACTTGAGAAGAAAGCCCCGGCTAACTACGTGCCAGCAGCCGCGGTAATACGTAGGGGGCAAGCGTTGTCCGGAATTATTGGGCGTAAAGCGCGCGCAGGCGGTTCTTTAAGTCTGGTGTTTAAACCCGAGGCTCAACTTCGGGTCGCACTGGAAACTGGGGGACTTGAGTGCAGAAGAGGAGAGTGGAATTCCACGTGTAGCGGTGAAATGCGTAGATATGTGGAGGAACACCAGTGGCGAAGGCGACTCTCTGGGCTGTAACTGACGCT…	Cluster_623	1	0	0	0	0	0	0	0	0	0	0	0	0	0	0	0	0	0	0	0	0	0	0	0	0	0	0	0	0	0	0	0	0	0	0	0	0	0	0	0
Bacteria;(1.0);Proteobacteria;(1.0);Alphaproteobacteria;(1.0);Rhizobiales;(1.0);Rhizobiaceae;(1.0);Mesorhizobium;(0.99);Mesorhizobium huakuii;(0.62);	Bacteria;Proteobacteria;Alphaproteobacteria;Rhizobiales;Rhizobiaceae;Mesorhizobium;Multi-affiliation	multi-subject	100	100	0	401	M02944:147:000000000-AUVRY:1:2108:4588:12406	TGGGGAATATTGGACAATGGGCGCAAGCCTGATCCAGCCATGCCGCGTGAGTGATGAAGGCCCTAGGGTTGTAAAGCTCTTTCAACGGTGAAGATAATGACGGTAACCGTAGAAGAAGCCCCGGCTAACTTCGTGCCAGCAGCCGCGGTAATACGAAGGGGGCTAGCGTTGTTCGGAATTACTGGGCGTAAAGCGCACGTAGGCGGATACTTAAGTCAGGGGTGAAATCCCGGGGCTCAACCCCGGAACTGCCTTTGATACTGGGTATCTCGAGTCCGGAAGAGGTGAGTGGAATTCCGAGTGTAGAGGTGAAATTCGTAGATATTCGGAGGAACACCAGTGGCGAAGGCGGCTCACTGGTCCGGTACTGACGCTGAGGTGCGAAAGCGTGGGGAGCAA…	Cluster_630	287	0	3	15	24	49	33	1	2	3	6	6	4	13	9	23	19	23	0	1	0	0	0	1	1	0	0	0	0	0	0	3	0	2	2	0	0	0	0	0
Bacteria;(1.0);Bacteroidetes;(1.0);Bacteroidia;(1.0);Flavobacteriales;(1.0);Flavobacteriaceae;(1.0);Flavobacterium;(1.0);Flavobacterium sp.;(0.7);	Bacteria;Bacteroidetes;Bacteroidia;Flavobacteriales;Flavobacteriaceae;Flavobacterium;Flavobacterium sp.	multi-subject	99.05	100	0	421	M02944:147:000000000-AUVRY:1:1102:18775:4594	TGAGGAATATTGGTCAATGGTCGCAAGACTGAACCAGCCATGCCGCGTGCAGGATGACGGTCCTATGGATTGTAAACTGCTTTTATACGAGAAGAAACACTCCGACGTGTCGGAGCTTGACGGTATCGTAAGAATAAGGATCGGCTAACTCCGTGCCAGCAGCCGCGGTAATACGGAGGATCCAAGCGTTATCCGGAATCATTGGGTTTAAAGGGTCCGTAGGCGGTTTAATAAGTCAGTGGTGAAAGCCCATCGCTCAACGGTGGAACGGCCATTGATACTGTTAGACTTGAATTATTAGGAAGTAACTAGAATATGTAGTGTAGCGGTGAAATGCTTAGAGATTACATGGAATACCAATTGCGAAGGCAGGTTACTACTAATGGATTGACGCTGATG…	Cluster_639	304	0	0	0	0	0	0	0	0	0	0	0	0	0	0	0	0	0	0	0	38	25	0	0	0	0	0	0	0	0	0	0	1	0	0	0	0	12	11	0
Bacteria;(1.0);Actinobacteria;(1.0);Actinobacteria;(1.0);Propionibacteriales;(1.0);Nocardioidaceae;(1.0);Nocardioides;(1.0);Nocardioides sp.;(0.66);	Bacteria;Actinobacteria;Actinobacteria;Propionibacteriales;Nocardioidaceae;Nocardioides;Multi-affiliation	multi-subject	100	100	0	406	M02944:147:000000000-AUVRY:1:1108:18910:22950	TGGGGAATATTGGACAATGGGCGGAAGCCTGATCCAGCAACGCCGCGTGAGGGATGACGGCCTTCGGGTTGTAAACCTCTTTCAGCAGGGACGAAGCGCAAGTGACGGTACCTGCAGAAGAAGCACCGGCCAACTACGTGCCAGCAGCCGCGGTAATACGTAGGGTGCGAGCGTTGTCCGGAATTATTGGGCGTAAAGGGCTCGTAGGCGGTTTGTCGCGTCGGGAGTGAAAACCAGGTGCTTAACACCTGGCTTGCTTTCGATACGGGCAGACTAGAGGTATTCAGGGGAGAACGGAATTCCTGGTGTAGCGGTGAAATGCGCAGATATCAGGAGGAACACCGGTGGCGAAGGCGGTTCTCTGGGAATGACCTGACGCTGAGGAGCGAAAGTGTGGGG…	Cluster_643	291	0	0	0	0	0	0	0	0	0	0	0	0	0	0	0	0	0	0	0	0	0	0	0	0	0	0	0	0	0	0	0	0	0	0	0	0	0	0	0
Bacteria;(1.0);Proteobacteria;(1.0);Gammaproteobacteria;(1.0);Betaproteobacteriales;(1.0);Burkholderiaceae;(0.99);Delftia;(0.23);Delftia acidovorans CCUG 15835;(0.06);	Bacteria;Proteobacteria;Gammaproteobacteria;Betaproteobacteriales;Burkholderiaceae;Rhizobacter;Multi-affiliation	multi-subject	95.54	100	0	426	M02944:147:000000000-AUVRY:1:1109:12723:3833	TGGGGAATTTTGGACAATGGGGGCAACCCTGATCCAGCAATGCCGCGTGTGTGAAGAAGGCCTTCGGGTTGTAAAGCACTTTTGTCCGGAAAGAAATCGCACTTACTAATATTAGGTGTGGATGACGGTACCGGAAGAATAAGGACCGGCTAACTACGTGCCAGCAGCCGCGGTAATACGTAGGGTCCAAGCGTTAATCGGAATTACTGGGCGTAAAGCGTGCGCAGGCGGTTATGTAAGACAGATGTGAAATCCCCGGGCTCAACCTGGGAACTGCATTTGTGACTGCATGGCTAGAGTACGGTAGAGGGGGATGGAATTCCGCGTGTAGCAGTGAAATGCGTAGATATGCGGAGGAACACCGATGGCGAAGGCAATCCCCTGGACCTGTACTGACGC…	Cluster_646	778	0	0	0	0	0	0	0	0	0	0	0	0	0	0	0	0	0	0	0	0	0	0	0	0	0	0	0	0	0	0	0	0	0	0	0	0	0	0	0
Bacteria;(1.0);Proteobacteria;(1.0);Gammaproteobacteria;(1.0);Betaproteobacteriales;(1.0);Burkholderiaceae;(1.0);Alcaligenes;(1.0);Alcaligenes pakistanensis;(0.7);	Bacteria;Proteobacteria;Gammaproteobacteria;Betaproteobacteriales;Burkholderiaceae;Alcaligenes;Multi-affiliation	multi-subject	96.96	100	0	multi-alignment-lg	M02944:147:000000000-AUVRY:1:1110:7725:4872	TGGGGAATTTTGGACAATGGGGGAAACCCTGATCCAGCCATCCCGCGTGTATGATGAAGGCCTTCGGGTTGTAAAGTACTTTTGGCAGAGAAGAAAAGGTACCTCCTAATACGAGGTACTGCTGACGGTATCTGCAGAATAAGCACCGGCTAACTACGTGCCAGCAGCCGCGGTAATACGTAGGGTGCAAGCGTTAATCGGAATTACTGGGCGTAAAGCGTGCGTAGGTGGTCGTTTAAGTCTGTTGTGAAAGCCCTGGGCTCAACCTGGGAACTGCATTTTTAACTGCCGAGCTAGAGTATGTCAGAGGGGGGTAGAATTCCACGTGTAGCAGTGAAATGCGTAGATATGTGGAGGAATACCGATGGCGAAGGCAGCCCCCTGGGATAATACTGACGC…	Cluster_649	237	5	7	0	0	0	0	0	0	0	0	0	0	0	0	0	0	0	0	0	0	0	0	0	0	1	0	0	0	0	21	12	18	10	27	13	0	0	0	0
Bacteria;(1.0);Proteobacteria;(1.0);Gammaproteobacteria;(1.0);Betaproteobacteriales;(1.0);Burkholderiaceae;(1.0);Alcaligenes;(0.9);Bordetella sp.;(0.45);	Bacteria;Proteobacteria;Gammaproteobacteria;Betaproteobacteriales;Burkholderiaceae;Alcaligenes;Multi-affiliation	multi-subject	94.84	100	0	426	M02944:147:000000000-AUVRY:1:1101:18981:25679	TGGGGAATTTTGGACAATGGGGGAAACCCTGATCCAGCCATCCCGCGTGTATGATGAAGGCCTTCGGGTTGTAAAGTACTTTTGGCAGAGAAGAAAAGGTACCTCCTAATACGAGGTACTGCTGACGGTATCTGCAGAATAAGCACCGGCTAACTACGTGCCAGCAGCCGCGGTAATACGTAGGGTGCAAGCGTTAATCGGAATTACTGGGCGTAAAGCGTGTGTAGGCGGTTCGGAAAGAAAGATGTGAAATCCCAGGGCTCAACCTTGGAACTGCATTTGTGACTGCATGGCTAGAGTACGGTAGAGGGGGATGGAATTCCGCGTGTAGCAGTGAAATGCGTAGATATGCGGAGGAACACCGATGGCGAAGGCAATCCCCTGGACCTGTACTGACGC…	Cluster_652	236	0	8	0	0	0	0	5	9	4	16	3	6	1	0	0	0	0	0	0	1	3	0	0	0	0	7	5	4	3	1	0	0	0	1	3	0	0	2	0
Bacteria;(1.0);Proteobacteria;(1.0);Alphaproteobacteria;(1.0);Caulobacterales;(0.81);Caulobacteraceae;(0.81);Brevundimonas;(0.71);Brevundimonas bacteroides;(0.24);	Bacteria;Proteobacteria;Alphaproteobacteria;Caulobacterales;Caulobacteraceae;Brevundimonas;unknown species	multi-subject	96.51	100	0	401	M02944:147:000000000-AUVRY:1:2114:14604:22229	TGGGGAATCTTGCGCAATGGGCGAAAGCCTGACGCAGCCATGCCGCGTGAATGATGAAGGTCTTAGGATTGTAAAATTCTTTCACCGGGGACGATAATGACGGTACCCGGAGAAGAAGCCCCGGCTAACTTCGTGCCAGCAGCCGCGGTAATACGAAGGGGGCTAGCGTTGCTCGGAATTACTGGGCGTAAAGGGAGCGTAGGCGGACATTTAAGTCAGGGGTGAAATCCCGGGGCTCAACCCCGGAACTGCCTTTGATACTGGAAGTCTTGAGTATGGTAGAGGTGAGTGGAATTCCGAGTGTAGAGGTGAAATTCGTAGATATTCGGAGGAACACCAGTGGCGAAGGCGGCTCACTGGACCATTACTGACGCTGAGGTGCGAAAGCGTGGGGAGCAA…	Cluster_660	300	0	0	0	0	0	1	6	3	0	14	6	5	2	2	5	4	7	0	0	3	6	1	2	1	1	19	39	16	14	0	0	0	0	0	0	0	0	4	0
Bacteria;(1.0);Proteobacteria;(1.0);Alphaproteobacteria;(1.0);Rhizobiales;(1.0);Devosiaceae;(0.98);unknown genus;(0.6);unknown species;(0.6);	Bacteria;Proteobacteria;Alphaproteobacteria;Rhizobiales;Devosiaceae;Devosia;unknown species	JQ427978.1.1436	99	100	0	401	M02944:147:000000000-AUVRY:1:1102:21958:12318	TGGGGAATATTGGACAATGGGCGCAAGCCTGATCCAGCCATGCCGCGTGAGTGATGAAGGCCCTAGGGTTGTAAAGCTCTTTCACCGGTGAAGATAATGACGGTAACCGGAGAAGAAGCCCCGGCTAACTTCGTGCCAGCAGCCGCGGTAATACGAAGGGGGCTAGCGTTGTTCGGATTTACTGGGCGTAAAGCGCACGTAGGCGGATCGTTAAGTCGGGGGTGAAATCCTGGAGCTCAACTCCAGAACTGCCTTCGATACTGGCGATCTTGAGTCCGGAAGAGGTGAGTGGAACTCCTAGTGTAGAGGTGGAATTCGTAGATATTAGGAAGAACACCAGTGGCGAAGGCGGCTCACTGGTCCGGTACTGACGCTGAGGTGCGAAAGCGTGGGGAGCAA…	Cluster_675	350	1	1	17	9	6	39	5	2	2	5	3	4	1	2	1	3	2	4	15	0	1	6	17	0	4	0	0	0	0	0	0	0	1	0	0	0	0	0	0
Bacteria;(1.0);Proteobacteria;(1.0);Gammaproteobacteria;(1.0);Enterobacteriales;(1.0);Enterobacteriaceae;(1.0);Xenorhabdus;(1.0);Xenorhabdus poinarii;(1.0);	Bacteria;Proteobacteria;Gammaproteobacteria;Enterobacteriales;Enterobacteriaceae;Xenorhabdus;Xenorhabdus poinarii	multi-subject	100	100	0	426	M02944:147:000000000-AUVRY:1:1107:13334:6464	TGGGGAATATTGCACAATGGGCGCAAGCCTGATGCAGCCATGCCGCGTGTATGAAGAAGGCCTTCGGGTTGTAAAGTACTTTCAGCGGGGAGGAAGGCGGCAGCCTGAATAAGGTTGGCGTTTGACGTTACCCGCAGAAGAAGCACCGGCTAACTCCGTGCCAGCAGCCGCGGTAATACGGAGGGTGCAAGCGTTAATCGGAATTACTGGGCGTAAAGCGCACGCAGGCGGTCAATTAAGTTAGATGTGAAATCCCCGGGCTTAACCTGGGAACGGCATCTAAGACTGGTTGGCTAGAGTCTCGTAGAGGGGGGTAGAATTCCACGTGTAGCGGTGAAATGCGTAGAGATGTGGAGGAATACCGGTGGCGAAGGCGGCCCCCTGGACGAAGACTGACGC…	Cluster_702	326	0	0	0	0	0	0	0	0	0	0	0	0	0	0	0	0	0	0	0	0	0	0	0	0	0	0	0	0	0	0	0	0	0	0	0	0	0	0	0
Bacteria;(1.0);Firmicutes;(1.0);Bacilli;(1.0);Bacillales;(0.59);Bacillaceae;(0.59);Bacillus;(0.59);Bacillus cereus BAG1X2-2;(0.01);	Bacteria;Firmicutes;Bacilli;Lactobacillales;Enterococcaceae;Enterococcus;Enterococcus durans	KC202800.1.1427	97.42	100	0	426	M01945:95:000000000-BK4YK:1:1101:11960:3741	TAGGGAATCTTCCGCAATGGACGAAAGTCTGACGGAGCAACGCCGCGTGAGTGATGAAGGCTTTCGGGTCGTAAAACTCTGTTGTTAGAGAAGAACAAGGGTGAGAGTAACTGTTCACCCCTTGACGGTATCTAACCAGAAAGCCACGGCTAACTACGTGCCAGCAGCCGCGGTAATACGTAGGTGGCAAGCGTTGTCCGGATTTATTGGGCGTAAAGCGAGCGCAGGCGGTTTCTTAAGTCTGATGTGAAAGCCCACGGCTCAACCGTGGAGGGTCATTGGAAACTGGGAGACTTGAGTGCAGAAGAGGAAAGTGGAATTCCATGTGTAGCGGTGAAATGCGTAGAGATATGGAGGAACACCAGTGGCGAAGGCGACTTTCTGGTCTGTAACTGACAC…	Cluster_708	298	0	0	0	0	0	0	0	0	0	0	0	0	0	0	0	0	0	0	0	0	0	0	0	0	0	0	0	0	0	0	0	0	0	0	0	0	0	0	0
Bacteria;(1.0);Proteobacteria;(1.0);Gammaproteobacteria;(1.0);Betaproteobacteriales;(1.0);Burkholderiaceae;(1.0);Ralstonia;(0.35);Burkholderia sp.;(0.02);	Bacteria;Proteobacteria;Gammaproteobacteria;Betaproteobacteriales;Burkholderiaceae;Ralstonia;unknown species	EU704887.1.1274	97.18	100	0	426	M02944:147:000000000-AUVRY:1:1109:21980:24514	TGGGGAATTTTGGACAATGGGCGAAAGCCTGATCCAGCAATGCCGCGTGCAGGATGAAGGCCTTCGGGTTGTAAACTGCTTTTGTACGGAACGAAAAAGCTTCTCCTAATACGAGAGGCCCATGACGGTACCGTAAGAATAAGCACCGGCTAACTACGTGCCAGCAGCCGCGGTAATACGTAGGGTGCGAGCGTTAATCGGAATTACTGGGCGTAAAGCGTGCGCAGGCGGTTGTGCAAGACCGATGTGAAATCCCCGGGCTTAACCTGGGAATTGCATTGGTGACTGCACGGCTAGAGTGTGTCAGAGGGGGGTAGAATTCCACGTGTAGCAGTGAAATGCGTAGAGATGTGGAGGAATACCGATGGCGAAGGCAGCCCCCTGGGATAACACTGACGC…	Cluster_712	422	0	0	0	0	0	0	0	0	0	0	0	0	0	0	0	0	0	0	0	0	0	0	0	0	0	0	0	0	0	0	0	0	0	0	0	0	0	0	0
Bacteria;(1.0);Proteobacteria;(1.0);Gammaproteobacteria;(1.0);Enterobacteriales;(1.0);Enterobacteriaceae;(1.0);Xenorhabdus;(1.0);Xenorhabdus bovienii;(0.71);	Bacteria;Proteobacteria;Gammaproteobacteria;Enterobacteriales;Enterobacteriaceae;Xenorhabdus;Multi-affiliation	multi-subject	98.36	100	0	426	M02944:147:000000000-AUVRY:1:2112:10180:16691	TGGGGAATATTGCACAATGGGCGCAAGCCTGATGCAGCCATGCCGCGTGTATGAAGAAGGCCTTCGGGTTGTAAAGTACTTTCAGCGGGGAGGAAGGCAACAGCGTAAATAGCGCTGTTGATTGACGTTACCCGCAGAAGAAGCACCGGCTAACTCCGTGCCAGCAGCCGCGGTAATACGGAGGGTGCAAGCGTTAATCGGAATTACTGGGCGTAAAGCGCACGCAGGCGGTCAATTAAGTTAGATGTGAAATCCCCGGGCTCAACCTGGGAACGGCATCTAAAACTGGTTGACTAGAGTCTCGTAGAGGGGGGTAGAATTCCACGTGTAGCGGTGAAATGCGTAGAGATGTGGAGGAATACCGGTGGCGAAGGCGACCACCTGGACTGATACTGACAC…	Cluster_722	240	0	0	0	0	0	0	0	0	0	0	0	0	0	0	0	0	0	0	0	0	0	0	0	0	0	4	0	0	1	0	0	0	0	0	0	0	0	0	0
Bacteria;(1.0);Proteobacteria;(1.0);Gammaproteobacteria;(1.0);Pseudomonadales;(1.0);Moraxellaceae;(1.0);Acinetobacter;(1.0);Acinetobacter baumannii 1437282;(0.17);	Bacteria;Proteobacteria;Gammaproteobacteria;Pseudomonadales;Pseudomonadaceae;Pseudomonas;unknown species	GQ921360.1.1497	95.33	100	0	428	M02944:147:000000000-AUVRY:1:2102:12748:22338	TGGGGAATATTGGACAATGGGCGAAAGCCTGATCCAGCCATGCCGCGTGTGTGAAGAAGGTCTTCGGATTGTAAAGCACTTTAAGTTGGGAGGAAGGGTTGTAACCTAATACGTTGCAATTTTGACGTTACCGACAGAATAAGCACCGGCTAACTCTGTGCCAGCAGCCGCGGTAATACAGAGGGTGCGAGCGTTAATCGGATTTACTGGGCGTAAAGCGTGCGTAGGCGGCTTTTTAAGTCGGATGTGAAATCCCCGAGCTTAACTTGGGAATTGCATTCGATACTGGGAAGCTAGAGTATGGGAGAGGATGGTAGAATTCCAGGTGTAGCGGTGAAATGCGTAGAGATCTGGAGGAATACCGATGGCGAAGGCAGCCATCTGGCCTAATACTGACGC…	Cluster_735	278	0	0	0	0	0	0	2	1	13	4	9	8	0	0	0	0	0	0	0	15	18	0	0	0	0	0	0	0	0	0	0	0	0	0	0	0	53	14	0
Bacteria;(1.0);Bacteroidetes;(1.0);Bacteroidia;(1.0);Flavobacteriales;(1.0);Flavobacteriaceae;(1.0);Flavobacterium;(1.0);Flavobacterium sp.;(0.6);	Bacteria;Bacteroidetes;Bacteroidia;Flavobacteriales;Flavobacteriaceae;Flavobacterium;Multi-affiliation	multi-subject	97.86	100	0	421	M02944:147:000000000-AUVRY:1:2102:4810:12095	TGAGGAATATTGGACAATGGGCGCAAGCCTGATCCAGCCATGCCGCGTGCAGGATGACGGTCCTATGGATTGTAAACTGCTTTTATACGAGAAGAAACACTCCGACGTGTCGGAGCTTGACGGTATCGTAAGAATAAGGATCGGCTAACTCCGTGCCAGCAGCCGCGGTAATACGGAGGATCCAAGCGTTATCCGGAATCATTGGGTTTAAAGGGTCCGTAGGCGGTTTAATAAGTCAGTGGTGAAAGCCCATCGCTCAACGGTGGAACGGCCATTGATACTGTTAGACTTGAATTATTAGGAAGTAACTAGAATATGTAGTGTAGCGGTGAAATGCTTAGATATTACATGGAATACCGATTGCGAAGGCAGGTTACTACCGGCATATTGACGCTGATG…	Cluster_738	296	0	0	0	0	0	0	0	0	0	0	0	0	0	0	0	0	0	0	0	22	25	0	0	0	0	0	0	0	0	0	0	0	0	0	0	0	12	7	0
Bacteria;(1.0);Proteobacteria;(1.0);Gammaproteobacteria;(1.0);Enterobacteriales;(1.0);Enterobacteriaceae;(1.0);Xenorhabdus;(1.0);Xenorhabdus nematophila ATCC 19061;(0.55);	Bacteria;Proteobacteria;Gammaproteobacteria;Enterobacteriales;Enterobacteriaceae;Xenorhabdus;Xenorhabdus nematophila	GU293143.1.1496	98.12	100	0	426	M02944:147:000000000-AUVRY:1:2114:3570:9209	TGGGGAATTTTGGACAATGGGGGAAACCCTGATCCAGCCATCCCGCGTGTATGAAGAAGGCCTTCGGGTTGTAAAGTACTTTCAGCGGGGAGGAAGGCGTAAGTCTGAACAGGGCTTACGATTGACGTTACCCGCAGAAGAAGCACCGGCTAACTCCGTGCCAGCAGCCGCGGTAATACGGAGGGTGCAAGCGTTAATCGGAATTACTGGGCGTAAAGCGCACGCAGGCGGTCAATTAAGTTGGATGTGAAATCCCCGGGCTTAACCTGGGAACGGCATCCAAGACTGGTTGGCTAGAGTCTCGTAGAGGGGGGTAGAATTCCACGTGTAGCGGTGAAATGCGTAGAGATGTGGAGGAATACCGGTGGCGAAGGCGACCCCCTGGACGAAGACTGACGC…	Cluster_740	242	0	1	2	0	4	2	2	6	4	3	1	2	0	0	0	0	0	0	0	0	0	0	0	0	0	0	0	0	0	3	6	5	2	2	10	1	0	0	0
Bacteria;(1.0);Proteobacteria;(1.0);Alphaproteobacteria;(1.0);Sphingomonadales;(1.0);Sphingomonadaceae;(1.0);Sphingomonas;(1.0);unidentified marine bacterioplankton;(0.73);	Bacteria;Proteobacteria;Alphaproteobacteria;Sphingomonadales;Sphingomonadaceae;Multi-affiliation;Multi-affiliation	multi-subject	99	100	0	401	M02944:147:000000000-AUVRY:1:1102:13616:18113	TGGGGAATATTGGACAATGGGCGAAAGCCTGATCCAGCAATGCCGCGTGAGTGATGAAGGCCTTAGGGTTGTAAAGCTCTTTTACCCGGGATGATAATGACAGTACCGGGAGAATAAGCTCCGGCTAACTCCGTGCCAGCAGCCGCGGTAATACGGAGGGAGCTAGCGTTGTTCGGAATTACTGGGCGTAAAGCGCACGTAGGCGGCTTTGTAAGTTAGAGGTGAAAGCCTGGAGCTCAACTCCAGAATTGCCTTTAAGACTGCATCGCTTGAATCCAGGAGAGGTGAGTGGAATTCCGAGTGTAGAGGTGAAATTCGTAGATATTCGGAAGAACACCAGTGGCGAAGGCGGCTCACTGGACTGGTATTGACGCTCATGCACGAAAGCGTGGGGAGCAA…	Cluster_745	265	0	0	0	1	2	1	2	0	0	0	0	1	0	0	0	0	0	0	0	0	0	0	0	0	0	0	1	1	0	0	0	0	0	0	0	0	0	0	0
Bacteria;(1.0);Proteobacteria;(0.72);Gammaproteobacteria;(0.72);Enterobacteriales;(0.72);Enterobacteriaceae;(0.72);Xenorhabdus;(0.7);Xenorhabdus romanii;(0.32);	Bacteria;Proteobacteria;Gammaproteobacteria;Enterobacteriales;Enterobacteriaceae;Xenorhabdus;Xenorhabdus romanii	DQ211717.1.1486	89.18	99.2874	3e-146	425	M02944:147:000000000-AUVRY:1:1105:11264:5021	TAAGGAATATTGGTCAATGGGCGGAAGCCTGAACCAGCCATGCCGCGTGCAGGATGACTGCCCTATGGGTTGTAAACTGCTTTTGTCCAGGAATAAACCTTTCTACGTGTAGAGAGCTGAATGTACTGGAAGAATAAGGATCGGCTAACTCCGTGCCAGCAGCCGCGGTAATACGGAGGGTGCAAGCGTTAATCGGAATTACTGGGCGTAAAGCGCACGCAGGCGGTCAATTAAGTTGGATGTGAAATCCCCGGGCTTAACCTGGGAACGGCATCCAAGACTGGTTGGCTAGAGTCTCGTAGAGGGGGGTAGAATTCCACGTGTAGCGGTGAAATGCGTAGAGATGTGGAGGAATACCGGTGGCGAAGGCGACCCCCTGGACGAAGACTGACGCTCAGG…	Cluster_761	56	0	0	2	0	1	0	0	0	0	0	0	0	0	0	0	0	0	0	0	0	0	0	0	0	0	0	0	0	0	0	0	0	0	0	0	0	0	0	0
Bacteria;(1.0);Actinobacteria;(1.0);Actinobacteria;(1.0);Micrococcales;(1.0);Microbacteriaceae;(1.0);Leucobacter;(0.99);Leucobacter aridicollis;(0.46);	Bacteria;Actinobacteria;Actinobacteria;Micrococcales;Microbacteriaceae;Leucobacter;Multi-affiliation	multi-subject	100	100	0	406	M02944:147:000000000-AUVRY:1:2107:21843:12263	TGGGGAATATTGCACAATGGGCGCAAGCCTGATGCAGCAACGCCGCGTGAGGGATGACGGCCTTCGGGTTGTAAACCTCTTTTAGTAGGGAAGAAGCGAAAGTGACGGTACCTGCAGAAAAAGCACCGGCTAACTACGTGCCAGCAGCCGCGGTAATACGTAGGGTGCAAGCGTTGTCCGGAATTATTGGGCGTAAAGAGCTCGTAGGCGGCTTGTCGCGTCTGCTGTGAAATCCCGGGGCTCAACCCCGGGCCTGCAGTGGGTACGGGCAAGCTAGAGTGCGGTAGGGGAGATTGGAATTCCTGGTGTAGCGGTGGAATGCGCAGATATCAGGAGGAACACCGATGGCGAAGGCAGATCTCTGGGCCGCTACTGACGCTGAGGAGCGAAAGCATGGGG…	Cluster_764	271	0	0	0	0	0	0	0	0	0	0	1	0	1	0	0	0	0	0	0	0	0	0	0	0	0	92	5	11	29	0	0	0	0	0	0	0	0	0	1
Bacteria;(1.0);Proteobacteria;(1.0);Alphaproteobacteria;(1.0);Sphingomonadales;(1.0);Sphingomonadaceae;(1.0);Sphingomonas;(0.99);Sphingomonas melonis;(0.39);	Bacteria;Proteobacteria;Alphaproteobacteria;Sphingomonadales;Sphingomonadaceae;Multi-affiliation;Multi-affiliation	multi-subject	multi-identity	100	0	multi-alignment-lg	M02944:147:000000000-AUVRY:1:1102:5138:8821	TGGGGAATATTGGACAATGGGCGAAAGCCTGATCCAGCAATGCCGCGTGAGTGATGAAGGCCTTAGGGTTGTAAAGCTCTTTTACCCGGGATGATAATGACAGTACCGGGAGAATAAGCTCCGGCTAACTCCGTGCCAGCAGCCGCGGTAATACGGAGGGAGCTAGCGTTGTTCGGAATTACTGGGCGTAAAGCGCACGTAGGCGGCTTTGTAAGTTAGAGGTGAAAGCCTGGAGCTCAACTCCAGAATTGCCTTTAAGACTGCATCGCTTGAATCCAGGAGAGGTGAGTGGAATTCCGAGTGTAGAGGTGAAATTCGTAGATATTCGGAAGAACACCAGTGGCGAAGGCGGCTCTCTGGTCTGTAACTGACGCTGAGGCTCGAAAGCGTGGGGAGCAA…	Cluster_767	87	0	0	0	0	0	0	0	0	0	0	0	0	0	0	0	0	0	0	0	0	0	0	0	0	0	0	0	0	0	0	1	0	0	0	0	0	0	0	0
Bacteria;(1.0);Proteobacteria;(1.0);Gammaproteobacteria;(1.0);Betaproteobacteriales;(1.0);Burkholderiaceae;(1.0);Roseateles;(0.25);Mitsuaria;(0.24);	Bacteria;Proteobacteria;Gammaproteobacteria;Betaproteobacteriales;Burkholderiaceae;Rhodoferax;unknown species	multi-subject	multi-identity	100	0	multi-alignment-lg	M02944:147:000000000-AUVRY:1:2108:15765:7326	TGGGGAATTTTGGACAATGGGGGCAACCCTGATCCAGCAATGCCGCGTGAGTGAAGAAGGCCCTCGGGTTGTAAAGCTCTTTTGTCAGGGAAGAAACGGAGTTCTCTAATATAGGATTCTAATGACGGTACCTGAAGAATAAGCACCGGCTAACTACGTGCCAGCAGCCGCGGTAATACGTAGGGTGCAAGCGTTAATCGGAATTACTGGGCGTAAAGCGTGCGCAGGCGGTTATGTAAGACAGATGTGAAATCCCCGGGCTCAACCTGGGAACTGCATTTGTGACTGCATGGCTAGAGTACGGTAGAGGGGGATGGAATTCCGCGTGTAGCAGTGAAATGCGTAGATATGCGGAGGAACACCGATGGCGAAGGCAATCCCCTGGACCTGTACTGACGC…	Cluster_769	570	0	0	0	0	1	0	0	0	1	1	0	0	0	0	0	0	0	0	0	0	0	0	0	0	0	0	1	0	0	0	0	0	0	0	0	0	0	0	0
Bacteria;(1.0);Proteobacteria;(1.0);Gammaproteobacteria;(1.0);Xanthomonadales;(1.0);Xanthomonadaceae;(1.0);Stenotrophomonas;(1.0);Stenotrophomonas maltophilia R551-3;(1.0);	Bacteria;Proteobacteria;Gammaproteobacteria;Xanthomonadales;Xanthomonadaceae;Stenotrophomonas;Multi-affiliation	multi-subject	97.42	100	0	multi-alignment-lg	M02944:147:000000000-AUVRY:1:1101:4042:13107	TGGGGAATATTGGACAATGGGCGCAAGCCTGATCCAGCCATACCGCGTGGGTGAAGAAGGCCTTCGGGTTGTAAAGCCCTTTTGTTGGGAAAGAAATCCAGCTGGTTAATACCCGGTTGGGATGACGGTACCCAAAGAATAAGCACCGGCTAACTTCGTGCCAGCAGCCGCGGTAATACGAAGGGTGCAAGCGTTACTCGGAATTACTGGGCGTAAAGCGCACGCAGGCGGTCTGTCAAGTCGGATGTGAAATCCCCGGGCTCAACCTGGGAACTGCAGTGGAAACTGGACGACTAGAGTGTGGTAGAGGGTAGCGGAATTCCTGGTGTAGCAGTGAAATGCGTAGAGATCAGGAGGAACATCCATGGCGAAGGCAGCTACCTGGACCAACACTGACAC…	Cluster_782	2	0	0	0	0	0	0	0	0	0	0	0	0	0	0	0	0	0	0	0	0	0	0	0	0	0	0	0	0	0	1	0	0	0	0	0	0	0	0	0
Bacteria;(1.0);Proteobacteria;(1.0);Gammaproteobacteria;(1.0);Enterobacteriales;(1.0);Enterobacteriaceae;(1.0);Photorhabdus;(0.97);Photorhabdus luminescens;(0.73);	Bacteria;Proteobacteria;Gammaproteobacteria;Enterobacteriales;Enterobacteriaceae;Photorhabdus;Photorhabdus luminescens	multi-subject	99.06	100	0	426	M02944:147:000000000-AUVRY:1:2106:21324:10083	TGGGGAATATTGCACAATGGGCGCAAGCCTGATGCAGCCATGCCGCGTGTATGAAGAAGGCCTTCGGGTTGTAAAGTACTTTCAGCGGGGATGAATGGTTTCGCCTGAATAGGGTTAGATTTTGACGTTACCCGCAGAAGAAGCACCGGCTAACTCCGTGCCAGCAGCCGCGGTAATACGGAGGGTGCAAGCGTTAATCGGAATGACTGGGCGTAAAGCGCACGCAGGCGGTCAATTAAGTTAGATGTGAAATCCCCGGGCTCAACCTGGGAATGGCATCTAAGACTGGTTGACTGGAGTCTCGTAGAGGGGGGTAGAATTCCATGTGTAGCGGTGAAATGCGTAGAGATGTGGAGGAATACCGGTGGCGAAGGCGGCCCCCTGGACGAAGACTGACGC…	Cluster_807	332	0	0	0	0	1	1	0	0	0	0	0	0	54	19	30	49	29	30	7	0	0	32	13	31	10	0	0	0	0	0	0	0	0	0	0	0	0	0	0
Bacteria;(1.0);Proteobacteria;(1.0);Gammaproteobacteria;(1.0);Betaproteobacteriales;(1.0);Burkholderiaceae;(1.0);Acidovorax;(0.72);unknown species;(0.58);	Bacteria;Proteobacteria;Gammaproteobacteria;Betaproteobacteriales;Burkholderiaceae;Delftia;Acidovorax sp.	KT262959.1.1407	99.06	100	0	426	M02944:147:000000000-AUVRY:1:1105:14293:12765	TGGGGAATTTTGGACAATGGGCGCAAGCCTGATCCAGCAATGCCGCGTGCAGGATGAAGGCCTTCGGGTTGTAAACTGCTTTTGTACGGAACGAAAAGGCTCTGGTTAATACCTGGGGCACATGACGGTACCGTAAGAATAAGCACCGGCTAACTACGTGCCAGCAGCCGCGGTAATACGTAGGGTGCAAGCGTTAATCGGAATTACTGGGCGTAAAGCGTGCGCAGGCGGTTATGTAAGACAGATGTGAAATCCCCGGGCTCAACCTGGGAACTGCATTTGTGACTGCATAGCTAGAGTACGGTAGAGGGGGATGGAATTCCGCGTGTAGCAGTGAAATGCGTAGATATGCGGAGGAACACCGATGGCGAAGGCAATCCCCTGGACCTGTACTGACGC…	Cluster_808	266	0	0	0	0	0	0	0	0	0	0	0	0	0	0	0	0	0	0	0	76	34	0	0	0	0	0	0	0	0	0	0	0	0	0	0	0	77	26	0
Bacteria;(1.0);Proteobacteria;(0.97);Gammaproteobacteria;(0.97);Pseudomonadales;(0.95);Moraxellaceae;(0.95);Acinetobacter;(0.95);Acinetobacter baumannii 1437282;(0.54);	Bacteria;Proteobacteria;Gammaproteobacteria;Pseudomonadales;Moraxellaceae;Acinetobacter;unknown species	FJ562201.1.1260	99.3	100	0	426	M02944:147:000000000-AUVRY:1:2107:21363:23199	TGGGGAATATTGGACAATGGGCGCAAGCCTGATCCAGCCATACCGCGTGGGTGAAGAAGGCCTTCGGGTTGTAAAGCCCTTTTGTTGGGAAAGAAATCCAGCTGGCTAATACCCGGTTGGGATGACGGTACCCAAAGAATAAGCACCGGCTAACTCTGTGCCAGCAGCCGCGGTAATACAGAGGGTGCGAGCGTTAATCGGATTTACTGGGCGTAAAGCGTGCGTAGGCGGCTTTTTAAGTCGGATGTGAAATCCCCGAGCTTAACTTGGGAATTGCATTCGATACTGGGAAGCTAGAGTATGGGAGAGGATGGTAGAATTCCAGGTGTAGCGGTGAAATGCGTAGAGATCTGGAGGAATACCGATGGCGAAGGCAGCCATCTGGCCTAATACTGACGC…	Cluster_810	579	0	0	0	0	0	0	16	11	7	4	4	7	1	0	0	0	0	0	0	0	0	0	0	2	0	6	5	22	2	0	0	0	0	0	0	0	0	0	0
Bacteria;(1.0);Proteobacteria;(1.0);Gammaproteobacteria;(1.0);Enterobacteriales;(1.0);Enterobacteriaceae;(1.0);Serratia;(0.96);Escherichia coli;(0.2);	Bacteria;Proteobacteria;Gammaproteobacteria;Enterobacteriales;Enterobacteriaceae;Serratia;unknown species	JF833585.1.1447	97.18	100	0	426	M02944:147:000000000-AUVRY:1:1107:8861:16822	TGGGGAATATTGCACAATGGGCGCAAGCCTGATGCAGCCATGCCGCGTGTGTGAAGAAGGCCTTCGGGTTGTAAAGCACTTTCAGCGAGGAGGAAGGTGGTGAACTTAATACGTTCATCAATTGACGTTACTCGCAGAAGAAGCACCGGCTAACTCCGTGCCAGCAGCCGCGGTAATACGGAGGGTGCAAGCGTTAATCGGAATTACTGGGCGTAAAGCGCACGCAGGCGGTTTGTTAAGTCAGATGTGAAATCCCCGGGCTCAACCTGGGAACTGCATTTGAAACTGGCAAGCTAGAGTCTCGTAGAGGGGGGTAGAATTCCACGTGTAGCAGTGAAATGCGTAGATATGTGGAGGAATACCGATGGCGAAGGCAGCCCCCTGGGATAATACTGACGC…	Cluster_832	180	0	0	0	0	0	0	0	0	0	0	0	1	0	0	0	0	0	0	0	0	0	0	0	0	0	0	0	0	0	0	0	0	0	0	0	0	0	1	0
Bacteria;(1.0);Proteobacteria;(1.0);Gammaproteobacteria;(0.99);Enterobacteriales;(0.99);Enterobacteriaceae;(0.99);Xenorhabdus;(0.98);Xenorhabdus bovienii str. kraussei Becker Underwood;(0.24);	Bacteria;Proteobacteria;Alphaproteobacteria;Rhizobiales;Rhizobiaceae;Ochrobactrum;unknown species	KF385104.1.1365	96.01	100	0	401	M02944:147:000000000-AUVRY:1:1111:7859:5217	TGGGGAATATTGGACAATGGGCGCAAGCCTGATCCAGCCATGCCGCGTGAGTGATGAAGGCCCTAGGGTTGTAAAGCTCTTTCACCGGTGAAGATAATGACGGTAACCGGAGAAGAAGCCCCGGCTAACTTCGTGCCAGCAGCCGCGGTAATACGGAGGGTGCAAGCGTTAATCGGAATTACTGGGCGTAAAGCGCACGCAGGCGGTCAATTAAGTTAGATGTGAAATCCCCGGGCTCAACCTGGGAACGGCATCTAAAACTGGTTGACTAGAGTCTCGTAGAGGGGGGTAGAATTCCACGTGTAGCGGTGAAATGCGTAGAGATGTGGAGGAATACCGGTGGCGAAGGCGGCCCCCTGGACGAAGACTGACGCTCAGGTGCGAAAGCGTGGGGAGCAA…	Cluster_866	243	0	0	0	0	0	0	0	0	0	0	0	0	1	0	0	0	0	0	0	0	0	0	0	0	0	9	12	7	15	0	0	0	0	0	0	0	0	0	0
Bacteria;(1.0);Proteobacteria;(1.0);Gammaproteobacteria;(1.0);Betaproteobacteriales;(1.0);Burkholderiaceae;(1.0);Alcaligenes;(0.85);unknown species;(0.7);	Bacteria;Proteobacteria;Gammaproteobacteria;Betaproteobacteriales;Burkholderiaceae;Alcaligenes;Multi-affiliation	multi-subject	98.12	100	0	426	M02944:147:000000000-AUVRY:1:1105:3766:22052	TGGGGAATTTTGGACAATGGGGGAAACCCTGATCCAGCCATCCCGCGTGTATGATGAAGGCCTTCGGGTTGTAAAGTACTTTTGGCAGAGAAGAAAAGGTACCTCCTAATACGAGGTACTGCTGACGGTATCTGCAGAATAAGCACCGGCTAACTACGTGCCAGCAGCCGCGGTAATACGTAGGGTGCAAGCGTTAATCGGAATTACTGGGCGTAAAGCGTGCGCAGGCGGTTCGGAAAGAAAGATGTGAAATCCCAGGGCTCAACCTTGGAACTGCATTTTTAACTACCGAACTAGAGTATGTCAGAGGGGGGTGGAATTCCACGTGTAGCAGTGAAATGCGTAGATATGTGGAGGAACACCGATGGCGAAGGCAGCCCCCTGGGATAATACTGACGC…	Cluster_883	184	1	0	0	0	0	0	4	21	36	51	21	50	0	0	0	0	0	0	0	0	0	0	0	0	0	0	0	0	0	0	0	0	0	0	0	0	0	0	0
Bacteria;(1.0);Proteobacteria;(1.0);Gammaproteobacteria;(0.99);Pseudomonadales;(0.88);Pseudomonadaceae;(0.88);Pseudomonas;(0.88);BTEX-degrading bacterium enrichment culture;(0.45);	Bacteria;Proteobacteria;Gammaproteobacteria;Pseudomonadales;Pseudomonadaceae;Pseudomonas;unknown species	CU915125.1.1361	97.51	100	0	401	M02944:147:000000000-AUVRY:1:1102:27819:12950	TGGGGAATATTGGACAATGGGCGCAAGCCTGATCCAGCCATGCCGCGTGAGTGATGAAGGCCCTAGGGTTGTAAAGCTCTTTCACCGGTGAAGATAATGACGGTAACCGGAGAAGAAGCCCCGGCTAACTTCGTGCCAGCAGCCGCGGTAATACAGAGGGTGCAAGCGTTAATCGGAATTACTGGGCGTAAAGCGCGCGTAGGTGGTTTGTTAAGTTGGATGTGAAAGCCCCGGGCTCAACCTGGGAACTGCATCCAAAACTGGCAAGCTAGAGTATGGTAGAGGGTGGTGGAATTTCCTGTGTAGCGGTGAAATGCGTAGATATAGGAAGGAACACCAGTGGCGAAGGCGACCACCTGGACTGATACTGACACTGAGGTGCGAAAGCGTGGGGAGCAA…	Cluster_949	206	0	0	0	0	0	0	0	1	0	0	0	0	0	0	0	0	1	0	0	0	0	0	0	1	0	1	4	0	2	0	0	0	0	0	0	0	0	2	0
Bacteria;(1.0);Proteobacteria;(1.0);Gammaproteobacteria;(1.0);Betaproteobacteriales;(1.0);Burkholderiaceae;(1.0);Alcaligenes;(0.91);Alcaligenes pakistanensis;(0.38);	Bacteria;Proteobacteria;Gammaproteobacteria;Betaproteobacteriales;Burkholderiaceae;Alcaligenes;Multi-affiliation	multi-subject	97.89	100	0	426	M02944:147:000000000-AUVRY:1:2102:22654:5912	TGGGGAATTTTGGACAATGGGGGAAACCCTGATCCAGCCATCCCGCGTGTATGATGAAGGCCTTCGGGTTGTAAAGTACTTTTGGCAGAGAAGAAAAGGTACCTCCTAATACGAGGTACTGCTGACGGTATCTGCAGAATAAGCACCGGCTAACTACGTGCCAGCAGCCGCGGTAATACGTAGGGTGCAAGCGTTAATCGGAATTACTGGGCGTAAAGCGTGCGCAGGCGGTTCGGAAAGAAAGATGTGAAATCCCAGAGCTTAACTTTGGAACTGCATTTTTAACTACCGAGCTAGAGTGTGTCAGAGGGAGGTGGAATTCCGCGTGTAGCAGTGAAATGCGTAGATATGTGGAGGAATACCGATGGCGAAGGCAGCCCCCTGGGATAATACTGACGC…	Cluster_961	345	0	2	0	0	0	0	0	0	0	1	0	0	0	0	0	0	0	0	0	0	0	0	0	0	0	2	0	1	3	44	46	52	28	64	65	0	0	0	0
Bacteria;(1.0);Proteobacteria;(1.0);Gammaproteobacteria;(1.0);Betaproteobacteriales;(1.0);Burkholderiaceae;(1.0);Acidovorax;(0.24);metagenome;(0.24);	Bacteria;Proteobacteria;Gammaproteobacteria;Betaproteobacteriales;Burkholderiaceae;Variovorax;Multi-affiliation	multi-subject	98.83	100	0	426	M02944:147:000000000-AUVRY:1:1111:12327:14895	TGGGGAATTTTGGACAATGGGCGAAAGCCTGATCCAGCCATGCCGCGTGCAGGATGAAGGCCTTCGGGTTGTAAACTGCTTTTGTACGGAACGAAACGGCCTTTTCTAATACAGAAGGCTAATGACGGTACCGTAAGAATAAGCACCGGCTAACTACGTGCCAGCAGCCGCGGTAATACGTAGGGTGCGAGCGTTAATCGGAATTACTGGGCGTAAAGCGTGCGCAGGCGGTTATGTAAGACAGATGTGAAATCCCCGGGCTCAACCTGGGAACTGCATTTGTGACTGCATGGCTAGAGTACGGTAGAGGGGGATGGAATTCCGCGTGTAGCAGTGAAATGCGTAGATATGCGGAGGAACACCGATGGCGAAGGCAATCCCCTGGACCTGTACTGACGC…	Cluster_966	193	0	0	0	0	0	0	1	0	1	0	0	0	0	0	0	0	0	0	0	1	1	0	0	0	0	3	6	0	0	0	0	0	0	0	0	0	1	1	0
Bacteria;(1.0);Proteobacteria;(1.0);Alphaproteobacteria;(1.0);Rhizobiales;(1.0);Rhizobiaceae;(0.98);Pseudochrobactrum;(0.82);Pseudochrobactrum saccharolyticum;(0.67);	Bacteria;Proteobacteria;Alphaproteobacteria;Rhizobiales;Rhizobiaceae;Multi-affiliation;Multi-affiliation	multi-subject	98.25	100	0	401	M02944:147:000000000-AUVRY:1:1109:14431:9318	TGGGGAATATTGGACAATGGGCGCAAGCCTGATCCAGCCATGCCGCGTGAGTGATGAAGGCCTTAGGGTTGTAAAGCTCTTTCAGTGGGGAAGATAATGACGGTACCCACAGAAGAAGCCCCGGCTAACTTCGTGCCAGCAGCCGCGGTAATACGAAGGGGGCTAGCGTTGTTCGGATTTACTGGGCGTAAAGCGCACGTAGGCGGACTTTTAAGTCAGGGGTGAAATCCCGGGGCTCAACCCCGGAACTGCCTTTGATACTGGAAGTCTTGAGTATGGAAGAGGTAAGTGGAATTGCGAGTGTAGAGGTGAAATTCGTAGATATTCGCAGGAACACCAGTGGCGAAGGCGGCTTACTGGTCCATTACTGACGCTGAGGTGCGAAAGCGTGGGGAGCAA…	Cluster_1063	271	3	4	0	0	0	0	17	13	8	15	7	20	0	0	0	0	0	0	0	0	3	0	0	0	0	0	0	1	0	0	0	0	0	0	1	0	0	1	0
Bacteria;(1.0);Firmicutes;(1.0);Bacilli;(1.0);Bacillales;(1.0);Bacillaceae;(1.0);Bacillus;(1.0);Bacillus pichinotyi;(0.57);	Bacteria;Firmicutes;Bacilli;Bacillales;Bacillaceae;Bacillus;Multi-affiliation	multi-subject	97.9	100	0	428	M01945:95:000000000-BK4YK:1:1102:14361:21042	TAGGGAATCTTCCGCAATGGACGAAAGTCTGACGGAGCAACGCCGCGTGAGTGATGAAGGTTTTCGGATCGTAAAGCTCTGTTGTTAGGGAAGAACAAGTACCTGTTAAATAAGCAGGTACCTTGACGGTACCTAACCAGAAAGCCACGGCTAACTACGTGCCAGCAGCCGCGGTAATACGTAGGTGGCAAGCGTTGTCCGGATTTATTGGGCGTAAAGCGAGCGCAGGCGGTTTCTTAAGTCTGATGTGAAAGCCCCCGGCTCAACCGGGGAGGGTCATTGGAAACTGGGAGACTTGAGTGCAGAAGAGGAAAGTGGAATTCCAAGTGTAGCGGTGAAATGCGTAGAGATTTGGAGGAACACCAGTGGCGAAGGCGACTTTCTGGTCTGTAACTGACA…	Cluster_1200	371	0	0	0	0	0	0	0	0	0	0	0	0	0	0	0	0	0	0	0	0	0	0	0	0	0	0	0	0	0	0	0	0	0	0	0	0	0	0	0
Bacteria;(1.0);Proteobacteria;(1.0);Gammaproteobacteria;(1.0);Xanthomonadales;(1.0);Xanthomonadaceae;(1.0);Stenotrophomonas;(1.0);Stenotrophomonas maltophilia K279a;(0.55);	Bacteria;Proteobacteria;Gammaproteobacteria;Xanthomonadales;Xanthomonadaceae;Stenotrophomonas;unknown species	EU536623.1.1403	96.72	100	0	427	M02944:147:000000000-AUVRY:1:2111:11825:13050	TGGGGAATATTGGACAATGGGCGCAAGCCTGATCCAGCCATACCGCGTGGGTGAAGAAGGCCTTCGGGTTGTAAAGCCCTTTTGTTGGGAAAGAAATCCAGCTGGCTAATACCCGGTTGGGATGACGGTACCCAAAGAATAAGCACCGGCTAACTTCGTGCCAGCAGCCGCGGTAATACGAAGGGTGCAAGCGTTACTCGGAATTACTGGGCGTAAAGCGTGCGTAGGTGGTCGTTTAAGTCCGTTGTGAAAGCCCTGGGCTCAACCTGGGAACTGCAGTGGATACTGGGCGACTAGAGTGTGGTAGAGGGTAGCGGAATTCCTGGTGTAGCAGTGAAATGCGTAGAGATGTGGAGGAACACCAGTGGCGAAGGCGACTTTCTGGGCTGTAACTGACGC…	Cluster_1240	313	0	0	0	0	0	0	0	0	0	0	0	0	0	0	0	0	0	0	0	0	0	0	0	0	0	0	0	5	0	0	0	0	0	0	0	0	0	0	0
Bacteria;(1.0);Proteobacteria;(1.0);Alphaproteobacteria;(1.0);Sphingomonadales;(0.9);Sphingomonadaceae;(0.9);Sphingopyxis;(0.9);Sphingopyxis terrae NBRC 15098;(0.18);	Bacteria;Proteobacteria;Alphaproteobacteria;Sphingomonadales;Sphingomonadaceae;Sphingopyxis;Multi-affiliation	multi-subject	96.51	100	0	401	M02944:147:000000000-AUVRY:1:1110:14480:18639	TGGGGAATATTGGACAATGGGCGCAAGCCTGATCCAGCCATGCCGCGTGAGTGATGAAGGCCCTAGGGTTGTAAAGCTCTTTCACCGGTGAAGATAATGACGGTAACCGGAGAAGAAGCCCCGGCTAACTTCGTGCCAGCAGCCGCGGTAATACGAAGGGGGCTAGCGTTGTTCGGAATTACTGGGCGTAAAGCGCGCGTAGGCGGTTTTTTAAGTCAGAGGTGAAAGCCCGGGGCTCAACCCCGGAATAGCCTTTGAAACTGGAAAACTTGAATCTTGGAGAGGTCAGTGGAATTCCGAGTGTAGAGGTGAAATTCGTAGATATTCGGAAGAACACCAGTGGCGAAGGCGACTGACTGGACAAGTATTGACGCTGAGGTGCGAAAGCGTGGGGAGCAA…	Cluster_1393	262	0	0	0	0	0	0	1	3	1	1	0	2	23	30	17	9	26	7	11	0	1	6	13	4	7	2	5	7	9	0	0	0	0	0	0	0	2	2	0
										3800753	18511	21677	24877	24980	24611	22479	15082	17910	18390	18028	16376	15215	29141	19904	30089	24695	31301	27937	34139	15522	14180	29223	29696	30263	27479	21131	15779	20185	14445	21266	16556	22957	18169	22996	25603	29654	16821	11564	30749
[truncated: 111 more columns]

## Sheet: OTUAbundanceTable_rpoB
Additional File 13.B: OTU abundance table after Illumina-amplicon sequencing of the rpoB region and FROGS analysis
							Sc_ALL_01_06_16_fr2	Sc_ALL_01_06_16_fr2	B10_27_04_16_fr2	B10_27_04_16_fr2	B10_27_04_16_fr2	B10_27_04_16_fr2	Sc_DD136_20_04_16_fr2	Sc_DD136_20_04_16_fr2	Sc_DD136_20_04_16_fr2	Sc_DD136_20_04_16_fr2	Sc_DD136_20_04_16_fr2	Sc_DD136_20_04_16_fr2	TT01_22_06_16_fr2	TT01_22_06_16_fr2	TT01_22_06_16_fr2	TT01_22_06_16_fr2	TT01_15_03_16_fr2	TT01_15_03_16_fr2	TT01_15_03_16_fr2	Sc_CREA_t0_fr2	Sc_CREA_t0_fr2	TT01_15_03_16_fr2	TT01_15_03_16_fr2	TT01_15_03_16_fr2	TT01_15_03_16_fr2	TCH02_t1_fr2	TCH02_t1_fr2	TCH02_t1_fr2	TCH02_t1_fr2	SK27_23_08_16_fr2	SK27_23_08_16_fr2	SK27_23_08_16_fr2	SK27_23_08_16_fr2	SK27_23_08_16_fr2	SK27_23_08_16_fr2	Sc_DD136_Shapiro_t0_fr2	Sc_CREA_t0_fr2	Sc_CREA_t0_fr2	Sc_DD136_Shapiro_t0_fr2	Sc_DD136_Shapiro_t0_fr2	Sc_All_Shapiro_t0_fr2	Sc_All_Shapiro_t0_fr2	Sc_All_Shapiro_t0_fr2
#rdp_tax_and_bootstrap	blast_taxonomy	seed_id	seed_sequence	taxonomy	observation_name	observation_sum	rpoB-A-10_GAGCAA_L001_R	rpoB-A-10mn_CAGCGT_L001_R	rpoB-A-11_ACTGCG_L001_R	rpoB-A-11mn_GGATCA_L001_R	rpoB-A-12_GGCCTC_L001_R	rpoB-A-12mn_CCCCAT_L001_R	rpoB-A-13_ATCGGG_L001_R	rpoB-A-13mn_TTGTGA_L001_R	rpoB-A-14_AGTCGG_L001_R	rpoB-A-14mn_AGATAG_L001_R	rpoB-A-15_TACTCA_L001_R	rpoB-A-15mn_CCTGCT_L001_R	rpoB-A-16_ATAACG_L001_R	rpoB-A-16mn_TTACTC_L001_R	rpoB-A-17mn_ATTAGG_L001_R	rpoB-A-18_GAGGGC_L001_R	rpoB-A-18mn_GCCTAA_L001_R	rpoB-A-19_TACAAG_L001_R	rpoB-A-19mn_AAAGCG_L001_R	rpoB-A-1_CGCGTG_L001_R	rpoB-A-1mn_CGTCGC_L001_R	rpoB-A-20_CGTTTC_L001_R	rpoB-A-20mn_TTGCTA_L001_R	rpoB-A-21_CCCGTT_L001_R	rpoB-A-21mn_TCTTCT_L001_R	rpoB-A-24_GACATC_L001_R	rpoB-A-24mn_ATATAA_L001_R	rpoB-A-25_CCCGGC_L001_R	rpoB-A-25mn_ATACTG_L001_R	rpoB-A-26_CTCGGT_L001_R	rpoB-A-26mn_GGAGAG_L001_R	rpoB-A-27_TCGAAC_L001_R	rpoB-A-27mn_ACGAGA_L001_R	rpoB-A-28_GTGTTT_L001_R	rpoB-A-28mn_ATTACA_L001_R	rpoB-A-29_ACCCCC_L001_R	rpoB-A-2_GCGCCC_L001_R	rpoB-A-2mn_CGTTGG_L001_R	rpoB-A-30_ACTTTT_L001_R	rpoB-A-31_GGCCAA_L001_R	rpoB-A-32_GACAGT_L001_R	rpoB-A-33_ATGTCA_L001_R	rpoB-A-34_GCAGCT_L001_R
Bacteria;(1.0);Proteobacteria;(1.0);Gammaproteobacteria;(1.0);Enterobacterales;(1.0);Morganellaceae;(1.0);Xenorhabdus;(1.0);Xenorhabdus_nematophila;(1.0);	Bacteria;Proteobacteria;Gammaproteobacteria;Enterobacterales;Morganellaceae;Xenorhabdus;Xenorhabdus_nematophila	M02944:147:000000000-AUVRY:1:1104:9267:16927	CCCGACTCACTATGGTCGTGTATGTCCAATCGAAACGCCTGAAGGTCCGAACATCGGTCTGATTAACTCATTGTCCGTTTACGCGCGTACCAATGAGTATGGTTTCCTTGAAACCCCTTACCGTTTAGTTCGTGATGGTGTAGTGACGGATGAAATCCACTACCTGTCTGCGATCGAAGAAGGTAACTACGTTATTGCACAGGCAAACACTGTATTGGATGAAGAAGGCCACTTCGTTGAAGAATTGGTCACTTGCCGTCATTACGATGAATCCAGCTTGTTCAACCGTGATCAGGTTCAGTACATGGACGTTTCGACACAACAGATCGTGTCCGTCGGTGCTTCCTTGATCCCATTCCTTGAACACGATGACGCCAACCGTGCTT	Bacteria;Proteobacteria;Gammaproteobacteria;Enterobacterales;Morganellaceae;Xenorhabdus;Xenorhabdus_nematophila	Cluster_2	166357	33	130	13155	14638	13126	10077	669	2279	1265	1043	742	1616	56	1	0	56	2	111	1	7	66	1	0	44	1	165	3	60	5	247	257	255	287	157	244	14356	40	8	16707	15776	2061	3948	4348
Bacteria;(1.0);Proteobacteria;(1.0);Betaproteobacteria;(1.0);Burkholderiales;(1.0);Alcaligenaceae;(1.0);Alcaligenes;(1.0);Alcaligenes_faecalis;(1.0);	Bacteria;Proteobacteria;Betaproteobacteria;Burkholderiales;Alcaligenaceae;Alcaligenes;Alcaligenes_faecalis	M02944:147:000000000-AUVRY:1:1107:17189:23784	CCCAACCCACTATGGTCGCGTGTGCCCGATTGAAACGCCTGAAGGTCCAAACATTGGTCTGATCAACTCCATGGCGCTGTACGCTCGTCTGAACGAGTACGGCTTCCTGGAAACGCCTTACCGCAAGATTGTTGACGGCAAGGTTAGCGAACAGATTGATTACCTGTCGGCTATTGAAGAAAGCAATTACGTCATCGCTCAGGCTAACGCCGAGTTGACCGAAGACGGTGCCTTTGCTGACGATCTGGTTGCCTGCCGTGAAGCTGGCGAAACCATGATGACTGCGCCAGAGAACATCCATTACATGGACGTGGCTCCTTCGCAGATCGTGTCTGTGGCTGCTTCGCTGATTCCGTTCCTGGAACACGATGACGCCAACCGAGCAC	Bacteria;Proteobacteria;Betaproteobacteria;Burkholderiales;Alcaligenaceae;Alcaligenes;Alcaligenes_faecalis	Cluster_1	152448	94	124	2	6	1	4	356	623	473	1033	327	691	0	3	0	2	1	29	1	31	91	96	0	4	2	821	569	612	1034	10511	10190	12239	11083	11935	11719	70	38	56	6	1	6	10	4
Bacteria;(1.0);Proteobacteria;(1.0);Alphaproteobacteria;(1.0);Rhizobiales;(1.0);Brucellaceae;(1.0);Ochrobactrum;(1.0);Ochrobactrum_anthropi;(1.0);	Bacteria;Proteobacteria;Alphaproteobacteria;Rhizobiales;Brucellaceae;Ochrobactrum;Ochrobactrum_anthropi	M02944:147:000000000-AUVRY:1:1102:2278:12355	TCCGACCCACTATGGCCGTATCTGCCCGATTGAAACGCCGGAAGGCCCGAATATCGGTCTGATCAACTCGCTTGCAACTTTTGCCCGCGTCAACAAGTACGGCTTCATCGAAAGCCCGTACCGCAAGGTTGTCGACGGCAAGGTAACGAACGACGTTGTCTATCTGTCGGCGATGGAAGAAGCCAAGCACTCGGTTGCGCAGGCTAACGTCGAGCTGGACGAGCGGGGCGGTTTCGTTGACGAATTCGTCATCTGCCGTCATGCAGGCGAAGTGATGATGGCTCCGCGTGAAAACGTGGATCTGATGGACGTGTCGCCGAAGCAGCTCGTTTCGGTTGCTGCGGCTCTCATCCCGTTCCTTGAAAACGACGACGCCAACCGCGCTC	Bacteria;Proteobacteria;Alphaproteobacteria;Rhizobiales;Brucellaceae;Ochrobactrum;Ochrobactrum_anthropi	Cluster_3	124344	0	18	20	58	50	424	75	771	179	146	52	214	7967	11022	10392	5986	8100	13272	13595	1	9	13026	12656	11639	13476	3	0	26	1	3	3	13	13	0	0	13	1	4	3	0	1	0	0
Bacteria;(1.0);Proteobacteria;(1.0);Gammaproteobacteria;(1.0);Xanthomonadales;(1.0);Xanthomonadaceae;(1.0);Stenotrophomonas;(1.0);Stenotrophomonas_maltophilia;(1.0);	Bacteria;Proteobacteria;Gammaproteobacteria;Xanthomonadales;Xanthomonadaceae;Stenotrophomonas;Stenotrophomonas_maltophilia	M02944:147:000000000-AUVRY:1:1102:17242:2325	CCCGACCCATTACGGCCGCGTCTGCACCATCGAAACCCCGGAAGGCCCGAACATCGGCCTGATCAACTCGCTGGCCGTGTACGCCCGCACCAACCAGTACGGTTTCCTCGAGACCCCGTACCGCAAGGTCGTGGACGGCAAGGTCTATGACGAAGTCGAGTTCCTGTCGGCCATCGAAGAAAACGAATACGTCATTGCGCAGGCCAACGCGCTGACCAATGCCGACAGCGTGCTGACCGAACAGTTCGTTCCTTGCCGCTTCCAGGGCGAATCGCTGCTGAAGCCGCCGGCGGAAGTCCACTTCATGGACGTCTCGCCGATGCAGACCGTGTCGATCGCGGCCGCGCTGGTTCCGTTCCTGGAGCACGATGACGCCAACCGTGCAC	Bacteria;Proteobacteria;Gammaproteobacteria;Xanthomonadales;Xanthomonadaceae;Stenotrophomonas;Stenotrophomonas_maltophilia	Cluster_4	66628	3196	1973	157	54	11	16	4014	2367	2141	1657	3006	2407	131	327	29	86	83	257	59	16	0	229	127	74	37	29	15	2	2	3949	1274	3038	1534	2983	2248	30	13	0	8	5	64	71	107
Bacteria;(1.0);Proteobacteria;(1.0);Gammaproteobacteria;(1.0);Enterobacterales;(1.0);Morganellaceae;(1.0);Photorhabdus;(1.0);Photorhabdus_luminescens;(1.0);	Bacteria;Proteobacteria;Gammaproteobacteria;Enterobacterales;Morganellaceae;Photorhabdus;Photorhabdus_luminescens	M02944:147:000000000-AUVRY:1:1104:15252:24338	TCCAACGCACTATGGTCGAGTATGTCCAATCGAAACCCCGGAAGGTCCGAACATCGGTCTGATTAACTCATTGTCTGTTTATGCGCAGACTAACGAGTATGGTTTCCTTGAAACCCCATATCGTCTGGTTCGTGATGGTGTTGTTACTGATGAAATTCACTATCTGTCTGCGATTGAAGAAGGTAACTTCGTTATCGCACAGGCAAACACCGTATTAGATGACGAAGGCCACTTCGTTGAAGATCTGATAACTTGCCGTAATTATGGTGAATCCAGCTTATTTAACCGTGAGCAGGTTGAATATATGGACGTTTCCACCCAGCAGGTGGTTTCCGTTGGTGCTTCCTTGATCCCATTCTTGGAACACGATGACGCAAACCGCGCAT	Bacteria;Proteobacteria;Gammaproteobacteria;Enterobacterales;Morganellaceae;Photorhabdus;Photorhabdus_luminescens	Cluster_6	51866	0	9	1	15	0	41	10	151	53	26	1	13	10117	4843	2895	5966	3844	4553	2856	0	0	4991	3259	4815	3058	1	1	2	3	0	0	1	0	1	0	1	0	0	0	0	0	1	0
Bacteria;(1.0);Proteobacteria;(1.0);Gammaproteobacteria;(1.0);Xanthomonadales;(1.0);Xanthomonadaceae;(1.0);Stenotrophomonas;(1.0);Stenotrophomonas_maltophilia;(1.0);	Bacteria;Proteobacteria;Gammaproteobacteria;Xanthomonadales;Xanthomonadaceae;Stenotrophomonas;Stenotrophomonas_maltophilia	M02944:147:000000000-AUVRY:1:2102:21906:17288	CCCGACCCATTACGGCCGCGTCTGCACCATCGAAACCCCGGAAGGCCCGAACATCGGCCTGATCAACTCGCTGGCCGTGTACGCCCGCACCAACCAGTACGGTTTCCTCGAGACCCCGTACCGCAAGGTCGTGGACGGCAAGGTCTATGACGAAGTCGAGTTCCTGTCGGCCATCGAAGAAAACGAGTACGTCATTGCGCAGGCCAACGCCCTGACCAATGCCGACAGCGTGCTGACCGAGCAGTTCGTTCCGTGCCGCTTCCAGGGCGAGTCGCTGCTGAAGCCGCCGGCGGAAGTCCACTTCATGGACGTCTCGCCGATGCAGACCGTGTCGATCGCGGCCGCGCTGGTTCCGTTCCTGGAGCACGATGACGCCAACCGTGCAC	Bacteria;Proteobacteria;Gammaproteobacteria;Xanthomonadales;Xanthomonadaceae;Stenotrophomonas;Stenotrophomonas_maltophilia	Cluster_7	43605	3	0	0	0	0	0	1	1	0	1	0	0	0	0	0	0	0	0	0	3	2	0	0	2	0	276	1	14	6	6	0	3	0	22	23	13	4	2	16	0	2951	3063	3776
Bacteria;(1.0);Proteobacteria;(1.0);Alphaproteobacteria;(1.0);Rhizobiales;(1.0);Brucellaceae;(1.0);Pseudochrobactrum;(1.0);Pseudochrobactrum_sp._AO18b;(1.0);	Bacteria;Proteobacteria;Alphaproteobacteria;Rhizobiales;Brucellaceae;Pseudochrobactrum;Pseudochrobactrum_sp._AO18b	M02944:147:000000000-AUVRY:1:1102:17701:3374	TCCGACCCATTATGGCCGTATCTGCCCGATTGAAACACCGGAAGGTCCGAATATCGGTCTGATCAACTCGCTGGCAACTTTTGCCCGCGTTAACAAATATGGTTTCATTGAAAGCCCGTACCGTAAAATTATCGACGGTAAGATCACCAATGAAGTCGTTTATCTTTCCGCTATGGAAGAAGCCAAGCACTATGTTGCTCAGGCCAATGCTGAAGTGGGCGAAAATGGCGAATTCGTTGAAGAATTCGTAATTTCCCGTCACTCCGGTGAAGTTCTGATGGCGCCGCGTGAAAACGTGGATCTGATGGACGTTTCGCCGAAGCAGCTGGTCTCTGTTGCTGCTGCGCTTATTCCGTTCCTGGAAAACGACGACGCCAACCGCGCTC	Bacteria;Proteobacteria;Alphaproteobacteria;Rhizobiales;Brucellaceae;Pseudochrobactrum;Pseudochrobactrum_sp._AO18b	Cluster_8	30008	4025	4136	1	16	0	1	539	1225	379	477	269	697	24	0	0	14	0	87	0	10	0	0	0	0	0	0	0	0	1	0	1	0	0	0	0	0	7	0	0	1	0	0	0
Bacteria;(1.0);Proteobacteria;(1.0);Betaproteobacteria;(1.0);Burkholderiales;(1.0);Alcaligenaceae;(1.0);Alcaligenes;(1.0);Alcaligenes_faecalis;(1.0);	Bacteria;Proteobacteria;Betaproteobacteria;Burkholderiales;Alcaligenaceae;Alcaligenes;Alcaligenes_faecalis	M02944:147:000000000-AUVRY:1:1102:12864:2413	CCCAACCCACTACGGCCGCGTGTGCCCGATTGAAACGCCTGAAGGTCCAAACATTGGTCTGATCAACTCCATGGCGCTGTACGCTCGTCTGAACGAGTACGGCTTCCTGGAAACGCCTTACCGCAAGATTGTTGACGGCAAGGTTAGCGAACAGATTGATTACCTGTCGGCTATTGAAGAAAGCAATTACGTCATCGCTCAGGCTAACGCCGAGTTGACCGAAGACGGTGCTTTTGCTGACGATCTGGTTGCCTGCCGTGAAGCTGGCGAAACCATGATGACTGCGCCAGAGAACATCCATTACATGGACGTGGCTCCTTCGCAGATCGTGTCTGTGGCTGCTTCGCTGATTCCGTTCCTGGAGCACGATGACGCCAACCGAGCAC	Bacteria;Proteobacteria;Betaproteobacteria;Burkholderiales;Alcaligenaceae;Alcaligenes;Alcaligenes_faecalis	Cluster_9	26546	5954	7247	3	11	0	6	0	2	16	2	8	2	0	0	0	0	0	25	0	19	1	0	1	0	0	1	0	1	0	5	3	4	3	1	8	0	18	0	0	1	0	0	0
Bacteria;(1.0);Firmicutes;(1.0);Bacilli;(1.0);Bacillales;(1.0);Bacillaceae;(1.0);Bacillus;(1.0);Bacillus_thuringiensis;(1.0);	Bacteria;Firmicutes;Bacilli;Bacillales;Bacillaceae;Bacillus;Multi-affiliation	M02944:147:000000000-AUVRY:1:2107:19049:24613	TTACTCCCACTACGGTCGTATGTGTCCGATTGAAACACCAGAGGGACCAAACATCGGTTTGATTAACTCATTATCTTCGTTCGCGAAAGTAAATGAGTTTGGTTTCATTGAAACACCATATCGTCGTGTTGACCCAGAAACTGGTCTTGTAACAGGGCATGTTGATTATTTAACAGCAGATGAAGAAGATAACTATGTTGTAGCCCAAGCGAATATGAAATTATCTGATGAAGGTGAATTCCTAAGTGAAGATATCGTAGCTCGTTTCCGTGGTGAAAACATTGTCACAAATAGAGAACGCATCGACTACATGGATGTATCTCCAAAACAAGTAGTGTCGGCAGCGACAGCTTGTATTCCGTTCTTAGAAAACGATGACTCTAACCGCGCAC	Bacteria;Firmicutes;Bacilli;Bacillales;Bacillaceae;Bacillus;Multi-affiliation	Cluster_11	26059	0	0	0	0	0	0	1	1	0	0	0	0	1	0	0	0	0	0	0	0	0	0	0	0	3	0	0	0	476	0	13	0	20	0	0	0	0	0	0	0	0	0	0
Bacteria;(1.0);Proteobacteria;(1.0);Gammaproteobacteria;(1.0);Pseudomonadales;(1.0);Pseudomonadaceae;(1.0);Pseudomonas;(1.0);Pseudomonas_sp._Pf153;(0.22);	Bacteria;Proteobacteria;Gammaproteobacteria;Pseudomonadales;Pseudomonadaceae;Pseudomonas;Pseudomonas_sp._EGD-AK9	M02944:147:000000000-AUVRY:1:1102:20195:18037	CCCGACCCACTATGGTCGTGTATGCCCTATCGAGACGCCTGAAGGCCCGAACATCGGCCTGATCAACTCCCTGGCTGCCTATGCGCGTACCAACCAGTACGGCTTCCTCGAGAGCCCGTATCGTGTGGTGAAGGCCGGTCTGGTGACCGACGAAATCGTCTTCCTGTCCGCCATTGAAGAGGCCGATCACGTGATCGCCCAGGCTTCGGCGACCATGAACGACAAAGGCATTCTGGTCGATGAGTTGGTTGCTGTACGTCACCTGAACGAGTTCACTGTCAAGGCGCCGGAAGACGTCACCCTGATGGACGTGTCGCCGAAGCAGGTCGTTTCCGTTGCTGCCTCGCTGATCCCGTTCCTCGAGCACGACGATGCCAACCGTGCAC	Bacteria;Proteobacteria;Gammaproteobacteria;Pseudomonadales;Pseudomonadaceae;Pseudomonas;Pseudomonas_sp._EGD-AK9	Cluster_10	24185	40	47	0	12	0	0	818	591	3521	2197	2606	3513	23	75	13	10	48	142	107	0	0	144	108	33	115	3	0	0	7	67	42	58	49	88	88	0	1	0	0	2	0	0	0
Bacteria;(1.0);Proteobacteria;(1.0);Alphaproteobacteria;(1.0);Sphingomonadales;(1.0);Sphingomonadaceae;(0.99);Sphingomonas;(0.96);unclassified;(0.52);	Bacteria;Proteobacteria;Alphaproteobacteria;Sphingomonadales;Sphingomonadaceae;Sphingomonas;Sphingomonas_koreensis	M02944:147:000000000-AUVRY:1:1104:8153:23437	CCCGACGCACTATGGCCGCATCTGCCCGATCGAGACGCCGGAAGGCCCGAACATCGGCCTGATCAACTCGCTCGCCAGCTTCAGCCGCGTCAACAAGTACGGCTTCATCGAGACGCCGTACCGCAAGATCATCGACGGCAAGGTGACCGACGAGGTCGTCTATCTGTCGGCGATGGAAGAGGCCAAGCACACGATCGCGCAGGCGTCGGCCGAACTCAGCGAGAACGGCTCGTTCTCCGAGGAGCTGGTGTCGGCCCGTCAGGCCGGCGAGTTCCTGATGGCGCTGCCGGAAACCATCACGCTGATGGACGTCAGCCCCAAGCAGCTCGTCTCGGTCGCGGCATCGCTCATTCCGTTCCTGGAAAACGATGACGCCAACCGCGCGC	Bacteria;Proteobacteria;Alphaproteobacteria;Sphingomonadales;Sphingomonadaceae;Sphingomonas;Sphingomonas_koreensis	Cluster_13	20018	3	3	35	48	79	33	83	92	79	40	54	52	18	3	655	9	2	5	2	10	7	5	4	8	1	37	61	25	37	2	10	2	14	3	7	78	11	3	132	283	34	32	22
Bacteria;(1.0);Proteobacteria;(1.0);Alphaproteobacteria;(1.0);Caulobacterales;(0.98);Caulobacteraceae;(0.94);Brevundimonas;(0.94);Brevundimonas_sp._Leaf280;(0.28);	Bacteria;Proteobacteria;Alphaproteobacteria;Caulobacterales;Caulobacteraceae;Brevundimonas;Multi-affiliation	M02944:147:000000000-AUVRY:1:2101:20371:6399	CCCGACCCACTACGGCCGCATCTGCCCGATCGAAACGCCGGAAGGCCCGAACATCGGCCTGATCAACTCGCTGGCCACCCACGCGCGCGTCAACAAGTACGGCTTCATCGAGAGCCCGTATCGTCGCGTGAAGGACGGTCAGGCCCAGAACGAGGTAGTCTACATCTCGGCCATGGAAGAGTCGAAGTACACGATCGCTCAGGCCAACATCGAACTGAAGAACGGCCAGATCGTCGAAGAACTGGTGCCCGGCCGGATCAACGGTGAATCCCAGCTCCTGAACAAGGACGCCGTGGACATGATGGACGTGTCGCCGAAGCAGGTTGTTTCGGTCGCTGCGGCCCTGATCCCGTTCCTGGAAAACGATGACGCCAACCGCGCAC	Bacteria;Proteobacteria;Alphaproteobacteria;Caulobacterales;Caulobacteraceae;Brevundimonas;Multi-affiliation	Cluster_14	19738	0	0	0	0	0	1	0	0	0	0	0	0	0	0	0	0	0	0	0	0	0	47	0	30	0	3646	4520	3934	1642	0	0	0	0	0	0	0	1	0	0	0	0	0	0
Bacteria;(1.0);Proteobacteria;(1.0);Gammaproteobacteria;(1.0);Pseudomonadales;(1.0);Moraxellaceae;(1.0);Acinetobacter;(1.0);Acinetobacter_guillouiae;(0.99);	Bacteria;Proteobacteria;Gammaproteobacteria;Pseudomonadales;Moraxellaceae;Acinetobacter;Multi-affiliation	M02944:147:000000000-AUVRY:1:1104:24381:25761	TCAAACTCACTATGGTCGTGTATGTCCAATTGAAACACCTGAAGGACCAAACATTGGTTTGATCAACTCGCTTTCTGTTTATGCAAAAGCGAACAACTTCGGTTTCTTGGAAACACCATACCGTCGCGTTGTTGATGGTCGTGTAACAGATGATGTTGAATATTTATCTGCAATTGAAGAAGTAGGTACTGTTATTGCACAGGCCGATTCTGCATTGGATAAAGATGGACATTTAACAGAAGACTTCGTTTCAGTACGTCACCAAGGTGATTTTGTTCGTATGCCACCTGAAAAAGTGACGCATATGGATGTATCTGCTCAACAGGTTGTATCTGTCGCTGCATCACTTATTCCATTCCTTGAACACGATGATGCCAACCGTGCAT	Bacteria;Proteobacteria;Gammaproteobacteria;Pseudomonadales;Moraxellaceae;Acinetobacter;Multi-affiliation	Cluster_30	16223	9	28	0	0	0	0	111	213	152	27	77	86	1	0	0	3	0	12	0	429	633	9	0	6	0	1178	1068	1380	2792	0	0	1	0	0	2	22	422	382	9	11	65	246	168
Bacteria;(1.0);Proteobacteria;(1.0);Alphaproteobacteria;(1.0);Rhizobiales;(1.0);Brucellaceae;(1.0);Ochrobactrum;(1.0);Ochrobactrum_pseudogrignonense;(0.71);	Bacteria;Proteobacteria;Alphaproteobacteria;Rhizobiales;Brucellaceae;Ochrobactrum;Ochrobactrum_pseudogrignonense	M02944:147:000000000-AUVRY:1:1102:23319:7889	TCCGACCCACTATGGCCGTATCTGCCCGATTGAAACGCCGGAAGGCCCGAATATCGGTCTGATCAATTCGCTTGCAACTTTTGCCCGCGTCAACAAGTACGGCTTTATTGAAAGCCCGTATCGTAAGGTTGTCGACGGTAAGGTAACGAGCGACGTTGTTTACCTTTCGGCTATGGAAGAAGCGAAGCACTCGGTTGCTCAGGCAAACGTTGAGCTGGACGAGCAGGGCGGTTTTGTTGACGAATTCGTCATCTGCCGTCACGCAGGCGAAGTTATGATGGCTCCGCGTGAAAACGTGGACCTGATGGACGTTTCGCCGAAGCAGCTCGTTTCGGTTGCAGCAGCTCTTATTCCGTTCCTTGAAAACGACGATGCTAACCGTGCTC	Bacteria;Proteobacteria;Alphaproteobacteria;Rhizobiales;Brucellaceae;Ochrobactrum;Ochrobactrum_pseudogrignonense	Cluster_22	13364	0	0	0	0	1	0	118	192	62	67	35	201	0	0	0	0	0	8	0	11	24	0	0	0	0	0	0	0	4	0	1	1	0	0	2	1	8	27	0	2	0	1	3
Bacteria;(1.0);Proteobacteria;(1.0);Alphaproteobacteria;(1.0);Rhizobiales;(1.0);Brucellaceae;(1.0);Ochrobactrum;(1.0);Ochrobactrum_rhizosphaerae;(1.0);	Bacteria;Proteobacteria;Alphaproteobacteria;Rhizobiales;Brucellaceae;Ochrobactrum;Ochrobactrum_rhizosphaerae	M02944:147:000000000-AUVRY:1:1104:15251:19976	TCCAACGCATTATGGCCGTATCTGCCCGATTGAAACGCCGGAAGGCCCGAATATCGGTCTGATCAACTCGCTTGCAACCTTTGCCCGCGTCAACAAGTACGGCTTCATTGAAAGCCCGTATCGTAAAGTTGTCGATGGCAAGGTCACGAACGACGTTGTTTATCTGTCGGCTATGGAAGAAGCGAAGCACTCGGTTGCTCAGGCAAACGTAGAGCTGGACGAGCAGGGTGGTTTTGTAGACGAATTCGTCATCTGCCGTCACGCTGGCGAAGTTATGATGGCTCCGCGTGAAAACGTGGACCTGATGGACGTTTCGCCGAAGCAGCTCGTTTCGGTTGCTGCAGCGCTTATTCCGTTCCTTGAAAACGACGATGCGAACCGCGCTC	Bacteria;Proteobacteria;Alphaproteobacteria;Rhizobiales;Brucellaceae;Ochrobactrum;Ochrobactrum_rhizosphaerae	Cluster_16	13076	0	12	0	1	0	0	167	435	165	782	252	1077	6	0	0	17	0	19	0	1	3	0	0	0	0	0	0	0	0	30	2	19	0	0	87	0	0	1	0	0	0	1	2
Bacteria;(1.0);Proteobacteria;(1.0);Gammaproteobacteria;(1.0);Pseudomonadales;(1.0);Pseudomonadaceae;(1.0);Pseudomonas;(1.0);unclassified;(0.18);	Bacteria;Proteobacteria;Gammaproteobacteria;Pseudomonadales;Pseudomonadaceae;Pseudomonas;Pseudomonas_sp._EGD-AK9	M02944:147:000000000-AUVRY:1:1102:10165:4835	CCCGACCCACTACGGCCGTGTGTGCCCGATCGAGACGCCTGAAGGTCCGAACATCGGTCTGATCAACTCCCTGGCTGCCTATGCGCGCACCAACCAGTACGGTTTCCTCGAGAGCCCGTACCGTGTTGTGAAGGCTGGTCTGGTGACCGACGAAATCGTCTTCCTGTCCGCCATTGAAGAGGCCGATCACGTGATCGCCCAGGCTTCGGCGACCATGAACGACAAAGGCATTCTGGTCGATGAACTGGTTGCCGTGCGTCACCTGAACGAGTTCACCGTCAAGGCGCCGGAAGACGTCACGCTGATGGACGTGTCGCCGAAGCAGGTCGTTTCCGTCGCTGCCTCGCTGATCCCGTTCCTCGAGCACGACGATGCCAACCGTGCAC	Bacteria;Proteobacteria;Gammaproteobacteria;Pseudomonadales;Pseudomonadaceae;Pseudomonas;Pseudomonas_sp._EGD-AK9	Cluster_21	12942	0	0	0	0	0	0	0	0	0	0	0	2	2	0	0	3	0	0	0	2909	2124	0	0	0	0	0	0	0	0	0	0	6	0	12	2	0	4228	2627	1	6	14	0	0
Bacteria;(1.0);Proteobacteria;(1.0);Gammaproteobacteria;(1.0);Enterobacterales;(1.0);Yersiniaceae;(1.0);Serratia;(1.0);Serratia_liquefaciens;(1.0);	Bacteria;Proteobacteria;Gammaproteobacteria;Enterobacterales;Yersiniaceae;Serratia;Serratia_liquefaciens	M02944:147:000000000-AUVRY:1:1102:21794:4195	CCCGACTCACTACGGTCGCGTGTGTCCAATCGAAACGCCGGAAGGTCCAAACATCGGTCTGATCAACTCCTTGTCCGTGTACGCACAGACAAACGAGTATGGCTTCCTGGAAACTCCGTACCGCCGCGTGCGTGACGGTTTGGTTACCGATGAAATCAACTATCTGTCTGCTATTGAAGAAGGCAACTTCGTTATCGCTCAGGCGAACTCCAACCTGGACGAAGACGGCCGCTTCATAGAAGACCTGGTCACCTGTCGTAGCAAAGGCGAATCAAGCCTGTTCAGCCGCGATCAGGTTGACTATATGGACGTATCAACCCAGCAGGTTGTTTCCGTTGGTGCCTCACTGATTCCATTCCTGGAACACGATGACGCCAACCGTGCAT	Bacteria;Proteobacteria;Gammaproteobacteria;Enterobacterales;Yersiniaceae;Serratia;Serratia_liquefaciens	Cluster_17	12280	1294	1858	2	4	1	0	298	515	537	591	324	408	0	0	0	0	1	36	0	3	2	3	0	0	0	3	4	0	0	451	260	449	286	356	404	7	3	0	1	1	0	0	0
Bacteria;(1.0);Proteobacteria;(1.0);Alphaproteobacteria;(1.0);Rhizobiales;(1.0);Bradyrhizobiaceae;(1.0);Afipia;(1.0);Afipia_broomeae;(0.59);	Bacteria;Proteobacteria;Alphaproteobacteria;Rhizobiales;Bradyrhizobiaceae;Afipia;Afipia_broomeae	M02944:147:000000000-AUVRY:1:1106:19876:9054	TCCGACGCACTACGGCCGTATCTGCCCGATCGAGACGCCGGAAGGCCCGAATATCGGCCTGATCAACTCGCTCGCGACTTTCGCGCGCGTGAACAAGTACGGCTTCGTGGAAACGCCTTACCGCAAGGTCAAGGACGGCCGCGTGACCGACGACGTGGTCTATCTCTCCGCGATGGAAGAGGGCCGCTACCGCGTCGCTCAGGCGAACGTGCCGCTCGATAACAAGGGCCGCTTCACCGACGATCTGGTGATCTGCCGCCACGCCGGCGAAGTTCTGCAGTTGCCGCCGGATCGCGTCGACTACATGGACGTGTCGCCGAAGCAGCTCGTTTCGGTCGCTGCGGCGCTGATCCCGTTCCTCGAGAACGACGACGCCAACCGCGCGC	Bacteria;Proteobacteria;Alphaproteobacteria;Rhizobiales;Bradyrhizobiaceae;Afipia;Afipia_broomeae	Cluster_26	10466	0	0	0	0	0	0	0	0	0	0	0	0	0	0	0	0	0	0	0	0	0	0	0	0	0	278	0	11	0	11	0	0	0	20	0	262	0	0	118	12	3377	3084	3292
Bacteria;(1.0);Bacteroidetes;(1.0);Flavobacteriia;(1.0);Flavobacteriales;(0.99);Flavobacteriaceae;(0.99);Flavobacterium;(0.99);Flavobacterium_sp._Leaf359;(0.49);	Bacteria;Bacteroidetes;Flavobacteriia;Flavobacteriales;Flavobacteriaceae;Flavobacterium;Flavobacterium_sp._Leaf359	M02944:147:000000000-AUVRY:1:1102:17292:27825	CTATACGCACTACGGACGTTTATGTCCGATTGAAACACCGGAAGGACCAAACATCGGTTTGATTTCTTCTCTTGGAGTGTATGCAAAAGTAAACGGAATGGGATTCATCGAAACTCCTTACCGTAAGGTAACTAACGGAAAAGTTGATTTAGTATCTGAACCGGTTTACTTGAGCGCTGAAGAAGAAGAAGGCAAGATGATTGCTCAGGCCAACATCGATATGGATAATGAAGGATTGATTACTGCCGATAAAGTAATTGCCCGTGAAGAAGGTGATTTCCCGGTTGTAGAACCAAACGTTGTTCATTATACTGACGTTGCGCCAAACCAGATCGCTTCGATTTCTGCATCTTTGATTCCTTTCTTGGAACATGATGATGCGAACCGTGCGT	Bacteria;Bacteroidetes;Flavobacteriia;Flavobacteriales;Flavobacteriaceae;Flavobacterium;Flavobacterium_sp._Leaf359	Cluster_32	8612	0	0	0	0	79	40	0	0	0	0	0	0	2	0	0	2	0	4	12	0	0	2	16	2	6	0	0	0	0	0	7	3	3	0	3	0	0	0	0	0	0	0	0
Bacteria;(1.0);Proteobacteria;(1.0);Alphaproteobacteria;(1.0);Rhizobiales;(1.0);Rhizobiaceae;(1.0);Ensifer;(0.34);Ensifer_adhaerens;(0.33);	Bacteria;Proteobacteria;Alphaproteobacteria;Rhizobiales;Rhizobiaceae;Sinorhizobium;Sinorhizobium_sp._RAC02	M02944:147:000000000-AUVRY:1:1102:13978:7606	CCCGACCCACTATGGCCGTATCTGCCCGATTGAAACGCCGGAAGGCCCGAACATCGGTCTGATCAACTCGCTCGCAACCTTCGCCCGCGTCAACAAGTACGGCTTCATCGAAAGCCCGTACCGCAAGATCACGGACGGCAAGGTCACGACCGACGTGGTCTACCTTTCGGCCATGGAAGAAGCGAAGTACTACGTCGCCCAGGCAAACTCGGAGCTTTCCGAAGACGGTTCGTTCGCCGAAGAGTTCGTCGTCTGCCGTCATTCGGGCGAAGTGATGCTTGCGCCGCGCGATACGGTCAACCTGATGGACGTTTCGCCGAAGCAGCTCGTTTCGGTCGCGGCCGCGCTCATCCCGTTCCTTGAGAACGACGACGCCAACCGCGCGC	Bacteria;Proteobacteria;Alphaproteobacteria;Rhizobiales;Rhizobiaceae;Sinorhizobium;Sinorhizobium_sp._RAC02	Cluster_41	8440	12	12	0	0	0	0	354	161	263	136	244	145	1	2	0	1	2	14	0	132	170	3	1	4	0	0	0	0	0	40	12	23	23	51	28	0	145	174	0	3	0	1	0
Bacteria;(1.0);Proteobacteria;(1.0);Alphaproteobacteria;(1.0);Rhizobiales;(1.0);Brucellaceae;(1.0);Pseudochrobactrum;(1.0);Pseudochrobactrum_sp._AO18b;(1.0);	Bacteria;Proteobacteria;Alphaproteobacteria;Rhizobiales;Brucellaceae;Pseudochrobactrum;Pseudochrobactrum_sp._AO18b	M02944:147:000000000-AUVRY:1:1114:3616:11152	TCCGACCCATTACGGCCGTATCTGCCCGATTGAAACACCGGAAGGTCCGAATATCGGTCTGATCAACTCGCTCGCAACATTTGCGCGCGTCAACAAATATGGTTTCATTGAAAGCCCGTACCGTAAAATTATCGACGGTAAGGTGACCAATGAGGTCGTTTATCTTTCCGCTATGGAAGAAGCCAAGCACTATGTTGCTCAGGCCAATGCTGAAATCGGTGAAAATGGCGAGTTCGTTGAAGAATTCGTAATTTCCCGTCACTCCGGTGAAGTTCTGATGGCGCCGCGTGAAAACGTGGATCTGATGGACGTTTCGCCGAAGCAGTTGGTTTCTGTTGCTGCTGCGCTTATTCCGTTTCTGGAAAACGACGACGCCAACCGCGCGC	Bacteria;Proteobacteria;Alphaproteobacteria;Rhizobiales;Brucellaceae;Pseudochrobactrum;Pseudochrobactrum_sp._AO18b	Cluster_25	8334	0	0	0	0	0	0	0	0	0	0	0	0	0	0	0	0	0	0	0	0	8	0	0	0	0	0	0	0	0	0	0	0	0	0	0	0	0	3	0	0	0	1	1
Bacteria;(1.0);Proteobacteria;(1.0);Gammaproteobacteria;(1.0);Xanthomonadales;(1.0);Xanthomonadaceae;(1.0);Stenotrophomonas;(1.0);Stenotrophomonas_maltophilia;(1.0);	Bacteria;Proteobacteria;Gammaproteobacteria;Xanthomonadales;Xanthomonadaceae;Stenotrophomonas;Stenotrophomonas_maltophilia	M02944:147:000000000-AUVRY:1:1105:23303:23509	CCCGACCCATTACGGCCGCGTCTGCACCATCGAAACCCCGGAAGGCCCGAACATCGGCCTGATCAACTCGCTGGCCGTGTACGCCCGCACCAACCAGTACGGTTTCCTCGAGACCCCGTACCGCAAGGTCGTGGACGGCAAGGTCTATGACGAAGTCGAGTTCCTGTCGGCGATCGAAGAAAACGAGTACGTCATTGCGCAGGCCAACGCCCTGACCAATGCCGACAGCGTGCTGACCGAGCAGTTCGTTCCGTGCCGCTTCCAGGGCGAATCGCTGCTGAAGCCGCCGGCGGAAGTCCACTTCATGGACGTCTCGCCGATGCAGACCGTGTCGATCGCGGCCGCACTGGTTCCGTTCCTGGAGCACGATGACGCGAACCGCGCAC	Bacteria;Proteobacteria;Gammaproteobacteria;Xanthomonadales;Xanthomonadaceae;Stenotrophomonas;Stenotrophomonas_maltophilia	Cluster_36	8314	0	0	0	0	0	0	0	0	0	0	0	0	0	0	0	0	0	0	0	0	0	0	0	0	0	22	0	0	31	1	0	0	0	2	0	27	1	0	40	4	286	355	257
Bacteria;(1.0);Firmicutes;(1.0);Bacilli;(1.0);Bacillales;(1.0);Thermoactinomycetaceae;(1.0);Planifilum;(1.0);Planifilum_fimeticola;(1.0);	Bacteria;Firmicutes;Bacilli;Bacillales;Thermoactinomycetaceae;Planifilum;Planifilum_fimeticola	M02944:147:000000000-AUVRY:1:1102:17156:4120	CCACTCCCACTATGGACGGATGTGCCCCATCGAGACGCCGGAGGGTCCCAACATCGGGTTGATCAACTCCCTTTCCACCTATGCGAGGGTCAACGAATACGGGTTCATCGAGACGCCCTACCGGAAGGTGGATCCGGATACCCACCGGGTGACGGACGAGATCGTCTACCTGACCGCCGACGAGGAGGACAACTACTACATCGCTCAGGCCAACGCGCCGCTGGATGAAGAGGGGTATTTCGTCAACGAACAGGTGGTTGTCCGCTATCAGGATGAAACGATCTCGGTGCCCCGGGAACGGGTCGATTTCATGGACGTGTCGCCCAAGCAGGTGGTCTCCGTGGCGACCGCATGCATTCCGTTCCTGGAAAACGACGACTCCAACCGCGCCC	Bacteria;Firmicutes;Bacilli;Bacillales;Thermoactinomycetaceae;Planifilum;Planifilum_fimeticola	Cluster_34	8285	455	0	0	0	0	0	0	0	0	0	0	0	0	0	0	0	0	0	0	0	0	0	0	0	0	0	0	0	0	0	0	0	0	0	0	0	2	0	0	0	0	0	0
Bacteria;(1.0);Proteobacteria;(1.0);Alphaproteobacteria;(1.0);Rhizobiales;(1.0);Phyllobacteriaceae;(1.0);Aminobacter;(0.96);Aminobacter_aminovorans;(0.9);	Bacteria;Proteobacteria;Alphaproteobacteria;Rhizobiales;Phyllobacteriaceae;Aminobacter;Aminobacter_aminovorans	M02944:147:000000000-AUVRY:1:1106:17413:28399	TCCGACCCATTACGGCCGTATCTGCCCGATTGAGACGCCGGAAGGCCCGAATATCGGTCTGATCAACTCGCTGGCTACCTTCGCACGCGTCAACAAGTACGGCTTCATCGAGAGCCCGTACCGCAAGATCGTCGATGGCACGCTGACCAATGAGGTCGTTTATCTCTCGGCTATGGAAGAGGCCAAGCACTTCGTTGCGCAGGCCAACGCCGAGCTCGACAAGGATGGCCACTTCGTCGACGAGTTCGTCATTTGCCGTAACGCCGGCGAAGTGATGATGGCGCCGCGCGAAAACGTCGACCTTATGGACGTTTCGCCGAAGCAGATGGTGTCGGTCGCCGCAGCACTGATCCCGTTCCTGGAAAACGACGACGCCAACCGCGCTC	Bacteria;Proteobacteria;Alphaproteobacteria;Rhizobiales;Phyllobacteriaceae;Aminobacter;Aminobacter_aminovorans	Cluster_35	8253	2	3	0	6	0	0	1544	930	1250	550	815	725	0	0	0	0	0	45	24	182	212	16	29	14	29	0	0	0	0	0	0	0	0	0	0	1	166	233	1	0	0	1	2
Bacteria;(1.0);Proteobacteria;(1.0);Gammaproteobacteria;(1.0);Enterobacterales;(1.0);Yersiniaceae;(1.0);Serratia;(1.0);Serratia_marcescens;(1.0);	Bacteria;Proteobacteria;Gammaproteobacteria;Enterobacterales;Yersiniaceae;Serratia;Serratia_sp._JKS296	M02944:147:000000000-AUVRY:1:1102:14215:5365	CCCGACCCACTACGGCCGCGTGTGCCCAATCGAAACGCCGGAAGGTCCAAACATCGGTCTGATCAACTCCCTGTCCGTGTACGCACAGACTAACGAGTATGGCTTCCTGGAAACCCCGTACCGCCGCGTGCGTGACGGCGTGGTGACCGATGAAATCAACTACCTGTCTGCTATTGAAGAAGGCAACTTCGTTATCGCCCAGGCGAACTCCAACCTGGATGAAGAAGGCCGCTTCGTAGAAGACCTGGTCACCTGTCGTAGCAAAGGCGAATCAAGCCTGTTCAGCCGCGACCAGGTTGACTACATGGACGTATCCACCCAGCAGGTCGTTTCCGTTGGTGCTTCACTGATTCCATTCCTGGAACACGATGACGCCAACCGTGCAT	Bacteria;Proteobacteria;Gammaproteobacteria;Enterobacterales;Yersiniaceae;Serratia;Serratia_sp._JKS296	Cluster_23	8121	0	0	0	0	0	0	0	0	0	0	0	0	0	0	0	0	0	0	0	701	685	0	0	0	0	1	0	0	0	0	0	1	0	4	0	0	562	587	0	1	7	0	0
Bacteria;(1.0);Proteobacteria;(1.0);Betaproteobacteria;(1.0);Burkholderiales;(1.0);Comamonadaceae;(1.0);Delftia;(1.0);Delftia_acidovorans;(1.0);	Bacteria;Proteobacteria;Betaproteobacteria;Burkholderiales;Comamonadaceae;Delftia;Multi-affiliation	M02944:147:000000000-AUVRY:1:1104:23322:19944	CGTGACCCACTACGGCCGCGTCTGCCCCATCGAAACGCCTGAAGGCCCGAACATCGGCCTGATCAACTCGCTGGCCCTGTACGCCCGCCTGAACGAGTACGGCTTCATCGAGACGCCTTACCGTCGCGTGGCCGACGGCAAGGTCACGATGGAGATCGACTACCTGTCGGCCATCGAGGAAGGCAAGTACATCATCGCCCAGGCCAACGCCGAGCTGGATGCCGAAGGCCGCCTGATCGGCGACCTGGTGTCGGCGCGCGAAAAGGGTGATTCGACCCTGGTGTCGGCCGAGCGCGTTCAGTACATGGACGTGTCGCCCGCACAGATCGTGTCGGTGGCTGCCTCGCTGATTCCGTTCCTGGAACACGATGACGCGAACCGCGCAT	Bacteria;Proteobacteria;Betaproteobacteria;Burkholderiales;Comamonadaceae;Delftia;Multi-affiliation	Cluster_46	7927	0	0	0	0	0	3	0	0	0	0	0	1	0	0	0	0	0	0	0	0	1	5	0	6	0	476	189	445	265	0	0	0	0	0	1	3	3	1	13	0	0	1	0
Bacteria;(1.0);Proteobacteria;(1.0);Alphaproteobacteria;(1.0);Rhizobiales;(1.0);Brucellaceae;(1.0);Pseudochrobactrum;(1.0);Pseudochrobactrum_sp._AO18b;(1.0);	Bacteria;Proteobacteria;Alphaproteobacteria;Rhizobiales;Brucellaceae;Pseudochrobactrum;Pseudochrobactrum_sp._AO18b	M02944:147:000000000-AUVRY:1:1102:18561:5206	TCCGACCCACTACGGCCGTATCTGCCCGATTGAAACACCGGAAGGTCCGAATATCGGTCTGATCAACTCGCTCGCAACATTTGCGCGCGTCAACAAATATGGTTTCATTGAAAGCCCGTACCGTAAAATTATCGACGGTAAGGTGACCAATGAGGTCGTTTATCTTTCCGCTATGGAAGAAGCCAAGCACTATGTTGCTCAGGCCAATGCTGAAATCGGTGAAAATGGCGAGTTCGTTGAAGAATTCGTAATTTCCCGTCACTCCGGTGAAGTTCTGATGGCTCCGCGTGAAAACGTGGATCTGATGGACGTTTCGCCGAAGCAGTTGGTTTCTGTTGCTGCTGCGCTTATTCCGTTCCTGGAAAACGACGACGCCAACCGCGCTC	Bacteria;Proteobacteria;Alphaproteobacteria;Rhizobiales;Brucellaceae;Pseudochrobactrum;Pseudochrobactrum_sp._AO18b	Cluster_37	7924	0	0	0	0	0	0	0	0	0	0	0	0	0	0	0	0	0	0	0	73	108	0	0	0	0	0	0	0	0	0	0	0	0	0	0	9	27	107	3	0	0	6	11
Bacteria;(1.0);Proteobacteria;(1.0);Alphaproteobacteria;(1.0);Caulobacterales;(0.99);Caulobacteraceae;(0.94);Brevundimonas;(0.94);Brevundimonas_sp._Leaf280;(0.31);	Bacteria;Proteobacteria;Alphaproteobacteria;Caulobacterales;Caulobacteraceae;Brevundimonas;Multi-affiliation	M02944:147:000000000-AUVRY:1:1102:17617:7422	CCCGACCCACTACGGCCGCATCTGCCCGATTGAAACGCCGGAAGGCCCGAACATCGGTCTGATCAACTCGCTGGCCACCCACGCCCGCGTGAACAAGTACGGCTTCATCGAGAGCCCGTACCGTCGCGTGAAGGACGGCCAGGCCCAGAACGAGGTGGTCTACATCTCGGCCATGGAAGAGTCGAAGTACACGATCGCTCAGGCCAACATTGAACTGAAGAACGGCCAGATCGTCGAAGAACTGGTTCCGGGCCGGATCAACGGTGAATCCCAGCTCCTGAACAAGGACGCCGTGGACATGATGGACGTGTCGCCGAAGCAGGTTGTTTCGGTCGCTGCGGCCCTGATCCCGTTCCTGGAAAACGATGACGCCAACCGCGCAC	Bacteria;Proteobacteria;Alphaproteobacteria;Caulobacterales;Caulobacteraceae;Brevundimonas;Multi-affiliation	Cluster_38	7888	0	0	0	0	0	0	107	58	209	90	90	53	0	0	0	0	0	5	0	377	207	0	0	0	0	2	0	0	2	0	0	0	0	2	0	0	383	217	0	2	1	0	0
Bacteria;(1.0);Proteobacteria;(1.0);Gammaproteobacteria;(1.0);Enterobacterales;(1.0);Morganellaceae;(1.0);Xenorhabdus;(1.0);Xenorhabdus_bovienii;(1.0);	Bacteria;Proteobacteria;Gammaproteobacteria;Enterobacterales;Morganellaceae;Xenorhabdus;Xenorhabdus_bovienii	M02944:147:000000000-AUVRY:1:1104:19556:3190	CCCAACCCACTACGGTCGTGTATGTCCTATCGAAACGCCTGAAGGTCCAAACATCGGTCTGATTAACTCACTGTCCGTTTATGCTCGTACCAATGAGTATGGTTTCCTTGAAACCCCTTACCGTTTGGTACGTGACGGCGTAGTAACCGATGAAATTCATTATCTGTCTGCTATCGAAGAAGGTAACTACGTCATTGCACAGGCTAACACCGTGCTGGATGAAGAAGGCCACTTCGTAGAAGATTTGGTGACTTGCCGTCATTATGATGAATCCAGCTTGTTCAACCGTGATCAGGTTCAGTATATGGACGTTTCGACACAGCAGATCGTGTCCGTCGGTGCTTCCTTGATCCCATTCCTTGAACACGATGACGCCAACCGTGCAT	Bacteria;Proteobacteria;Gammaproteobacteria;Enterobacterales;Morganellaceae;Xenorhabdus;Xenorhabdus_bovienii	Cluster_39	7476	0	0	0	0	0	2	0	0	0	0	0	0	0	0	0	0	0	0	0	0	0	18	0	3	0	1666	1715	825	1480	0	0	0	0	0	0	0	0	0	0	0	0	0	0
Bacteria;(1.0);Proteobacteria;(1.0);Betaproteobacteria;(1.0);Burkholderiales;(1.0);Alcaligenaceae;(1.0);Achromobacter;(1.0);Achromobacter_sp._DH1f;(0.65);	Bacteria;Proteobacteria;Betaproteobacteria;Burkholderiales;Alcaligenaceae;Achromobacter;Achromobacter_sp._DH1f	M02944:147:000000000-AUVRY:1:1105:17657:17143	CCCGACCCACTACGGCCGCGTCTGCCCGATCGAAACGCCGGAAGGCCCGAACATCGGCCTGATCAACTCCATGGCGCTGTACGCTCGCTTGAACGAGTACGGCTTCCTGGAAACGCCTTACCGCAAGATTATCGACGGCCGCGTCAGCGAGCAGATCGATTACCTGTCGGCCATCGAAGAAAGCCACTACGTCATCGCCCAGGCTAACGCCGCGCTCGACGAAGACGGCAAGTTCGTGGACGACCTGGTGGCTTGCCGTGAAGCCGGCGAAACCATGTTGACCGCTCCGGCCAACGTGCACTACATGGACGTTGCCCCGTCGCAGATCGTGTCGGTCGCTGCCTCGCTGATTCCGTTCCTGGAGCACGACGACGCGAACCGCGCAC	Bacteria;Proteobacteria;Betaproteobacteria;Burkholderiales;Alcaligenaceae;Achromobacter;Achromobacter_sp._DH1f	Cluster_27	7355	15	10	3	0	0	1	9	2	3	10	6	6	20	87	0	20	21	1	0	0	4	6	0	0	0	3	1	0	0	908	287	682	317	859	458	0	3	0	0	1	0	0	0
Bacteria;(1.0);Proteobacteria;(1.0);Gammaproteobacteria;(1.0);Pseudomonadales;(1.0);Pseudomonadaceae;(1.0);Pseudomonas;(1.0);Pseudomonas_sp._NBRC_111117;(0.71);	Bacteria;Proteobacteria;Gammaproteobacteria;Pseudomonadales;Pseudomonadaceae;Pseudomonas;Pseudomonas_putida	M02944:147:000000000-AUVRY:1:1111:10876:13447	CCCGACCCACTACGGCCGCGTGTGCCCGATCGAGACCCCTGAAGGTCCGAACATCGGTCTGATCAACTCCCTGGCGGCCTATGCCCGCACCAACCAGTACGGCTTCCTTGAGAGCCCGTACCGCGTGGTGAAAGAGGGTGTGGTTACCGACGACATCGTGTTCCTGTCGGCGATCGAAGAAGCTGATCACGTCATCGCACAGGCTTCGGCCACGATGGACGCGAAGAAGCAACTGATCGACGAACTGGTAGCGGTCCGTCACCTGAACGAATTCACCGTCAAGGCGCCGGAAGACGTCACCCTGATGGACGTTTCGCCAAAGCAGGTAGTTTCTGTTGCCGCATCGTTGATTCCGTTCCTCGAGCACGACGACGCCAACCGTGCGT	Bacteria;Proteobacteria;Gammaproteobacteria;Pseudomonadales;Pseudomonadaceae;Pseudomonas;Pseudomonas_putida	Cluster_5	6840	12	36	0	1	0	2	13	9	59	35	13	31	0	0	0	2	3	1	0	142	211	0	1	0	0	1	58	0	0	0	107	0	57	0	37	0	253	186	0	0	0	4	0
Bacteria;(1.0);Proteobacteria;(1.0);Gammaproteobacteria;(0.97);Cellvibrionales;(0.88);Cellvibrionaceae;(0.88);Cellvibrio;(0.88);Cellvibrio_sp._BR;(0.44);	Bacteria;Proteobacteria;Gammaproteobacteria;Cellvibrionales;Cellvibrionaceae;Cellvibrio;Cellvibrio_sp._pealriver	M02944:147:000000000-AUVRY:1:1107:12613:14714	TCCGACTCACTATGGTCGCGTGTGCCCGATTGAAACTCCGGAAGGTCCAAACATTGGTTTGATCAACTCTCTGGCAACCTATGCCCGCACTAACAATTATGGTTTCCTTGAGAGCCCATATCGCAAAGTGATTAATGGCAAGGTTACCAATGAAATTGATTTCCTCTCTGCGATCAATGAATCCGATTATGTGATTGCACAGGCTTCGGCAACCTTGGATGCTGATGGCAATTTGACTGAGGACTTAGTATCTGTTCGTCACCTTAACGAATTTACCCTGAAGGGCCCGGCTGACGTTCAATATATGGACGTGTCGGCGCGTCAGGTAGTGTCTGTTGCGGCCTCTTTGATCCCATTCCTTGAGCACGATGACGCGAACCGTGCGT	Bacteria;Proteobacteria;Gammaproteobacteria;Cellvibrionales;Cellvibrionaceae;Cellvibrio;Cellvibrio_sp._pealriver	Cluster_42	6664	0	0	0	0	0	0	0	0	0	0	0	0	0	0	0	0	0	0	0	34	12	1	0	0	0	0	0	0	0	1	0	0	0	2	0	9	17	21	1	0	0	7	9
Bacteria;(1.0);Firmicutes;(1.0);Bacilli;(1.0);Bacillales;(1.0);Thermoactinomycetaceae;(1.0);Planifilum;(1.0);Planifilum_fulgidum;(1.0);	Bacteria;Firmicutes;Bacilli;Bacillales;Thermoactinomycetaceae;Planifilum;Planifilum_fulgidum	M02944:147:000000000-AUVRY:1:1105:12050:14513	CCACTCCCACTATGGAAGAATGTGCCCCATCGAAACGCCGGAGGGTCCCAACATCGGGCTGATCAACTCCCTTTCCACCTACGCGAGGGTGAACGAGTACGGTTTCATCGAGACGCCCTACCGGAAGGTGGATCCGGACACCCACCGGGTGACGGACGAGATCGTCTACCTGACCGCCGACGAAGAGGACAACTACTACATCGCCCAGGCCAACGCGCCGCTGGATGAAGAGGGGTATTTCGTCAACGAGCAGGTGGTGGTCCGCTACCAGGATGAAACGATCTCGGTGCCCCGGGAGCGGGTCGATTTCATGGACGTGTCCCCCAAACAGGTGGTCTCCGTGGCGACGGCCTGCATTCCGTTTTTGGAAAACGACGACTCCAACCGCGCCC	Bacteria;Firmicutes;Bacilli;Bacillales;Thermoactinomycetaceae;Planifilum;Planifilum_fulgidum	Cluster_44	6548	0	0	0	0	0	0	0	0	0	0	0	0	0	0	0	0	0	0	0	0	0	0	0	0	0	0	0	0	0	0	0	0	0	0	0	0	0	0	0	0	0	0	0
Bacteria;(1.0);Firmicutes;(1.0);Bacilli;(1.0);Bacillales;(1.0);Bacillaceae;(1.0);Lysinibacillus;(1.0);Lysinibacillus_sp._LK3;(0.75);	Bacteria;Firmicutes;Bacilli;Bacillales;Bacillaceae;Lysinibacillus;Lysinibacillus_sphaericus	M02944:147:000000000-AUVRY:1:1109:13674:20288	CTACTCTCACTATGGTCGTATGTGTCCGATCGAGACACCAGAGGGTCCAAACATTGGGTTAATCAACTCATTATCTTCATTTGCCAAAGTTAATAAATTTGGCTTCATTGAAACACCTTATCGTCGTATTGACCACGAAACAGGTCGAGTAACGGAGCAAATTGATTATTTAACAGCTGATGAAGAAGATAACTACTATGTAGCACAAGCAAATTCACCGTTAAATCCAGATGGTACTTTTGTAAATGATGAAGTAGTAGGTCGTTTCCGTGGTGATAACACGGTATTCAATAAAGCGCAAATGGACTACATGGATGTATCTCCTAAACAAGTTGTCTCTGCAGCGACTGCATGTATACCGTTCTTAGAAAACGATGACTCGAACCGTGCAC	Bacteria;Firmicutes;Bacilli;Bacillales;Bacillaceae;Lysinibacillus;Lysinibacillus_sphaericus	Cluster_47	6246	0	0	0	0	0	0	0	0	0	0	0	0	0	0	0	0	0	0	0	0	0	4	0	0	0	145	0	28	0	0	0	0	0	0	0	0	0	0	0	0	0	0	1
Bacteria;(1.0);Proteobacteria;(1.0);Gammaproteobacteria;(1.0);Xanthomonadales;(1.0);Xanthomonadaceae;(1.0);Stenotrophomonas;(1.0);Stenotrophomonas_rhizophila;(0.97);	Bacteria;Proteobacteria;Gammaproteobacteria;Xanthomonadales;Xanthomonadaceae;Stenotrophomonas;Stenotrophomonas_rhizophila	M02944:147:000000000-AUVRY:1:1102:14217:2478	CCCGACCCATTACGGCCGCGTCTGCACCATCGAAACGCCGGAAGGCCCGAACATCGGCCTGATCAACTCGCTGGCCGTGTACGCCCGCACCAACCAGTACGGCTTCCTCGAAACCCCGTACCGCAAGGTTGCTGACGGCAAGGTCTCCGACGAGATCGAATTCCTGTCGGCCATCGAAGAGAACGAGTACGTCATCGCCCAGGCCAACGCCCTGACCGATGCCAAGAGCATGCTCACCGAGCAGTTCGTGCCGTGCCGCTTCCAGGGTGAGTCGCTGCTCAAGCCGCCGGCAGAAGTCCACTTCATGGACGTCTCGCCGATGCAGACCGTGTCGATCGCTGCCGCGCTCGTCCCGTTCCTGGAGCACGATGACGCCAACCGTGCAC	Bacteria;Proteobacteria;Gammaproteobacteria;Xanthomonadales;Xanthomonadaceae;Stenotrophomonas;Stenotrophomonas_rhizophila	Cluster_48	5823	0	0	0	0	0	0	0	0	0	0	0	0	0	0	0	0	0	0	0	895	622	0	0	0	0	3	87	8	4	0	0	4	0	3	0	2	1041	754	4	0	7	1	5
Bacteria;(1.0);Proteobacteria;(1.0);Gammaproteobacteria;(1.0);Xanthomonadales;(1.0);Xanthomonadaceae;(1.0);Stenotrophomonas;(1.0);Stenotrophomonas_humi;(1.0);	Bacteria;Proteobacteria;Gammaproteobacteria;Xanthomonadales;Xanthomonadaceae;Stenotrophomonas;Stenotrophomonas_humi	M02944:147:000000000-AUVRY:1:1102:14516:12537	TCCGACCCATTACGGCCGCGTCTGCACCATCGAAACGCCGGAAGGCCCGAACATCGGCCTGATCAACTCGCTGGCCGTGTTCGCACGCACCAACAAGTACGGTTTCCTGGAAACCCCGTACCGCAAGGTGCACGACGGCAAGGTCTCCGACGAGATCGAGTTCCTGTCGGCCATCGAAGAAAACGAATACGTCATTGCACAGGCCAATGCCCTGACCGACGCCAAGAACATGCTCACCGAGCAGTTCGTGCCGTGTCGTTTCCAGGGTGAGTCGCTGCTGAAGCCGCCGGCGGAAGTCCACTTCATGGACGTCTCGCCGATGCAGACCGTGTCGGTCGCTGCGGCGCTGGTTCCGTTCCTGGAGCACGATGACGCCAACCGCGCAC	Bacteria;Proteobacteria;Gammaproteobacteria;Xanthomonadales;Xanthomonadaceae;Stenotrophomonas;Stenotrophomonas_humi	Cluster_53	5785	19	36	0	0	0	0	0	0	0	0	0	2	6	0	0	2	0	0	0	153	74	0	0	0	0	4	3	2	4	0	0	0	0	0	0	0	257	95	1	0	0	0	1
Bacteria;(1.0);Proteobacteria;(0.99);Alphaproteobacteria;(0.99);Rhizobiales;(0.95);Hyphomicrobiaceae;(0.91);Devosia;(0.91);Devosia_sp._YR412;(0.34);	Bacteria;Proteobacteria;Alphaproteobacteria;Rhizobiales;Hyphomicrobiaceae;Devosia;Devosia_psychrophila	M02944:147:000000000-AUVRY:1:1102:19044:3081	CCCGACCCACTACGGCCGTATCTGCCCGATTGAGACCCCGGAAGGTCCAAACATTGGTCTGATCAACTCGCTGTCGACCTTCGCCCGCGTCAACAAGTACGGTTTCATTGAGACCCCATACCGCAAGATCGTGGACGGCGTTCTGACGGCAGAGGTCGTGTACCTCTCGGCCATGGAAGAGGCCAAGCACTACGTCGCTCAGGCGAACGTGCAGTTCAACAAGGACGGCACTCTGCAGGATGATCTGGTCGTTGCCCGCCACGCTGGCGACAACGGTCTGACGCCCAAGGAAAACGTCGACCTTATGGACGTTTCGCCCAAGCAGATGGTGTCGGTTGCGGCATCGCTGATCCCGTTCCTGGAAAACGACGACGCCAACCGTGCTC	Bacteria;Proteobacteria;Alphaproteobacteria;Rhizobiales;Hyphomicrobiaceae;Devosia;Devosia_psychrophila	Cluster_49	5478	0	0	0	0	0	0	0	0	0	0	0	0	0	0	0	0	0	0	0	925	1487	0	0	0	0	1	0	0	0	0	0	4	0	6	0	0	557	1094	0	3	8	0	2
Bacteria;(1.0);Proteobacteria;(1.0);Alphaproteobacteria;(1.0);Rhizobiales;(1.0);Brucellaceae;(0.99);Ochrobactrum;(0.99);unclassified;(0.14);	Bacteria;Proteobacteria;Alphaproteobacteria;Rhizobiales;Brucellaceae;Ochrobactrum;Multi-affiliation	M02944:147:000000000-AUVRY:1:1103:10455:12322	TCCAACGCATTATGGCCGTATCTGCCCGATTGAAACGCCGGAAGGCCCCAACATCGGTCTGATCAACTCACTCGCAACTTTTGCCCGCGTCAACAAGTACGGCTTTATCGAAAGCCCGTACCGTAAGGTTGTCGATGGCAAGGTAACGTACGACGTTGTCTACCTCTCGGCCATGGAAGAAGCGAAGCACTCGGTTGCTCAGGCAAACGTTGAGCTGGATGAGCATGGCAGTTTCGTTGACGAATTCGTCATCTGCCGTCATGCCGGTGAAGTGATGATGACTCCGCGTGAAAACGTGGATCTGATGGATGTTTCGCCGAAGCAGCTGGTTTCGGTTGCTGCAGCACTTATTCCGTTCCTTGAAAACGACGACGCGAACCGCGCTC	Bacteria;Proteobacteria;Alphaproteobacteria;Rhizobiales;Brucellaceae;Ochrobactrum;Multi-affiliation	Cluster_29	5036	14	42	161	84	36	329	88	122	80	107	53	122	1	0	0	1	0	8	0	140	487	2	0	0	1	1	8	1	1	1	2	11	85	3	169	14	74	410	2	2	1	4	7
Bacteria;(1.0);Proteobacteria;(1.0);Gammaproteobacteria;(1.0);Pseudomonadales;(1.0);Pseudomonadaceae;(1.0);Pseudomonas;(1.0);Pseudomonas_sp._PH1b;(0.94);	Bacteria;Proteobacteria;Gammaproteobacteria;Pseudomonadales;Pseudomonadaceae;Pseudomonas;Pseudomonas_sp._PH1b	M02944:147:000000000-AUVRY:1:1106:25998:13186	CCCGACTCACTACGGTCGTGTATGCCCGATTGAAACGCCGGAAGGTCCGAACATTGGTCTGATCAACTCCTTGGCAGCCTATGCCCGCACCAACCAGTACGGCTTCCTCGAAAGCCCGTACCGTGTGGTGAAAGACGCGCTGGTAACTGACGAGATCGTGTTCCTGTCCGCTATCGAAGAGGCCGATCACGTGATCGCCCAGGCTTCGGCGACCATGAACGACAAAGGTCAGCTGATCGATGAGCTGGTAGCTGTTCGTCACTTGAACGAATTCACCGTCAAGGCGCCAGAAGACGTCACCTTGATGGACGTGTCGCCGAAGCAGGTAGTTTCGGTTGCTGCGTCGTTGATTCCGTTCCTCGAGCACGACGACGCCAACCGTGCGT	Bacteria;Proteobacteria;Gammaproteobacteria;Pseudomonadales;Pseudomonadaceae;Pseudomonas;Pseudomonas_sp._PH1b	Cluster_40	5028	0	0	0	0	0	0	0	0	0	0	0	0	0	0	0	0	0	0	0	4	2	0	0	0	0	0	0	0	0	0	0	0	0	0	0	0	3	0	0	0	0	0	0
Bacteria;(1.0);Proteobacteria;(1.0);Alphaproteobacteria;(1.0);Rhizobiales;(0.98);Rhizobiaceae;(0.97);Sinorhizobium;(0.25);Sinorhizobium_sp._Sb3;(0.06);	Bacteria;Proteobacteria;Alphaproteobacteria;Rhizobiales;Rhizobiaceae;Sinorhizobium;Sinorhizobium_sp._RAC02	M02944:147:000000000-AUVRY:1:1104:18610:22520	CCCGACCCACTACGGCCGTATTTGCCCGATCGAAACGCCGGAAGGCCCGAACATCGGTCTGATCAACTCGCTCGCAACCTTCGCTCGCGTCAACAAGTACGGCTTCATCGAAAGCCCGTACCGCAAGATCACGGACGGTAAGGTCACGACTGAAGTGGTCTACCTCTCGGCCATGGAAGAAGCGAAGTACTACGTCGCCCAGGCAAACTCGGAACTCACCACGGACGGTCTGTTCGTGGAAGAATTCGTCGTTTGCCGTCACTCGGGCGAAGTGATGCTCGCGCCGCGCGATACGGTCAACCTCATGGACGTTTCGCCGAAGCAGCTCGTTTCGGTCGCAGCCGCGCTCATCCCGTTCCTTGAGAACGACGACGCGAACCGCGCGC	Bacteria;Proteobacteria;Alphaproteobacteria;Rhizobiales;Rhizobiaceae;Sinorhizobium;Sinorhizobium_sp._RAC02	Cluster_51	4864	1	4	0	0	0	1	113	32	152	52	78	63	0	0	0	0	0	1	0	0	0	0	0	0	1	0	0	0	1	0	0	0	0	0	0	0	0	0	0	2	0	0	0
Bacteria;(1.0);Proteobacteria;(1.0);Alphaproteobacteria;(1.0);Rhizobiales;(1.0);Bradyrhizobiaceae;(1.0);Afipia;(1.0);Afipia_birgiae;(0.99);	Bacteria;Proteobacteria;Alphaproteobacteria;Rhizobiales;Bradyrhizobiaceae;Afipia;Afipia_birgiae	M02944:147:000000000-AUVRY:1:1102:6948:24187	TCCGACGCACTACGGCCGCATCTGCCCGATCGAGACGCCGGAAGGCCCGAACATCGGTCTGATCAACTCGCTCGCGACTTTCGCGCGCGTGAACAAGTACGGCTTCGTGGAAACGCCTTACCGCAAGGTGAAGGATGGCCGCGTGACCGACGACGTGGTCTATCTCTCCGCGATGGAAGAGGGCCGCTACCGCGTCGCTCAGGCGAACGTGCCGCTCGATAACAAGGGCCGCTTCACCGACGATCTGGTGATCTGCCGCCACGCCGGCGAAGTTCTGCAGATCACGCCGGACAAGGTCGACTACATGGACGTGTCGCCGAAGCAGCTCGTTTCGGTTGCCGCGGCGCTGATCCCGTTCCTTGAGAACGACGACGCCAACCGCGCGC	Bacteria;Proteobacteria;Alphaproteobacteria;Rhizobiales;Bradyrhizobiaceae;Afipia;Afipia_birgiae	Cluster_54	4676	0	0	0	0	0	0	10	3	1	1	0	3	0	0	0	0	0	0	0	0	0	4	0	0	0	120	3	20	3	5	0	0	0	8	0	4	0	0	11	0	1372	1435	1613
Bacteria;(1.0);Proteobacteria;(1.0);Betaproteobacteria;(1.0);Burkholderiales;(1.0);Alcaligenaceae;(1.0);Achromobacter;(1.0);Achromobacter_piechaudii;(0.84);	Bacteria;Proteobacteria;Betaproteobacteria;Burkholderiales;Alcaligenaceae;Achromobacter;Multi-affiliation	M02944:147:000000000-AUVRY:1:1102:21951:3328	CCCGACCCACTACGGCCGCGTCTGCCCGATCGAAACGCCGGAAGGCCCGAACATCGGCCTGATCAACTCCATGGCGCTGTACGCTCGCTTGAACGAGTACGGTTTCCTGGAAACGCCTTACCGCAAGATTATCGACGGCCGCGTCAGCGAGCAGATCGATTACCTGTCGGCCATCGAAGAAAGCCACTACGTCATCGCGCAGGCTAACGCCGCGCTGGACGAGGATGGCGCCTTCGTGGACGACCTGGTCGCTTGCCGTGAAGCAGGCGAAACGATGCTGACCTCGCCGGCCAACGTGCATTACATGGACGTTGCCCCGTCGCAGATCGTGTCGGTCGCTGCATCGCTGATTCCGTTCCTGGAACACGACGACGCGAACCGCGCAC	Bacteria;Proteobacteria;Betaproteobacteria;Burkholderiales;Alcaligenaceae;Achromobacter;Multi-affiliation	Cluster_50	4562	0	0	0	0	0	0	0	0	0	0	0	0	0	0	0	0	0	0	0	99	50	11	0	6	0	1024	636	1119	354	0	0	0	0	0	0	0	103	43	0	1	0	1	0
Bacteria;(1.0);Proteobacteria;(1.0);Alphaproteobacteria;(1.0);Caulobacterales;(1.0);Caulobacteraceae;(1.0);Brevundimonas;(1.0);Brevundimonas_diminuta;(0.96);	Bacteria;Proteobacteria;Alphaproteobacteria;Caulobacterales;Caulobacteraceae;Brevundimonas;Brevundimonas_diminuta	M02944:147:000000000-AUVRY:1:1101:23089:9563	CCCGACGCACTACGGCCGCATCTGCCCGATCGAAACGCCGGAAGGCCCGAACATCGGTCTGATCAACTCGCTGGCCACCCACGCCCGCGTGAACAAGTACGGCTTCATCGAAAGCCCGTACCGTCGCGTGGTCGACGGCAAGGCCACGGACGAGGTGGTCTACATCTCGGCCATGGAAGAGGCGAAGCACGTCATCGCCCAGGCCAACATCGACCTGAAGGACGGCGAGATCGTCGAGGAGCTGGTGCCGGGCCGGATCAACGGCGACTCCCAGCTGCTGACCAAGGAAACGGTCGACATGATGGACGTGTCGCCGAAACAGGTCGTTTCGGTCGCCGCCGCCCTGATCCCCTTCCTGGAAAACGATGACGCCAACCGCGCGC	Bacteria;Proteobacteria;Alphaproteobacteria;Caulobacterales;Caulobacteraceae;Brevundimonas;Brevundimonas_diminuta	Cluster_65	4512	16	11	0	0	0	0	0	0	0	0	0	0	0	0	0	0	0	0	0	6	4	2	0	0	0	58	68	134	64	0	0	0	0	0	0	1	14	0	2	0	0	0	0
Bacteria;(1.0);Firmicutes;(1.0);Bacilli;(1.0);Bacillales;(1.0);Paenibacillaceae;(1.0);Paenibacillus;(1.0);Paenibacillus_sp._DMB5;(0.99);	Bacteria;Firmicutes;Bacilli;Bacillales;Paenibacillaceae;Paenibacillus;Paenibacillus_sp._DMB5	M02944:147:000000000-AUVRY:1:1107:24040:11969	TCACAGTCACTACGGCCGTATGTGTCCAATCGAAACACCGGAAGGCCCGAATATCGGTCTGATCAACTCCTTGTCGACCTTTGCCCGCATCAATGAGTATGGCTTCATTGAAGCTCCGTACCGTTGGGTGGATCCTAAGACAGGTAAGGTTACCGAACAGATTGATTATCTGACTGCCGATGAAGAGGATAACTATGTAGTCGCTCAGGCGAACGTACAGATCGAGGAAGACGGTACGTTCAAGGAAGATATGGTTATCGTCCGTTACAACAAAGACTCCGACAACATTACTACAATGCCTAGTAATCGCGTTGACTACATGGACGTTTCGCCAAAACAGGTTGTATCGGTCGCTACGGCGCTCATTCCGTTCCTTGAGAACGATGACTCCAACCGCGC…	Bacteria;Firmicutes;Bacilli;Bacillales;Paenibacillaceae;Paenibacillus;Paenibacillus_sp._DMB5	Cluster_55	4452	0	0	0	0	0	0	0	0	0	0	0	0	0	0	0	0	0	0	0	0	0	0	0	0	0	0	0	0	0	0	0	0	0	0	6	0	0	0	0	0	0	0	0
Bacteria;(1.0);Proteobacteria;(1.0);Gammaproteobacteria;(1.0);Lysobacterales;(0.23);Lysobacteraceae;(0.23);Thermomonas;(0.18);Thermomonas_fusca;(0.18);	Bacteria;Proteobacteria;Gammaproteobacteria;Xanthomonadales;Xanthomonadaceae;Stenotrophomonas;Stenotrophomonas_maltophilia	M02944:147:000000000-AUVRY:1:2109:21918:12646	TCCGACCCATTACGGTCGTGTCTGCACCATCGAAACACCGGAAGGCCCGAACATCGGCCTGATCAACTCGCTGGCGGTGTTCGCCCGCACGAACCGCTACGGCTTCCTCGAGACCCCGTACCGCAAGGTCGTGGGCGGCAAGGTCACCGACGAGATCGAGTTCCTGTCGGCGATCGAGGAAAACGAGTTCGTCATCGCCCAGGCCAACGCGCCCACCGATGAAGGCAACAGCCTGACCGAGCAGTTCGTCGCCTGTCGTTACCAGGGCGAGAACCTGTTGAAGGCGCCGGCCGAGATCCACTTCATGGACGTGTCGCCGATGCAGACCGTGTCGGTTGCTGCGGCGCTGGTGCCGTTCCTGGAGCACGATGACGCCAACCGTGCAC	Bacteria;Proteobacteria;Gammaproteobacteria;Xanthomonadales;Xanthomonadaceae;Stenotrophomonas;Stenotrophomonas_maltophilia	Cluster_56	4217	0	0	0	0	0	0	0	0	0	0	0	0	1	0	0	0	0	0	0	2	5	0	0	0	0	0	0	0	0	0	0	0	0	0	0	1	1	7	0	0	0	0	1
Bacteria;(1.0);Proteobacteria;(1.0);Gammaproteobacteria;(1.0);Pseudomonadales;(1.0);Pseudomonadaceae;(1.0);Pseudomonas;(1.0);Pseudomonas_brenneri;(0.73);	Bacteria;Proteobacteria;Gammaproteobacteria;Pseudomonadales;Pseudomonadaceae;Pseudomonas;Pseudomonas_brenneri	M02944:147:000000000-AUVRY:1:1102:18967:2708	CCCGACGCACTACGGTCGTGTATGCCCGATCGAAACGCCGGAAGGTCCGAACATCGGCCTGATCAACTCCCTGGCGGCCTATGCGCGCACCAACCAGTACGGCTTCCTGGAAAGCCCGTACCGTGTGGTGAAAGACGCGTTGGTCACCGACGAGATCGTCTTCCTGTCCGCCATCGAAGAAGCTGATCACGTGATCGCTCAGGCTTCGGCCACGATGAACGACAAGAAAGTCCTGATCGATGAGCTGGTAGCTGTTCGTCACCTGAACGAGTTCACCGTCAAGGCGCCGGAAGACGTCACCTTGATGGACGTGTCGCCCAAGCAGGTAGTTTCGGTCGCAGCGTCGCTGATCCCGTTCCTGGAGCACGATGACGCCAACCGTGCGT	Bacteria;Proteobacteria;Gammaproteobacteria;Pseudomonadales;Pseudomonadaceae;Pseudomonas;Pseudomonas_brenneri	Cluster_57	4101	0	0	0	0	0	0	0	0	0	0	0	0	0	0	0	0	0	0	0	1140	1209	0	0	0	0	0	0	0	0	1	0	5	0	3	0	0	871	811	0	2	1	0	0
Bacteria;(1.0);Proteobacteria;(1.0);Gammaproteobacteria;(1.0);Pseudomonadales;(1.0);Pseudomonadaceae;(1.0);Pseudomonas;(1.0);Pseudomonas_sp._NBRC_111117;(0.97);	Bacteria;Proteobacteria;Gammaproteobacteria;Pseudomonadales;Pseudomonadaceae;Pseudomonas;Multi-affiliation	M02944:147:000000000-AUVRY:1:1102:16201:3845	CCCGACCCACTACGGCCGTGTGTGCCCGATCGAGACCCCTGAAGGTCCGAACATCGGTCTGATCAACTCCCTGGCGGCCTATGCCCGCACCAACCAGTACGGCTTCCTCGAGAGCCCGTACCGCGTGGTGAAAGAGGGTGTGGTTACCGACGACATCGTGTTCCTGTCGGCGATCGAAGAAGCTGATCACGTCATCGCACAGGCTTCGGCCACGATGGATGCGAAGAAGCAGCTGATCGACGAGCTGGTAGCGGTCCGTCACCTGAACGAATTCACCGTCAAGGCGCCGGAAGACGTCACCCTGATGGACGTCTCGCCAAAGCAGGTAGTTTCTGTTGCCGCGTCGCTGATTCCGTTCCTCGAGCACGACGACGCCAACCGTGCGT	Bacteria;Proteobacteria;Gammaproteobacteria;Pseudomonadales;Pseudomonadaceae;Pseudomonas;Multi-affiliation	Cluster_58	3945	0	0	183	71	595	515	0	0	0	0	0	0	2	0	0	5	0	0	0	0	0	0	0	1	0	234	246	253	743	6	4	2	1	6	4	0	2	2	0	0	0	0	0
Bacteria;(1.0);Proteobacteria;(1.0);Betaproteobacteria;(1.0);Burkholderiales;(1.0);Alcaligenaceae;(1.0);Alcaligenes;(1.0);Alcaligenes_faecalis;(1.0);	Bacteria;Proteobacteria;Betaproteobacteria;Burkholderiales;Alcaligenaceae;Alcaligenes;Alcaligenes_faecalis	M02944:147:000000000-AUVRY:1:2103:15806:16090	CCCAACCCACTACGGTCGCGTGTGTCCGATTGAAACGCCTGAAGGTCCAAACATTGGTCTGATCAACTCCATGGCGCTGTACGCTCGTCTGAACGAGTACGGCTTCCTGGAAACGCCTTACCGCAAGATTGTTGACGGCAAGGTCAGTGAACAGATCGATTACCTGTCGGCTATTGAAGAAAGCAATTACGTCATCGCTCAGGCTAACGCCGAGTTGACCGAAGACGGTGCCTTTGCGGACGATCTGGTTGCCTGCCGTGAAGCTGGCGAAACCATGATGACTGCGCCAGAGAACATCCATTACATGGACGTGGCTCCTTCGCAGATCGTGTCTGTGGCTGCTTCGCTGATTCCGTTCCTGGAGCACGATGACGCCAACCGAGCAC	Bacteria;Proteobacteria;Betaproteobacteria;Burkholderiales;Alcaligenaceae;Alcaligenes;Alcaligenes_faecalis	Cluster_43	3903	0	0	0	0	0	0	0	0	0	0	0	0	0	0	0	0	0	0	0	0	0	0	0	0	0	0	0	0	0	0	0	0	0	0	0	0	0	0	0	0	0	0	0
Bacteria;(1.0);Proteobacteria;(1.0);Alphaproteobacteria;(1.0);Rhizobiales;(1.0);Rhizobiaceae;(1.0);Rhizobium;(0.56);Rhizobium_sp._Root651;(0.56);	Bacteria;Proteobacteria;Alphaproteobacteria;Rhizobiales;Rhizobiaceae;Multi-affiliation;Multi-affiliation	M02944:147:000000000-AUVRY:1:1102:14641:20211	TCCGACCCACTACGGTCGTATTTGCCCGATCGAAACGCCTGAGGGACCGAATATCGGTCTGATCAACTCGCTTGCAACCTTTGCCCGTGTGAACAAGTACGGCTTCATCGAAAGCCCGTACCGCAAGATCACCGACGGCAAGGTGACGACCGACGTGATCTATCTCTCCGCGATGGAAGAGGCCAAGTATTACGTCGCACAGGCCAATGCCGAACTCGATGGCGAAGGCGCCTTCGTTGAAGAGTTCGTTGTTTGCCGTCACTCGGGCGAAGTTATGCTCGCACCGCGCGACAACATCAACCTGATGGACGTTTCGCCGAAACAGCTCGTTTCGGTCGCTGCGGCTCTCATTCCGTTCCTGGAAAACGACGACGCCAACCGCGCTC	Bacteria;Proteobacteria;Alphaproteobacteria;Rhizobiales;Rhizobiaceae;Multi-affiliation;Multi-affiliation	Cluster_76	3359	1	42	145	108	113	21	365	215	150	166	86	152	11	22	4	8	20	12	0	0	0	0	2	0	0	3	0	0	1	28	4	4	9	2	6	0	3	0	0	1	0	0	0
Bacteria;(1.0);Proteobacteria;(1.0);Betaproteobacteria;(1.0);Burkholderiales;(1.0);unclassified;(0.67);Roseateles;(0.24);Roseateles_depolymerans;(0.18);	Bacteria;Proteobacteria;Betaproteobacteria;Burkholderiales;Comamonadaceae;Pelomonas;Pelomonas_sp._Root1444	M02944:147:000000000-AUVRY:1:1102:13364:10827	CCCGACCCACTACGGCCGCGTCTGCCCGATCGAAACGCCGGAAGGCCCGAACATCGGCCTGATCAACTCCCTGGCCCTGTACGCCCAGCTGAACGAATACGGCTTCCTGGAGACGCCGTACCGCCGCGTGGTGGACGGCAAGGTGACCGACCAGATCGACTACCTGTCCGCCATCGAGGAAGGCAAGTACGTCATCGCCCAGGCCAACGCGACCCTGAACGCCAGCGGCGAGCTGACCGACGAGCTGGTGTCGGCCCGTGAGAACGGCGAATCGGTGCTGACCTCGCCCGAGCGCATCCAGTACATGGACGTGGCCCCGACGCAGATCGTGTCGGTCGCTGCTTCCCTGGTGCCGTTCCTCGAGCACGACGACGCGAACCGCGCAC	Bacteria;Proteobacteria;Betaproteobacteria;Burkholderiales;Comamonadaceae;Pelomonas;Pelomonas_sp._Root1444	Cluster_60	3205	0	0	0	0	0	0	0	0	0	0	0	0	0	0	0	0	0	0	0	0	0	0	0	0	0	75	0	1	0	4	0	0	0	7	0	8	0	0	11	0	828	1034	1236
Bacteria;(1.0);Proteobacteria;(1.0);Alphaproteobacteria;(1.0);Rhizobiales;(1.0);Brucellaceae;(1.0);Pseudochrobactrum;(1.0);Pseudochrobactrum_sp._AO18b;(1.0);	Bacteria;Proteobacteria;Alphaproteobacteria;Rhizobiales;Brucellaceae;Pseudochrobactrum;Pseudochrobactrum_sp._AO18b	M02944:147:000000000-AUVRY:1:2112:18043:12246	TCCGACCCATTACGGCCGTATCTGCCCGATTGAAACACCGGAAGGTCCGAATATCGGTCTGATCAACTCGCTCGCAACTTTTGCGCGCGTCAACAAATATGGTTTCATTGAGAGCCCGTACCGTAAAATTATTGACGGTAAGATCACCAATGAAGTCGTTTATCTTTCCGCTATGGAAGAAGCCAAGCACTATGTTGCTCAGGCCAATGCTGAAATCGGTGAAAATGGTGAATTCGTTGAAGAATTCGTAATTTCCCGTCACTCCGGTGAAGTTCTGATGGCTCCGCGTGAAAACGTGGATCTGATGGACGTTTCGCCGAAGCAGCTGGTTTCTGTTGCTGCCGCGCTTATTCCGTTCCTGGAAAACGACGACGCCAACCGCGCTC	Bacteria;Proteobacteria;Alphaproteobacteria;Rhizobiales;Brucellaceae;Pseudochrobactrum;Pseudochrobactrum_sp._AO18b	Cluster_61	2839	0	0	0	0	0	0	0	0	0	0	0	0	0	0	0	0	0	0	0	0	0	1	0	0	0	1	7	0	0	106	616	136	749	151	1071	0	0	0	0	0	0	0	0
Bacteria;(1.0);Proteobacteria;(1.0);Gammaproteobacteria;(1.0);Pseudomonadales;(1.0);Pseudomonadaceae;(1.0);Pseudomonas;(1.0);Pseudomonas_protegens;(1.0);	Bacteria;Proteobacteria;Gammaproteobacteria;Pseudomonadales;Pseudomonadaceae;Pseudomonas;Multi-affiliation	M02944:147:000000000-AUVRY:1:1104:26724:8665	CCCGACCCACTACGGTCGTGTATGCCCGATTGAAACGCCGGAAGGTCCGAACATCGGTCTGATCAACTCCCTGGCGGCCTATGCGCGCACCAACCAGTACGGCTTCCTCGAGAGCCCGTACCGTGTGGTGAAAGACGCTCTGGTAACCGACGAGATCGTGTTCCTGTCCGCTATCGAAGAGGCCGATCACGTGATCGCCCAGGCTTCGGCGACCATGAACGACAAAGGTCAGTTGGTCGATGAACTGGTAGCTGTTCGTCACTTGAACGAATTCACCGTCAAGGCGCCGGAAGACGTCACCTTGATGGACGTTTCGCCGAAGCAGGTAGTTTCGGTTGCAGCGTCGCTGATTCCGTTCCTCGAGCACGACGACGCCAACCGTGCAT	Bacteria;Proteobacteria;Gammaproteobacteria;Pseudomonadales;Pseudomonadaceae;Pseudomonas;Multi-affiliation	Cluster_31	2748	1	11	25	39	85	74	4	0	2	2	2	2	1	0	0	4	0	0	0	287	261	0	0	0	0	0	0	0	0	0	0	2	0	1	3	0	30	58	0	1	0	1	0
[truncated: 271 more rows]
[truncated: 51 more columns]

## Sheet: VennDiagramm_Table
Additional File 13.C: Venn diagram table detailing the compositions of core and non core OTUs of Figure 2A
Parameters: cut_a = 0.01,cut_f = 80, group_by = "Genus"
									SK27_23_08_16						CONTROLS												GALLERIA
[truncated: 304 more rows]
[truncated: 3 more columns]

## Sheet: AmpCore_Sc_V3V4_threshold=0.1%
Additional File 13.D:.List and frequence of OTUs associated to S. carpocapsae IJs obtained with the V3V4 marker whose abundance in the whole dataset is higher than 0.1% (plotted in Figure 5.B).
[truncated: 341 more rows]

[truncated: 1 more sheets: AmpCore_Sc_rpoB_threshold=0.1%]
